# Supplementary material for: Inter-hemispheric synchroneity of Holocene precipitation anomalies controlled by Earth’s latitudinal insolation gradients
Source: Nat Commun. 2020 Oct 28;11:5447. doi: 10.1038/s41467-020-19021-3 (PMC7595035; doi:10.1038/s41467-020-19021-3)
Supplement: Supplementary file 4 — Supplementary Data 1 [file 41467_2020_19021_MOESM4_ESM.xlsx]

## Sheet: Readme
This file contains the original data and the standardized data used for the trend analyses
1.	Meta data for each hydroclimate proxy record used in this study.
2.	Composite record for the African Monsoon calculated from the trends (see Methods, this study)
3-27.	The tabs contain the original and standardized data of each hydroclimate proxy records. * indicates z-score values for which the original proxy reocord was multiplied by -1 to assure that increasing z-score values indicate increasing precipitation amounts

## Sheet: Records
#	Long (°E)	Lat (°N)	Location	Sample Name(s)	Archive	Proxy	Interpretation	Reference	doi of Reference	Reference Data Repository	doi of Data Repository
1	29.7667	-3.7	Rusaka	Ru-1, Ru-3	Peat Pogs	Pollen	Precipitation Amount	Bonnefille, R. & Chalié, F. Pollen-inferred precipitation time-series from equatorial mountains, Africa, the last 40 kyr BP. Global and Planetary Change 26, 25-50 (2000).	https://doi.org/10.1016/S0921-8181(00)00032-1	https://www.ncdc.noaa.gov/paleo-search/study/5458
2	29.6833	-3.58333	Kuruyange	Ku-1, Ku-2	Peat Pogs	Pollen	Precipitation Amount	Bonnefille, R. & Chalié, F. Pollen-inferred precipitation time-series from equatorial mountains, Africa, the last 40 kyr BP. Global and Planetary Change 26, 25-50 (2000).	https://doi.org/10.1016/S0921-8181(00)00032-1	https://www.ncdc.noaa.gov/paleo-search/study/5458
3	29.6667	-3.91667	Kashiru	Ka-1, Ka-2	Peat Pogs	Pollen	Precipitation Amount	Bonnefille, R. & Chalié, F. Pollen-inferred precipitation time-series from equatorial mountains, Africa, the last 40 kyr BP. Global and Planetary Change 26, 25-50 (2000).	https://doi.org/10.1016/S0921-8181(00)00032-1	https://www.ncdc.noaa.gov/paleo-search/study/5458
4	29.6167	-3.43333	Jiji	Jj-2	Peat Pogs	Pollen	Precipitation Amount	Bonnefille, R. & Chalié, F. Pollen-inferred precipitation time-series from equatorial mountains, Africa, the last 40 kyr BP. Global and Planetary Change 26, 25-50 (2000).	https://doi.org/10.1016/S0921-8181(00)00032-1	https://www.ncdc.noaa.gov/paleo-search/study/5458
5	29.1167	-2.46667	Gitanga	Gi-2	Peat Pogs	Pollen	Precipitation Amount	Bonnefille, R. & Chalié, F. Pollen-inferred precipitation time-series from equatorial mountains, Africa, the last 40 kyr BP. Global and Planetary Change 26, 25-50 (2000).	https://doi.org/10.1016/S0921-8181(00)00032-1	https://www.ncdc.noaa.gov/paleo-search/study/5458
6	15.1955	-21.83	Spitzkoppe	SPZ	Fossilized Rock Hyrax	d15N	Water Availability	Chase, B. M. et al. A record of rapid Holocene climate change preserved in hyrax middens from southwestern Africa. Geology 37, 703-706 (2009).	https://doi.org/10.1130/G30053A.1	https://www.ncdc.noaa.gov/paleo-search/study/8698
7	19.221	-32.445	Cederberg Mountains	DR2010, DR-2	Fossilized Rock Hyrax	d15N	Water Availability	Chase, B. M. et al. Evolving southwest African response to abrupt deglacial North Atlantic climate change events. Quaternary Science Reviews 121, 132-136 (2015).	https://doi.org/10.1016/j.quascirev.2015.05.023	https://www.ncdc.noaa.gov/paleo-search/study/27350
8	19.221	-32.445	Cederberg Mountains	DR2010, DR-2	Fossilized Rock Hyrax	d13C	Water Availability	Chase, B. M. et al. Evolving southwest African response to abrupt deglacial North Atlantic climate change events. Quaternary Science Reviews 121, 132-136 (2015).	https://doi.org/10.1016/j.quascirev.2015.05.023	https://www.ncdc.noaa.gov/paleo-search/study/27350
9	29.1833	-24.0167	Cold Air Cave	T8	Speleothem	d18O	Rainfall d18O (temperature, precipitation)	Holmgren, K. et al. Persistent millennial-scale climatic variability over the past 25,000 years in Southern Africa. Quaternary Science Reviews 22, 2311-2326 (2003).	https://doi.org/10.1016/S0277-3791(03)00204-X	https://www.ncdc.noaa.gov/paleo-search/study/5432
10	-1.41	6.5	Lake Bosumtwi		Lake Sediment	Leaf Wax dD	Precipitation Amount	Shanahan, T. M. et al. The time-transgressive termination of the African Humid Period. Nature Geoscience 8, 140-144 (2015).	https://doi.org/10.1038/ngeo2329	https://www.ncdc.noaa.gov/paleo-search/study/18355
11	37.7	-3.3167	Lake Challa		Lake Sediment	Branched and isoprenoid tetraether (BIT) index	Precipitation Amount	Verschuren, D. et al. Half-precessional dynamics of monsoon rainfall near the East African Equator. Nature 462, 637-641 (2009).	https://doi.org/10.1038/nature08520	https://www.ncdc.noaa.gov/paleo-search/study/13539
12	37.7	-3.3167	Lake Challa		Lake Sediment	Leaf wax dD	Precipitation History/Monsoon Intensity	Tierney, J. E., Russell, J. M., Sinninghe Damsté, J. S., Huang, Y. & Verschuren, D. Late Quaternary behavior of the East African monsoon and the importance of the Congo Air Boundary. Quaternary Science Reviews 30, 798-807 (2011).	https://doi.org/10.1016/j.quascirev.2011.01.017	https://www.ncdc.noaa.gov/paleo-search/study/10889
13	29.9167	-6.65	Lake Tanganyika		Lake Sediment	Leaf wax dD	Precipitation	Tierney, J. E. et al. Northern Hemisphere Controls on Tropical Southeast African Climate During the Past 60,000 Years. Science 322, 252 (2008).	https://doi.org/10.1126/science.1160485	https://www.ncdc.noaa.gov/paleo-search/study/6206
14	32.8033	0.0833333	Lake Victoria	P-2 (Pilkington Bay), Ibis-1 (Damba Channel), Ibis-3, V95-2P, V95-1P, V95-6P, V96-7P	Lake Sediment	Diatom taxa	Lake Level	Stager, J. C., Mayewski, P. A. & Meeker, L. D. Cooling cycles, Heinrich event 1, and the desiccation of Lake Victoria. Palaeogeography, Palaeoclimatology, Palaeoecology 183, 169-178 (2002).	https://doi.org/10.1016/S0031-0182(01)00468-0	https://www.ncdc.noaa.gov/paleo-search/study/5460
15	33.1983	-1.2317	Lake Victoria	LV95-1P	Lake Sediment	Leaf wax dD	Precipitation Amount	Berke, M. A. et al. Molecular records of climate variability and vegetation response since the Late Pleistocene in the Lake Victoria basin, East Africa. Quaternary Science Reviews 55, 59-74 (2012).	https://doi.org/10.1016/j.quascirev.2012.08.014	https://www.ncdc.noaa.gov/paleo-search/study/16618
16	32.8033	0.0833333	Lake Victoria	Pilkington Bay	Lake Sediment	Diatom taxa	Lake Level	Stager, J. C., Cumming, B. F. & Meeker, L. D. A 10,000-year high-resolution diatom record from Pilkington Bay, Lake Victoria, East Africa. Quaternary Research 59, 172-181 (2003).	https://doi.org/10.1016/S0033-5894(03)00008-5	https://www.ncdc.noaa.gov/paleo-search/study/5459
17	9.39467	2.50183	Gulf of Guinea	MD03-2707	Ocean Sediment	Planktonic foraminifer d18O	Salinity i.e. Fresh Water (Riverine Runoff)	Weldeab, S., Lea, D. W., Schneider, R. R. & Andersen, N. 155,000 Years of West African Monsoon and Ocean Thermal Evolution. Science 316, 1303 (2007).	https://doi.org/10.1126/science.1140461	https://www.ncdc.noaa.gov/paleo-search/study/5596
18	9.39467	2.50183	Gulf of Guinea	MD03-2707	Ocean Sediment	Planktonic foraminifer Ba/Ca	Riverine Runoff	Weldeab, S., Lea, D. W., Schneider, R. R. & Andersen, N. 155,000 Years of West African Monsoon and Ocean Thermal Evolution. Science 316, 1303 (2007).	https://doi.org/10.1126/science.1140461	https://www.ncdc.noaa.gov/paleo-search/study/5596
19	34.65	32.7417	East Mediterranea Sea		Ocean Sediment	Globigerinoides ruber pink Ba/Ca	Riverine Runoff	Weldeab, S., Menke, V. & Schmiedl, G. The pace of East African monsoon evolution during the Holocene. Geophysical Research Letters 41, 1724-1732 (2014).	https://doi.org/10.1002/2014GL059361
20	37	12	Lake Tana	03TL3	Lake Sediment	Ti concentration	Precipitation Amount	Marshall, M. H. et al. Late Pleistocene and Holocene drought events at Lake Tana, the source of the Blue Nile. Global and Planetary Change 78, 147-161 (2011).	https://doi.org/10.1016/j.gloplacha.2011.06.004
21	9.384	2.5	Gulf of Guinea	GeoB4905-4	Ocean Sediment	Planktonic foraminifer d18O	Salinity i.e. Fresh Water (Riverine Runoff)	Weldeab, S., Schneider, R. R., Kölling, M. & Wefer, G. Holocene African droughts relate to eastern equatorial Atlantic cooling. Geology 33, 981-984 (2005).	https://doi.org/10.1130/G21874.1	https://www.ncdc.noaa.gov/paleo-search/study/11190
22	11.2217	-5.5883	Congo River Mouth	GeoB6518-1	Ocean Sediment	Leaf wax dD	Precipitation	Schefuß, E., Schouten, S. & Schneider, R. R. Climatic controls on central African hydrology during the past 20,000 years. Nature 437, 1003-1006 (2005).	https://doi.org/10.1038/nature03945	https://doi.pangaea.de/10.1594/PANGAEA.738200
23	37.38	-18.565	Zambezi Catchment	GeoB9307-3	Ocean Sediment	Leaf wax dD	Precipitation	Schefuß, E., Kuhlmann, H., Mollenhauer, G., Prange, M. & Pätzold, J. Forcing of wet phases in southeast Africa over the past 17,000 years. Nature 480, 509-512 (2011).	https://doi.org/10.1038/nature10685	https://doi.pangaea.de/10.1594/PANGAEA.771396
24	16.7165	-29.1353	Orange River Catchment	GeoB8331-4	Ocean Sediment	Leaf wax dD	Precipitation	Burdanowitz, N., Dupont, L., Zabel, M. & Schefuß, E. Holocene hydrologic and vegetation developments in the Orange River catchment (South Africa) and their controls. The Holocene 28, 1288-1300 (2018).	https://doi.org/10.1177/0959683618771484	https://doi.pangaea.de/10.1594/PANGAEA.855836
25	54.3	17.1667	Qunf Cave	Q5	Speleothem	d18O	Precipitation Amount	Fleitmann, D. et al. Holocene ITCZ and Indian monsoon dynamics recorded in stalagmites from Oman and Yemen (Socotra). Quaternary Science Reviews 26, 170-188 (2007).	https://doi.org/10.1016/j.quascirev.2006.04.012	https://www.ncdc.noaa.gov/paleo-search/study/5541

## Sheet: African composites
African Monsoon							Southern African Precipitation Dipole							Southeast African Precipitation							Southwest African Precipitation
Time (kyr BP)	Weighted Mean (WM)	WM-1sigma (EE)	WM+1sigma (EE)	External Error (EE)			Time (kyr BP)	Weighted Mean (WM)	WM-1sigma (EE)	WM+1sigma (EE)	External Error (EE)			Time (kyr BP)	Weighted Mean (WM)	WM-1sigma (EE)	WM+1sigma (EE)	External Error (EE)			Time (kyr BP)	Weighted Mean (WM)	WM-1sigma (EE)	WM+1sigma (EE)	External Error (EE)
-0.068	-1.05502	-1.25678	-0.853259	0.20176			-0.068	0.35358	-0.0495166	0.756676	0.403096			-0.068	-1.10501	-1.20495	-1.00508	0.0999368			-0.068	0.0184045	-0.430369	0.467178	0.448774
-0.067	-1.05482	-1.25651	-0.853138	0.201686			-0.067	0.352955	-0.0497783	0.755689	0.402734			-0.067	-1.10368	-1.20343	-1.00393	0.0997516			-0.067	0.0178927	-0.430371	0.466156	0.448264
-0.066	-1.05463	-1.25624	-0.853017	0.201611			-0.066	0.352331	-0.0500406	0.754702	0.402371			-0.066	-1.10235	-1.20192	-1.00279	0.0995665			-0.066	0.0173802	-0.430373	0.465134	0.447753
-0.065	-1.05443	-1.25597	-0.852895	0.201537			-0.065	0.351706	-0.0503033	0.753715	0.402009			-0.065	-1.10102	-1.2004	-1.00164	0.0993814			-0.065	0.0168672	-0.430376	0.46411	0.447243
-0.064	-1.05424	-1.2557	-0.852774	0.201463			-0.064	0.35108	-0.0505666	0.752727	0.401647			-0.064	-1.09969	-1.19889	-1.0005	0.0991964			-0.064	0.0163535	-0.430379	0.463087	0.446733
-0.063	-1.05404	-1.25543	-0.852653	0.201388			-0.063	0.350454	-0.0508304	0.751738	0.401284			-0.063	-1.09836	-1.19737	-0.999352	0.0990114			-0.063	0.0158393	-0.430383	0.462062	0.446223
-0.062	-1.05385	-1.25516	-0.852531	0.201314			-0.062	0.349828	-0.0510947	0.75075	0.400922			-0.062	-1.09703	-1.19586	-0.998207	0.0988265			-0.062	0.0153245	-0.430388	0.461037	0.445712
-0.061	-1.05365	-1.25489	-0.85241	0.20124			-0.061	0.349201	-0.0513595	0.749761	0.40056			-0.061	-1.0957	-1.19435	-0.997062	0.0986417			-0.061	0.0148092	-0.430392	0.460011	0.445202
-0.06	-1.05345	-1.25462	-0.852288	0.201165			-0.06	0.348573	-0.0516248	0.748772	0.400198			-0.06	-1.09437	-1.19283	-0.995917	0.098457			-0.06	0.0142932	-0.430398	0.458984	0.444691
-0.059	-1.05326	-1.25435	-0.852166	0.201091			-0.059	0.347946	-0.0518907	0.747782	0.399836			-0.059	-1.09304	-1.19132	-0.994771	0.0982723			-0.059	0.0137767	-0.430404	0.457957	0.44418
-0.058	-1.05306	-1.25408	-0.852045	0.201017			-0.058	0.347318	-0.052157	0.746792	0.399475			-0.058	-1.09171	-1.1898	-0.993626	0.0980878			-0.058	0.0132596	-0.43041	0.456929	0.443669
-0.057	-1.05287	-1.25381	-0.851923	0.200942			-0.057	0.346689	-0.0524239	0.745802	0.399113			-0.057	-1.09038	-1.18829	-0.99248	0.0979032			-0.057	0.0127419	-0.430417	0.4559	0.443159
-0.056	-1.05267	-1.25354	-0.851801	0.200868			-0.056	0.34606	-0.0526913	0.744811	0.398751			-0.056	-1.08905	-1.18677	-0.991334	0.0977188			-0.056	0.0122236	-0.430424	0.454871	0.442648
-0.055	-1.05247	-1.25327	-0.851679	0.200794			-0.055	0.34543	-0.0529592	0.74382	0.39839			-0.055	-1.08772	-1.18526	-0.990189	0.0975344			-0.055	0.0117047	-0.430432	0.453841	0.442137
-0.054	-1.05228	-1.253	-0.851557	0.20072			-0.054	0.344801	-0.0532277	0.742829	0.398028			-0.054	-1.08639	-1.18374	-0.989043	0.0973501			-0.054	0.0111852	-0.43044	0.452811	0.441625
-0.053	-1.05208	-1.25273	-0.851435	0.200646			-0.053	0.34417	-0.0534966	0.741837	0.397667			-0.053	-1.08506	-1.18223	-0.987897	0.0971659			-0.053	0.0106652	-0.430449	0.451779	0.441114
-0.052	-1.05188	-1.25246	-0.851313	0.200571			-0.052	0.343539	-0.0537661	0.740845	0.397305			-0.052	-1.08373	-1.18071	-0.986751	0.0969818			-0.052	0.0101446	-0.430458	0.450747	0.440603
-0.051	-1.05169	-1.25218	-0.85119	0.200497			-0.051	0.342908	-0.0540361	0.739852	0.396944			-0.051	-1.0824	-1.1792	-0.985604	0.0967977			-0.051	0.00962334	-0.430468	0.449715	0.440092
-0.05	-1.05149	-1.25191	-0.851068	0.200423			-0.05	0.342276	-0.0543067	0.738859	0.396583			-0.05	-1.08107	-1.17769	-0.984458	0.0966137			-0.05	0.00910154	-0.430478	0.448682	0.43958
-0.049	-1.05129	-1.25164	-0.850946	0.200349			-0.049	0.341644	-0.0545778	0.737866	0.396222			-0.049	-1.07974	-1.17617	-0.983311	0.0964298			-0.049	0.00857915	-0.430489	0.447648	0.439068
-0.048	-1.0511	-1.25137	-0.850823	0.200275			-0.048	0.341012	-0.0548494	0.736873	0.395861			-0.048	-1.07841	-1.17466	-0.982165	0.0962459			-0.048	0.00805618	-0.430501	0.446613	0.438557
-0.047	-1.0509	-1.2511	-0.850701	0.200201			-0.047	0.340379	-0.0551215	0.735879	0.3955			-0.047	-1.07708	-1.17314	-0.981018	0.0960621			-0.047	0.00753262	-0.430512	0.445578	0.438045
-0.046	-1.0507	-1.25083	-0.850578	0.200127			-0.046	0.339745	-0.0553942	0.734884	0.395139			-0.046	-1.07575	-1.17163	-0.979871	0.0958784			-0.046	0.00700847	-0.430525	0.444542	0.437533
-0.045	-1.05051	-1.25056	-0.850455	0.200053			-0.045	0.339111	-0.0556674	0.733889	0.394778			-0.045	-1.07442	-1.17011	-0.978724	0.0956948			-0.045	0.00648373	-0.430538	0.443505	0.437021
-0.044	-1.05031	-1.25029	-0.850333	0.199979			-0.044	0.338477	-0.0559411	0.732894	0.394418			-0.044	-1.07309	-1.1686	-0.977577	0.0955112			-0.044	0.00595841	-0.430551	0.442468	0.436509
-0.043	-1.05011	-1.25002	-0.85021	0.199905			-0.043	0.337842	-0.0562154	0.731899	0.394057			-0.043	-1.07176	-1.16709	-0.97643	0.0953277			-0.043	0.00543249	-0.430565	0.44143	0.435997
-0.042	-1.04992	-1.24975	-0.850087	0.199831			-0.042	0.337206	-0.0564903	0.730903	0.393697			-0.042	-1.07043	-1.16557	-0.975282	0.0951443			-0.042	0.00490599	-0.430579	0.440391	0.435485
-0.041	-1.04972	-1.24948	-0.849964	0.199757			-0.041	0.336571	-0.0567656	0.729907	0.393336			-0.041	-1.0691	-1.16406	-0.974135	0.094961			-0.041	0.0043789	-0.430594	0.439352	0.434973
-0.04	-1.04952	-1.24921	-0.849841	0.199683			-0.04	0.335934	-0.0570415	0.72891	0.392976			-0.04	-1.06776	-1.16254	-0.972987	0.0947777			-0.04	0.00385122	-0.430609	0.438312	0.43446
-0.039	-1.04933	-1.24894	-0.849718	0.199609			-0.039	0.335298	-0.057318	0.727913	0.392616			-0.039	-1.06643	-1.16103	-0.971839	0.0945945			-0.039	0.00332295	-0.430625	0.437271	0.433948
-0.038	-1.04913	-1.24866	-0.849595	0.199535			-0.038	0.33466	-0.057595	0.726916	0.392255			-0.038	-1.0651	-1.15951	-0.970692	0.0944114			-0.038	0.00279409	-0.430641	0.436229	0.433435
-0.037	-1.04893	-1.24839	-0.849472	0.199461			-0.037	0.334023	-0.0578725	0.725918	0.391895			-0.037	-1.06377	-1.158	-0.969544	0.0942283			-0.037	0.00226464	-0.430658	0.435187	0.432923
-0.036	-1.04874	-1.24812	-0.849349	0.199387			-0.036	0.333385	-0.0581506	0.72492	0.391535			-0.036	-1.06244	-1.15649	-0.968395	0.0940454			-0.036	0.0017346	-0.430675	0.434145	0.43241
-0.035	-1.04854	-1.24785	-0.849225	0.199313			-0.035	0.332746	-0.0584293	0.723921	0.391175			-0.035	-1.06111	-1.15497	-0.967247	0.0938625			-0.035	0.00120397	-0.430693	0.433101	0.431897
-0.034	-1.04834	-1.24758	-0.849102	0.199239			-0.034	0.332107	-0.0587085	0.722923	0.390816			-0.034	-1.05978	-1.15346	-0.966099	0.0936797			-0.034	0.000672746	-0.430712	0.432057	0.431384
-0.033	-1.04814	-1.24731	-0.848978	0.199166			-0.033	0.331468	-0.0589883	0.721923	0.390456			-0.033	-1.05845	-1.15194	-0.96495	0.0934969			-0.033	0.000140933	-0.43073	0.431012	0.430871
-0.032	-1.04795	-1.24704	-0.848855	0.199092			-0.032	0.330828	-0.0592686	0.720924	0.390096			-0.032	-1.05712	-1.15043	-0.963802	0.0933143			-0.032	-0.000391472	-0.43075	0.429967	0.430358
-0.031	-1.04775	-1.24677	-0.848731	0.199018			-0.031	0.330187	-0.0595494	0.719924	0.389736			-0.031	-1.05578	-1.14892	-0.962653	0.0931317			-0.031	-0.00092447	-0.43077	0.428921	0.429845
-0.03	-1.04755	-1.2465	-0.848607	0.198944			-0.03	0.329546	-0.0598309	0.718923	0.389377			-0.03	-1.05445	-1.1474	-0.961504	0.0929491			-0.03	-0.00145806	-0.43079	0.427874	0.429332
-0.029	-1.04735	-1.24622	-0.848484	0.19887			-0.029	0.328905	-0.0601128	0.717922	0.389018			-0.029	-1.05312	-1.14589	-0.960355	0.0927667			-0.029	-0.00199224	-0.430811	0.426826	0.428819
-0.028	-1.04716	-1.24595	-0.84836	0.198797			-0.028	0.328263	-0.0603954	0.716921	0.388658			-0.028	-1.05179	-1.14438	-0.959206	0.0925843			-0.028	-0.00252702	-0.430832	0.425778	0.428305
-0.027	-1.04696	-1.24568	-0.848236	0.198723			-0.027	0.32762	-0.0606785	0.715919	0.388299			-0.027	-1.05046	-1.14286	-0.958057	0.0924021			-0.027	-0.00306238	-0.430854	0.424729	0.427792
-0.026	-1.04676	-1.24541	-0.848112	0.198649			-0.026	0.326978	-0.0609622	0.714917	0.38794			-0.026	-1.04913	-1.14135	-0.956908	0.0922198			-0.026	-0.00359835	-0.430876	0.42368	0.427278
-0.025	-1.04656	-1.24514	-0.847988	0.198576			-0.025	0.326334	-0.0612464	0.713915	0.387581			-0.025	-1.0478	-1.13983	-0.955758	0.0920377			-0.025	-0.0041349	-0.430899	0.42263	0.426764
-0.024	-1.04637	-1.24487	-0.847864	0.198502			-0.024	0.32569	-0.0615312	0.712912	0.387222			-0.024	-1.04646	-1.13832	-0.954609	0.0918556			-0.024	-0.00467205	-0.430923	0.421579	0.426251
-0.023	-1.04617	-1.2446	-0.847739	0.198428			-0.023	0.325046	-0.0618166	0.711909	0.386863			-0.023	-1.04513	-1.13681	-0.953459	0.0916737			-0.023	-0.0052098	-0.430947	0.420527	0.425737
-0.022	-1.04597	-1.24432	-0.847615	0.198355			-0.022	0.324401	-0.0621025	0.710905	0.386504			-0.022	-1.0438	-1.13529	-0.952309	0.0914918			-0.022	-0.00574814	-0.430971	0.419475	0.425223
-0.021	-1.04577	-1.24405	-0.847491	0.198281			-0.021	0.323756	-0.0623891	0.709901	0.386145			-0.021	-1.04247	-1.13378	-0.951159	0.0913099			-0.021	-0.00628707	-0.430996	0.418422	0.424709
-0.02	-1.04557	-1.24378	-0.847366	0.198208			-0.02	0.32311	-0.0626762	0.708897	0.385787			-0.02	-1.04114	-1.13227	-0.950009	0.0911282			-0.02	-0.0068266	-0.431021	0.417368	0.424195
-0.019	-1.04538	-1.24351	-0.847242	0.198134			-0.019	0.322464	-0.0629638	0.707892	0.385428			-0.019	-1.03981	-1.13075	-0.948859	0.0909465			-0.019	-0.00736672	-0.431047	0.416314	0.423681
-0.018	-1.04518	-1.24324	-0.847117	0.198061			-0.018	0.321817	-0.0632521	0.706887	0.385069			-0.018	-1.03847	-1.12924	-0.947709	0.0907649			-0.018	-0.00790744	-0.431074	0.415259	0.423166
-0.017	-1.04498	-1.24297	-0.846993	0.197987			-0.017	0.32117	-0.0635409	0.705881	0.384711			-0.017	-1.03714	-1.12773	-0.946558	0.0905834			-0.017	-0.00844876	-0.431101	0.414203	0.422652
-0.016	-1.04478	-1.24269	-0.846868	0.197914			-0.016	0.320522	-0.0638303	0.704875	0.384353			-0.016	-1.03581	-1.12621	-0.945408	0.0904019			-0.016	-0.00899067	-0.431128	0.413147	0.422137
-0.015	-1.04458	-1.24242	-0.846743	0.19784			-0.015	0.319874	-0.0641203	0.703869	0.383995			-0.015	-1.03448	-1.1247	-0.944257	0.0902206			-0.015	-0.00953319	-0.431156	0.41209	0.421623
-0.014	-1.04438	-1.24215	-0.846618	0.197767			-0.014	0.319226	-0.0644109	0.702862	0.383636			-0.014	-1.03315	-1.12318	-0.943106	0.0900393			-0.014	-0.0100763	-0.431184	0.411032	0.421108
-0.013	-1.04419	-1.24188	-0.846493	0.197693			-0.013	0.318576	-0.064702	0.701855	0.383278			-0.013	-1.03181	-1.12167	-0.941955	0.089858			-0.013	-0.01062	-0.431213	0.409973	0.420593
-0.012	-1.04399	-1.24161	-0.846368	0.19762			-0.012	0.317927	-0.0649938	0.700847	0.38292			-0.012	-1.03048	-1.12016	-0.940804	0.0896769			-0.012	-0.0111643	-0.431243	0.408914	0.420078
-0.011	-1.04379	-1.24134	-0.846243	0.197546			-0.011	0.317276	-0.0652861	0.699839	0.382563			-0.011	-1.02915	-1.11864	-0.939653	0.0894959			-0.011	-0.0117092	-0.431273	0.407854	0.419564
-0.01	-1.04359	-1.24106	-0.846118	0.197473			-0.01	0.316626	-0.065579	0.69883	0.382205			-0.01	-1.02782	-1.11713	-0.938502	0.0893149			-0.01	-0.0122547	-0.431303	0.406794	0.419049
-0.009	-1.04339	-1.24079	-0.845992	0.1974			-0.009	0.315975	-0.0658725	0.697822	0.381847			-0.009	-1.02648	-1.11562	-0.93735	0.089134			-0.009	-0.0128008	-0.431334	0.405733	0.418533
-0.008	-1.04319	-1.24052	-0.845867	0.197326			-0.008	0.315323	-0.0661666	0.696812	0.381489			-0.008	-1.02515	-1.11411	-0.936199	0.0889531			-0.008	-0.0133475	-0.431366	0.404671	0.418018
-0.007	-1.04299	-1.24025	-0.845742	0.197253			-0.007	0.314671	-0.0664613	0.695802	0.381132			-0.007	-1.02382	-1.11259	-0.935047	0.0887724			-0.007	-0.0138948	-0.431398	0.403608	0.417503
-0.006	-1.0428	-1.23998	-0.845616	0.19718			-0.006	0.314018	-0.0667566	0.694792	0.380774			-0.006	-1.02249	-1.11108	-0.933895	0.0885917			-0.006	-0.0144427	-0.43143	0.402545	0.416988
-0.005	-1.0426	-1.2397	-0.84549	0.197107			-0.005	0.313365	-0.0670525	0.693782	0.380417			-0.005	-1.02115	-1.10957	-0.932743	0.0884111			-0.005	-0.0149912	-0.431463	0.401481	0.416472
-0.004	-1.0424	-1.23943	-0.845365	0.197033			-0.004	0.312711	-0.067349	0.692771	0.38006			-0.004	-1.01982	-1.10805	-0.931591	0.0882306			-0.004	-0.0155403	-0.431497	0.400416	0.415956
-0.003	-1.0422	-1.23916	-0.845239	0.19696			-0.003	0.312057	-0.0676461	0.691759	0.379703			-0.003	-1.01849	-1.10654	-0.930439	0.0880502			-0.003	-0.01609	-0.431531	0.399351	0.415441
-0.002	-1.042	-1.23889	-0.845113	0.196887			-0.002	0.311402	-0.0679438	0.690747	0.379346			-0.002	-1.01716	-1.10503	-0.929287	0.0878699			-0.002	-0.0166403	-0.431565	0.398285	0.414925
-0.001	-1.0418	-1.23861	-0.844987	0.196814			-0.001	0.310747	-0.0682421	0.689735	0.378989			-0.001	-1.01582	-1.10351	-0.928134	0.0876896			-0.001	-0.0171912	-0.4316	0.397218	0.414409
-3.47e-18	-1.0416	-1.23834	-0.844861	0.196741			-3.47e-18	0.310091	-0.068541	0.688722	0.378632			-3.47e-18	-1.01449	-1.102	-0.926982	0.0875094			-3.47e-18	-0.0177427	-0.431636	0.396151	0.413893
0.001	-1.0414	-1.23807	-0.844735	0.196667			0.001	0.309434	-0.0688406	0.687709	0.378275			0.001	-1.01316	-1.10049	-0.925829	0.0873293			0.001	-0.0182948	-0.431672	0.395083	0.413377
0.002	-1.0412	-1.2378	-0.844609	0.196594			0.002	0.308778	-0.0691407	0.686696	0.377918			0.002	-1.01183	-1.09897	-0.924676	0.0871492			0.002	-0.0188475	-0.431709	0.394014	0.412861
0.003	-1.041	-1.23753	-0.844483	0.196521			0.003	0.30812	-0.0694414	0.685682	0.377562			0.003	-1.01049	-1.09746	-0.923523	0.0869693			0.003	-0.0194008	-0.431746	0.392944	0.412345
0.004	-1.0408	-1.23725	-0.844356	0.196448			0.004	0.307462	-0.0697428	0.684667	0.377205			0.004	-1.00916	-1.09595	-0.92237	0.0867894			0.004	-0.0199547	-0.431783	0.391874	0.411829
0.005	-1.04061	-1.23698	-0.84423	0.196375			0.005	0.306804	-0.0700448	0.683652	0.376849			0.005	-1.00783	-1.09444	-0.921217	0.0866096			0.005	-0.0205092	-0.431821	0.390803	0.411312
0.006	-1.04041	-1.23671	-0.844104	0.196302			0.006	0.306145	-0.0703474	0.682637	0.376492			0.006	-1.00649	-1.09292	-0.920063	0.0864299			0.006	-0.0210643	-0.43186	0.389731	0.410796
0.007	-1.04021	-1.23644	-0.843977	0.196229			0.007	0.305485	-0.0706506	0.681621	0.376136			0.007	-1.00516	-1.09141	-0.91891	0.0862502			0.007	-0.02162	-0.431899	0.388659	0.410279
0.008	-1.04001	-1.23616	-0.84385	0.196156			0.008	0.304825	-0.0709544	0.680605	0.37578			0.008	-1.00383	-1.0899	-0.917756	0.0860707			0.008	-0.0221763	-0.431939	0.387586	0.409763
0.009	-1.03981	-1.23589	-0.843724	0.196083			0.009	0.304165	-0.0712589	0.679589	0.375424			0.009	-1.00249	-1.08839	-0.916603	0.0858912			0.009	-0.0227332	-0.431979	0.386513	0.409246
0.01	-1.03961	-1.23562	-0.843597	0.19601			0.01	0.303504	-0.0715639	0.678572	0.375068			0.01	-1.00116	-1.08687	-0.915449	0.0857118			0.01	-0.0232908	-0.43202	0.385438	0.408729
0.011	-1.03941	-1.23534	-0.84347	0.195937			0.011	0.302842	-0.0718696	0.677554	0.374712			0.011	-0.999827	-1.08536	-0.914295	0.0855325			0.011	-0.0238489	-0.432061	0.384363	0.408212
0.012	-1.03921	-1.23507	-0.843343	0.195864			0.012	0.30218	-0.072176	0.676536	0.374356			0.012	-0.998494	-1.08385	-0.913141	0.0853533			0.012	-0.0244076	-0.432103	0.383287	0.407695
0.013	-1.03901	-1.2348	-0.843216	0.195791			0.013	0.301517	-0.0724829	0.675518	0.374			0.013	-0.99716	-1.08233	-0.911986	0.0851741			0.013	-0.024967	-0.432145	0.382211	0.407178
0.014	-1.03881	-1.23453	-0.843089	0.195719			0.014	0.300854	-0.0727905	0.674499	0.373645			0.014	-0.995827	-1.08082	-0.910832	0.084995			0.014	-0.0255269	-0.432187	0.381134	0.406661
0.015	-1.03861	-1.23425	-0.842961	0.195646			0.015	0.30019	-0.0730988	0.67348	0.373289			0.015	-0.994493	-1.07931	-0.909677	0.084816			0.015	-0.0260874	-0.432231	0.380056	0.406143
0.016	-1.03841	-1.23398	-0.842834	0.195573			0.016	0.299526	-0.0734076	0.67246	0.372934			0.016	-0.99316	-1.0778	-0.908523	0.0846371			0.016	-0.0266486	-0.432274	0.378977	0.405626
0.017	-1.03821	-1.23371	-0.842706	0.1955			0.017	0.298861	-0.0737171	0.67144	0.372578			0.017	-0.991826	-1.07628	-0.907368	0.0844583			0.017	-0.0272104	-0.432319	0.377898	0.405108
0.018	-1.03801	-1.23343	-0.842579	0.195427			0.018	0.298196	-0.0740272	0.670419	0.372223			0.018	-0.990493	-1.07477	-0.906213	0.0842795			0.018	-0.0277727	-0.432364	0.376818	0.404591
0.019	-1.03781	-1.23316	-0.842451	0.195355			0.019	0.29753	-0.074338	0.669398	0.371868			0.019	-0.989159	-1.07326	-0.905058	0.0841008			0.019	-0.0283357	-0.432409	0.375737	0.404073
0.02	-1.03761	-1.23289	-0.842324	0.195282			0.02	0.296864	-0.0746494	0.668376	0.371513			0.02	-0.987825	-1.07175	-0.903903	0.0839223			0.02	-0.0288993	-0.432455	0.374656	0.403555
0.021	-1.03741	-1.23261	-0.842196	0.195209			0.021	0.296196	-0.0749615	0.667354	0.371158			0.021	-0.986491	-1.07024	-0.902748	0.0837437			0.021	-0.0294635	-0.432501	0.373574	0.403037
0.022	-1.0372	-1.23234	-0.842068	0.195137			0.022	0.295529	-0.0752742	0.666332	0.370803			0.022	-0.985158	-1.06872	-0.901592	0.0835653			0.022	-0.0300283	-0.432548	0.372491	0.40252
0.023	-1.037	-1.23207	-0.84194	0.195064			0.023	0.294861	-0.0755876	0.665309	0.370448			0.023	-0.983824	-1.06721	-0.900437	0.083387			0.023	-0.0305937	-0.432595	0.371408	0.402001
0.024	-1.0368	-1.23179	-0.841812	0.194991			0.024	0.294192	-0.0759016	0.664286	0.370094			0.024	-0.98249	-1.0657	-0.899281	0.0832087			0.024	-0.0311597	-0.432643	0.370324	0.401483
0.025	-1.0366	-1.23152	-0.841684	0.194919			0.025	0.293523	-0.0762162	0.663262	0.369739			0.025	-0.981156	-1.06419	-0.898125	0.0830305			0.025	-0.0317263	-0.432691	0.369239	0.400965
0.026	-1.0364	-1.23125	-0.841556	0.194846			0.026	0.292853	-0.0765315	0.662238	0.369385			0.026	-0.979822	-1.06267	-0.896969	0.0828524			0.026	-0.0322935	-0.43274	0.368153	0.400447
0.027	-1.0362	-1.23097	-0.841427	0.194773			0.027	0.292183	-0.0768475	0.661213	0.36903			0.027	-0.978487	-1.06116	-0.895813	0.0826744			0.027	-0.0328614	-0.43279	0.367067	0.399928
0.028	-1.036	-1.2307	-0.841299	0.194701			0.028	0.291512	-0.0771641	0.660188	0.368676			0.028	-0.977153	-1.05965	-0.894657	0.0824965			0.028	-0.0334298	-0.43284	0.36598	0.39941
0.029	-1.0358	-1.23043	-0.841171	0.194628			0.029	0.29084	-0.0774814	0.659162	0.368322			0.029	-0.975819	-1.05814	-0.893501	0.0823186			0.029	-0.0339989	-0.43289	0.364892	0.398891
0.03	-1.0356	-1.23015	-0.841042	0.194556			0.03	0.290168	-0.0777993	0.658136	0.367968			0.03	-0.974485	-1.05663	-0.892344	0.0821408			0.03	-0.0345685	-0.432941	0.363804	0.398372
0.031	-1.0354	-1.22988	-0.840913	0.194483			0.031	0.289496	-0.078118	0.657109	0.367614			0.031	-0.973151	-1.05511	-0.891187	0.0819631			0.031	-0.0351388	-0.432992	0.362715	0.397854
0.032	-1.0352	-1.22961	-0.840784	0.194411			0.032	0.288822	-0.0784372	0.656082	0.36726			0.032	-0.971816	-1.0536	-0.890031	0.0817855			0.032	-0.0357097	-0.433044	0.361625	0.397335
0.033	-1.03499	-1.22933	-0.840656	0.194338			0.033	0.288149	-0.0787572	0.655054	0.366906			0.033	-0.970482	-1.05209	-0.888874	0.081608			0.033	-0.0362812	-0.433097	0.360535	0.396816
0.034	-1.03479	-1.22906	-0.840527	0.194266			0.034	0.287474	-0.0790778	0.654026	0.366552			0.034	-0.969147	-1.05058	-0.887717	0.0814306			0.034	-0.0368533	-0.43315	0.359443	0.396297
0.035	-1.03459	-1.22878	-0.840398	0.194194			0.035	0.286799	-0.079399	0.652998	0.366198			0.035	-0.967813	-1.04907	-0.88656	0.0812532			0.035	-0.037426	-0.433203	0.358351	0.395777
0.036	-1.03439	-1.22851	-0.840269	0.194121			0.036	0.286124	-0.079721	0.651969	0.365845			0.036	-0.966478	-1.04755	-0.885402	0.0810759			0.036	-0.0379993	-0.433257	0.357259	0.395258
0.037	-1.03419	-1.22824	-0.840139	0.194049			0.037	0.285448	-0.0800436	0.650939	0.365491			0.037	-0.965144	-1.04604	-0.884245	0.0808987			0.037	-0.0385732	-0.433312	0.356166	0.394739
0.038	-1.03399	-1.22796	-0.84001	0.193977			0.038	0.284771	-0.0803669	0.649909	0.365138			0.038	-0.963809	-1.04453	-0.883087	0.0807216			0.038	-0.0391478	-0.433367	0.355072	0.394219
0.039	-1.03378	-1.22769	-0.839881	0.193904			0.039	0.284094	-0.0806909	0.648879	0.364785			0.039	-0.962474	-1.04302	-0.88193	0.0805446			0.039	-0.0397229	-0.433423	0.353977	0.3937
0.04	-1.03358	-1.22742	-0.839751	0.193832			0.04	0.283416	-0.0810155	0.647848	0.364432			0.04	-0.96114	-1.04151	-0.880772	0.0803676			0.04	-0.0402987	-0.433479	0.352881	0.39318
0.041	-1.03338	-1.22714	-0.839621	0.19376			0.041	0.282738	-0.0813408	0.646816	0.364079			0.041	-0.959805	-1.04	-0.879614	0.0801908			0.041	-0.0408751	-0.433535	0.351785	0.39266
0.042	-1.03318	-1.22687	-0.839492	0.193688			0.042	0.282059	-0.0816669	0.645785	0.363726			0.042	-0.95847	-1.03848	-0.878456	0.080014			0.042	-0.0414521	-0.433593	0.350688	0.392141
0.043	-1.03298	-1.22659	-0.839362	0.193615			0.043	0.281379	-0.0819936	0.644752	0.363373			0.043	-0.957135	-1.03697	-0.877298	0.0798373			0.043	-0.0420297	-0.43365	0.349591	0.391621
0.044	-1.03278	-1.22632	-0.839232	0.193543			0.044	0.280699	-0.082321	0.643719	0.36302			0.044	-0.9558	-1.03546	-0.876139	0.0796607			0.044	-0.0426079	-0.433709	0.348493	0.391101
0.045	-1.03257	-1.22604	-0.839102	0.193471			0.045	0.280018	-0.082649	0.642686	0.362667			0.045	-0.954465	-1.03395	-0.874981	0.0794841			0.045	-0.0431868	-0.433767	0.347394	0.39058
0.046	-1.03237	-1.22577	-0.838972	0.193399			0.046	0.279337	-0.0829778	0.641652	0.362315			0.046	-0.95313	-1.03244	-0.873822	0.0793077			0.046	-0.0437662	-0.433826	0.346294	0.39006
0.047	-1.03217	-1.2255	-0.838842	0.193327			0.047	0.278655	-0.0833073	0.640618	0.361962			0.047	-0.951795	-1.03093	-0.872664	0.0791313			0.047	-0.0443463	-0.433886	0.345194	0.38954
0.048	-1.03197	-1.22522	-0.838712	0.193255			0.048	0.277973	-0.0836374	0.639583	0.36161			0.048	-0.95046	-1.02941	-0.871505	0.0789551			0.048	-0.044927	-0.433946	0.344093	0.389019
0.049	-1.03176	-1.22495	-0.838581	0.193183			0.049	0.27729	-0.0839683	0.638547	0.361258			0.049	-0.949125	-1.0279	-0.870346	0.0787789			0.049	-0.0455083	-0.434007	0.342991	0.388499
0.05	-1.03156	-1.22467	-0.838451	0.193111			0.05	0.276606	-0.0842998	0.637511	0.360906			0.05	-0.947789	-1.02639	-0.869187	0.0786027			0.05	-0.0460902	-0.434069	0.341888	0.387978
0.051	-1.03136	-1.2244	-0.83832	0.193039			0.051	0.275921	-0.0846321	0.636475	0.360554			0.051	-0.946454	-1.02488	-0.868027	0.0784267			0.051	-0.0466727	-0.43413	0.340785	0.387458
0.052	-1.03116	-1.22412	-0.838189	0.192966			0.052	0.275237	-0.0849651	0.635438	0.360202			0.052	-0.945119	-1.02337	-0.866868	0.0782508			0.052	-0.0472558	-0.434193	0.339681	0.386937
0.053	-1.03095	-1.22385	-0.838059	0.192895			0.053	0.274551	-0.0852987	0.634401	0.35985			0.053	-0.943783	-1.02186	-0.865708	0.0780749			0.053	-0.0478396	-0.434256	0.338576	0.386416
0.054	-1.03075	-1.22357	-0.837928	0.192823			0.054	0.273865	-0.0856331	0.633363	0.359498			0.054	-0.942448	-1.02035	-0.864549	0.0778991			0.054	-0.0484239	-0.434319	0.337471	0.385895
0.055	-1.03055	-1.2233	-0.837797	0.192751			0.055	0.273178	-0.0859682	0.632324	0.359146			0.055	-0.941112	-1.01884	-0.863389	0.0777235			0.055	-0.0490089	-0.434383	0.336365	0.385374
0.056	-1.03034	-1.22302	-0.837666	0.192679			0.056	0.272491	-0.086304	0.631286	0.358795			0.056	-0.939777	-1.01732	-0.862229	0.0775478			0.056	-0.0495945	-0.434447	0.335258	0.384853
0.057	-1.03014	-1.22275	-0.837535	0.192607			0.057	0.271803	-0.0866405	0.630246	0.358443			0.057	-0.938441	-1.01581	-0.861069	0.0773723			0.057	-0.0501807	-0.434512	0.334151	0.384331
0.058	-1.02994	-1.22247	-0.837403	0.192535			0.058	0.271114	-0.0869777	0.629206	0.358092			0.058	-0.937105	-1.0143	-0.859909	0.0771969			0.058	-0.0507676	-0.434578	0.333042	0.38381
0.059	-1.02974	-1.2222	-0.837272	0.192463			0.059	0.270425	-0.0873157	0.628166	0.357741			0.059	-0.93577	-1.01279	-0.858748	0.0770215			0.059	-0.051355	-0.434644	0.331934	0.383289
0.06	-1.02953	-1.22192	-0.837141	0.192391			0.06	0.269735	-0.0876543	0.627125	0.35739			0.06	-0.934434	-1.01128	-0.857588	0.0768463			0.06	-0.0519431	-0.43471	0.330824	0.382767
0.061	-1.02933	-1.22165	-0.837009	0.19232			0.061	0.269045	-0.0879937	0.626083	0.357039			0.061	-0.933098	-1.00977	-0.856427	0.0766711			0.061	-0.0525318	-0.434777	0.329714	0.382245
0.062	-1.02913	-1.22137	-0.836877	0.192248			0.062	0.268354	-0.0883338	0.625041	0.356688			0.062	-0.931762	-1.00826	-0.855266	0.076496			0.062	-0.0531211	-0.434845	0.328603	0.381724
0.063	-1.02892	-1.2211	-0.836745	0.192176			0.063	0.267662	-0.0886746	0.623999	0.356337			0.063	-0.930426	-1.00675	-0.854105	0.076321			0.063	-0.053711	-0.434913	0.327491	0.381202
0.064	-1.02872	-1.22082	-0.836614	0.192104			0.064	0.26697	-0.0890162	0.622956	0.355986			0.064	-0.92909	-1.00524	-0.852944	0.0761461			0.064	-0.0543015	-0.434981	0.326378	0.38068
0.065	-1.02851	-1.22055	-0.836482	0.192033			0.065	0.266277	-0.0893585	0.621912	0.355635			0.065	-0.927754	-1.00373	-0.851783	0.0759712			0.065	-0.0548927	-0.43505	0.325265	0.380158
0.066	-1.02831	-1.22027	-0.83635	0.191961			0.066	0.265583	-0.0897015	0.620868	0.355285			0.066	-0.926418	-1.00221	-0.850622	0.0757965			0.066	-0.0554845	-0.43512	0.324151	0.379636
0.067	-1.02811	-1.22	-0.836217	0.191889			0.067	0.264889	-0.0900453	0.619823	0.354934			0.067	-0.925082	-1.0007	-0.84946	0.0756218			0.067	-0.0560769	-0.43519	0.323037	0.379113
0.068	-1.0279	-1.21972	-0.836085	0.191818			0.068	0.264194	-0.0903898	0.618778	0.354584			0.068	-0.923746	-0.999193	-0.848299	0.0754472			0.068	-0.0566699	-0.435261	0.321921	0.378591
0.069	-1.0277	-1.21944	-0.835953	0.191746			0.069	0.263499	-0.090735	0.617733	0.354234			0.069	-0.92241	-0.997683	-0.847137	0.0752727			0.069	-0.0572635	-0.435332	0.320805	0.378069
0.07	-1.02749	-1.21917	-0.83582	0.191675			0.07	0.262803	-0.091081	0.616686	0.353884			0.07	-0.921074	-0.996172	-0.845975	0.0750983			0.07	-0.0578578	-0.435404	0.319688	0.377546
0.071	-1.02729	-1.21889	-0.835687	0.191603			0.071	0.262106	-0.0914277	0.61564	0.353534			0.071	-0.919737	-0.994661	-0.844813	0.074924			0.071	-0.0584526	-0.435476	0.318571	0.377023
0.072	-1.02709	-1.21862	-0.835555	0.191531			0.072	0.261409	-0.0917751	0.614592	0.353184			0.072	-0.918401	-0.993151	-0.843651	0.0747497			0.072	-0.0590481	-0.435549	0.317453	0.376501
0.073	-1.02688	-1.21834	-0.835422	0.19146			0.073	0.260711	-0.0921233	0.613545	0.352834			0.073	-0.917065	-0.99164	-0.842489	0.0745756			0.073	-0.0596442	-0.435622	0.316334	0.375978
0.074	-1.02668	-1.21807	-0.835289	0.191388			0.074	0.260012	-0.0924723	0.612496	0.352484			0.074	-0.915728	-0.99013	-0.841327	0.0744015			0.074	-0.060241	-0.435696	0.315214	0.375455
0.075	-1.02647	-1.21779	-0.835156	0.191317			0.075	0.259313	-0.092822	0.611447	0.352135			0.075	-0.914392	-0.988619	-0.840164	0.0742275			0.075	-0.0608383	-0.43577	0.314094	0.374932
0.076	-1.02627	-1.21751	-0.835023	0.191246			0.076	0.258613	-0.0931725	0.610398	0.351785			0.076	-0.913055	-0.987109	-0.839001	0.0740536			0.076	-0.0614363	-0.435845	0.312973	0.374409
0.077	-1.02606	-1.21724	-0.834889	0.191174			0.077	0.257912	-0.0935237	0.609348	0.351436			0.077	-0.911718	-0.985598	-0.837839	0.0738798			0.077	-0.0620349	-0.435921	0.311851	0.373886
0.078	-1.02586	-1.21696	-0.834756	0.191103			0.078	0.257211	-0.0938756	0.608297	0.351086			0.078	-0.910382	-0.984088	-0.836676	0.0737061			0.078	-0.0626341	-0.435996	0.310728	0.373362
0.079	-1.02565	-1.21669	-0.834623	0.191031			0.079	0.256509	-0.0942284	0.607246	0.350737			0.079	-0.909045	-0.982577	-0.835513	0.0735324			0.079	-0.0632339	-0.436073	0.309605	0.372839
0.08	-1.02545	-1.21641	-0.834489	0.19096			0.08	0.255806	-0.0945819	0.606195	0.350388			0.08	-0.907708	-0.981067	-0.834349	0.0733589			0.08	-0.0638344	-0.43615	0.308481	0.372315
0.081	-1.02524	-1.21613	-0.834355	0.190889			0.081	0.255103	-0.0949361	0.605142	0.350039			0.081	-0.906371	-0.979557	-0.833186	0.0731854			0.081	-0.0644355	-0.436227	0.307356	0.371792
0.082	-1.02504	-1.21586	-0.834221	0.190818			0.082	0.254399	-0.0952911	0.60409	0.34969			0.082	-0.905034	-0.978046	-0.832022	0.073012			0.082	-0.0650372	-0.436305	0.306231	0.371268
0.083	-1.02483	-1.21558	-0.834087	0.190746			0.083	0.253695	-0.0956469	0.603036	0.349342			0.083	-0.903698	-0.976536	-0.830859	0.0728387			0.083	-0.0656395	-0.436384	0.305105	0.370744
0.084	-1.02463	-1.2153	-0.833953	0.190675			0.084	0.25299	-0.0960035	0.601983	0.348993			0.084	-0.902361	-0.975026	-0.829695	0.0726655			0.084	-0.0662425	-0.436463	0.303978	0.37022
0.085	-1.02442	-1.21503	-0.833819	0.190604			0.085	0.252284	-0.0963608	0.600928	0.348644			0.085	-0.901024	-0.973516	-0.828531	0.0724924			0.085	-0.066846	-0.436542	0.30285	0.369696
0.086	-1.02422	-1.21475	-0.833685	0.190533			0.086	0.251577	-0.0967189	0.599873	0.348296			0.086	-0.899686	-0.972006	-0.827367	0.0723193			0.086	-0.0674502	-0.436623	0.301722	0.369172
0.087	-1.02401	-1.21447	-0.833551	0.190462			0.087	0.25087	-0.0970778	0.598818	0.347948			0.087	-0.898349	-0.970496	-0.826203	0.0721464			0.087	-0.0680551	-0.436703	0.300593	0.368648
0.088	-1.02381	-1.2142	-0.833416	0.19039			0.088	0.250162	-0.0974375	0.597761	0.347599			0.088	-0.897012	-0.968986	-0.825039	0.0719735			0.088	-0.0686605	-0.436784	0.299463	0.368124
0.089	-1.0236	-1.21392	-0.833281	0.190319			0.089	0.249453	-0.0977979	0.596705	0.347251			0.089	-0.895675	-0.967476	-0.823874	0.0718007			0.089	-0.0692666	-0.436866	0.298333	0.367599
0.09	-1.02339	-1.21364	-0.833147	0.190248			0.09	0.248744	-0.0981592	0.595648	0.346903			0.09	-0.894338	-0.965966	-0.82271	0.071628			0.09	-0.0698732	-0.436948	0.297202	0.367075
0.091	-1.02319	-1.21337	-0.833012	0.190177			0.091	0.248034	-0.0985212	0.59459	0.346555			0.091	-0.893	-0.964456	-0.821545	0.0714554			0.091	-0.0704806	-0.437031	0.29607	0.36655
0.092	-1.02298	-1.21309	-0.832877	0.190106			0.092	0.247324	-0.098884	0.593531	0.346208			0.092	-0.891663	-0.962946	-0.82038	0.0712829			0.092	-0.0710885	-0.437114	0.294937	0.366026
0.093	-1.02278	-1.21281	-0.832742	0.190035			0.093	0.246612	-0.0992476	0.592472	0.34586			0.093	-0.890325	-0.961436	-0.819215	0.0711105			0.093	-0.0716971	-0.437198	0.293804	0.365501
0.094	-1.02257	-1.21253	-0.832607	0.189964			0.094	0.2459	-0.0996119	0.591413	0.345512			0.094	-0.888988	-0.959926	-0.81805	0.0709381			0.094	-0.0723062	-0.437282	0.29267	0.364976
0.095	-1.02236	-1.21226	-0.832471	0.189893			0.095	0.245188	-0.0999771	0.590353	0.345165			0.095	-0.88765	-0.958416	-0.816885	0.0707659			0.095	-0.0729161	-0.437367	0.291535	0.364451
0.096	-1.02216	-1.21198	-0.832336	0.189822			0.096	0.244475	-0.100343	0.589292	0.344818			0.096	-0.886313	-0.956907	-0.815719	0.0705937			0.096	-0.0735265	-0.437453	0.2904	0.363926
0.097	-1.02195	-1.2117	-0.8322	0.189751			0.097	0.243761	-0.10071	0.588231	0.34447			0.097	-0.884975	-0.955397	-0.814554	0.0704216			0.097	-0.0741376	-0.437538	0.289263	0.363401
0.098	-1.02175	-1.21143	-0.832065	0.18968			0.098	0.243046	-0.101077	0.587169	0.344123			0.098	-0.883638	-0.953887	-0.813388	0.0702496			0.098	-0.0747493	-0.437625	0.288126	0.362876
0.099	-1.02154	-1.21115	-0.831929	0.18961			0.099	0.24233	-0.101446	0.586107	0.343776			0.099	-0.8823	-0.952377	-0.812222	0.0700777			0.099	-0.0753616	-0.437712	0.286989	0.36235
0.1	-1.02133	-1.21087	-0.831793	0.189539			0.1	0.241614	-0.101815	0.585044	0.343429			0.1	-0.880962	-0.950868	-0.811056	0.0699059			0.1	-0.0759745	-0.437799	0.28585	0.361825
0.101	-1.02112	-1.21059	-0.831657	0.189468			0.101	0.240898	-0.102185	0.58398	0.343083			0.101	-0.879624	-0.949358	-0.80989	0.0697342			0.101	-0.0765881	-0.437887	0.284711	0.361299
0.102	-1.02092	-1.21032	-0.831521	0.189397			0.102	0.24018	-0.102556	0.582916	0.342736			0.102	-0.878286	-0.947849	-0.808724	0.0695625			0.102	-0.0772023	-0.437976	0.283571	0.360773
0.103	-1.02071	-1.21004	-0.831385	0.189326			0.103	0.239462	-0.102927	0.581851	0.342389			0.103	-0.876948	-0.946339	-0.807557	0.0693909			0.103	-0.0778171	-0.438065	0.282431	0.360248
0.104	-1.0205	-1.20976	-0.831248	0.189256			0.104	0.238743	-0.1033	0.580786	0.342043			0.104	-0.87561	-0.94483	-0.806391	0.0692195			0.104	-0.0784325	-0.438154	0.281289	0.359722
0.105	-1.0203	-1.20948	-0.831112	0.189185			0.105	0.238023	-0.103673	0.57972	0.341696			0.105	-0.874272	-0.94332	-0.805224	0.0690481			0.105	-0.0790486	-0.438245	0.280147	0.359196
0.106	-1.02009	-1.2092	-0.830975	0.189114			0.106	0.237303	-0.104047	0.578653	0.34135			0.106	-0.872934	-0.941811	-0.804057	0.0688768			0.106	-0.0796653	-0.438335	0.279005	0.35867
0.107	-1.01988	-1.20893	-0.830838	0.189044			0.107	0.236582	-0.104422	0.577586	0.341004			0.107	-0.871596	-0.940302	-0.80289	0.0687056			0.107	-0.0802826	-0.438426	0.277861	0.358144
0.108	-1.01967	-1.20865	-0.830701	0.188973			0.108	0.23586	-0.104798	0.576518	0.340658			0.108	-0.870258	-0.938792	-0.801723	0.0685344			0.108	-0.0809006	-0.438518	0.276717	0.357617
0.109	-1.01947	-1.20837	-0.830564	0.188902			0.109	0.235138	-0.105174	0.57545	0.340312			0.109	-0.86892	-0.937283	-0.800556	0.0683634			0.109	-0.0815192	-0.43861	0.275572	0.357091
0.11	-1.01926	-1.20809	-0.830427	0.188832			0.11	0.234415	-0.105552	0.574381	0.339966			0.11	-0.867581	-0.935774	-0.799389	0.0681924			0.11	-0.0821384	-0.438703	0.274426	0.356565
0.111	-1.01905	-1.20781	-0.83029	0.188761			0.111	0.233691	-0.10593	0.573311	0.339621			0.111	-0.866243	-0.934264	-0.798221	0.0680216			0.111	-0.0827582	-0.438796	0.27328	0.356038
0.112	-1.01884	-1.20753	-0.830153	0.188691			0.112	0.232966	-0.106309	0.572241	0.339275			0.112	-0.864904	-0.932755	-0.797054	0.0678508			0.112	-0.0833787	-0.43889	0.272133	0.355511
0.113	-1.01864	-1.20726	-0.830015	0.18862			0.113	0.232241	-0.106689	0.57117	0.33893			0.113	-0.863566	-0.931246	-0.795886	0.0676801			0.113	-0.0839998	-0.438984	0.270985	0.354985
0.114	-1.01843	-1.20698	-0.829877	0.18855			0.114	0.231515	-0.10707	0.570099	0.338584			0.114	-0.862228	-0.929737	-0.794718	0.0675095			0.114	-0.0846215	-0.439079	0.269836	0.354458
0.115	-1.01822	-1.2067	-0.82974	0.188479			0.115	0.230788	-0.107451	0.569027	0.338239			0.115	-0.860889	-0.928228	-0.79355	0.067339			0.115	-0.0852439	-0.439175	0.268687	0.353931
0.116	-1.01801	-1.20642	-0.829602	0.188409			0.116	0.23006	-0.107834	0.567954	0.337894			0.116	-0.85955	-0.926719	-0.792382	0.0671686			0.116	-0.0858669	-0.439271	0.267537	0.353404
0.117	-1.0178	-1.20614	-0.829464	0.188339			0.117	0.229332	-0.108217	0.566881	0.337549			0.117	-0.858212	-0.92521	-0.791213	0.0669982			0.117	-0.0864905	-0.439367	0.266386	0.352877
0.118	-1.01759	-1.20586	-0.829326	0.188268			0.118	0.228603	-0.108601	0.565807	0.337204			0.118	-0.856873	-0.923701	-0.790045	0.066828			0.118	-0.0871147	-0.439464	0.265235	0.352349
0.119	-1.01739	-1.20558	-0.829187	0.188198			0.119	0.227874	-0.108986	0.564733	0.336859			0.119	-0.855534	-0.922192	-0.788876	0.0666578			0.119	-0.0877396	-0.439562	0.264082	0.351822
0.12	-1.01718	-1.2053	-0.829049	0.188127			0.12	0.227143	-0.109372	0.563658	0.336515			0.12	-0.854195	-0.920683	-0.787708	0.0664877			0.12	-0.0883651	-0.43966	0.262929	0.351294
0.121	-1.01697	-1.20502	-0.82891	0.188057			0.121	0.226412	-0.109758	0.562582	0.33617			0.121	-0.852857	-0.919174	-0.786539	0.0663177			0.121	-0.0889912	-0.439758	0.261776	0.350767
0.122	-1.01676	-1.20475	-0.828772	0.187987			0.122	0.22568	-0.110146	0.561506	0.335826			0.122	-0.851518	-0.917665	-0.78537	0.0661478			0.122	-0.089618	-0.439857	0.260621	0.350239
0.123	-1.01655	-1.20447	-0.828633	0.187917			0.123	0.224947	-0.110534	0.560429	0.335481			0.123	-0.850179	-0.916157	-0.784201	0.065978			0.123	-0.0902454	-0.439957	0.259466	0.349711
0.124	-1.01634	-1.20419	-0.828494	0.187846			0.124	0.224214	-0.110923	0.559351	0.335137			0.124	-0.84884	-0.914648	-0.783031	0.0658083			0.124	-0.0908734	-0.440057	0.25831	0.349184
0.125	-1.01613	-1.20391	-0.828355	0.187776			0.125	0.22348	-0.111313	0.558273	0.334793			0.125	-0.847501	-0.913139	-0.781862	0.0656387			0.125	-0.0915021	-0.440158	0.257154	0.348656
0.126	-1.01592	-1.20363	-0.828216	0.187706			0.126	0.222745	-0.111704	0.557194	0.334449			0.126	-0.846161	-0.911631	-0.780692	0.0654691			0.126	-0.0921313	-0.440259	0.255996	0.348128
0.127	-1.01571	-1.20335	-0.828076	0.187636			0.127	0.222009	-0.112096	0.556114	0.334105			0.127	-0.844822	-0.910122	-0.779523	0.0652996			0.127	-0.0927613	-0.440361	0.254838	0.347599
0.128	-1.0155	-1.20307	-0.827937	0.187566			0.128	0.221273	-0.112489	0.555034	0.333761			0.128	-0.843483	-0.908613	-0.778353	0.0651303			0.128	-0.0933918	-0.440463	0.253679	0.347071
0.129	-1.01529	-1.20279	-0.827797	0.187496			0.129	0.220535	-0.112882	0.553953	0.333418			0.129	-0.842144	-0.907105	-0.777183	0.064961			0.129	-0.094023	-0.440566	0.25252	0.346543
0.13	-1.01508	-1.20251	-0.827658	0.187426			0.13	0.219798	-0.113277	0.552872	0.333074			0.13	-0.840805	-0.905596	-0.776013	0.0647918			0.13	-0.0946548	-0.440669	0.25136	0.346014
0.131	-1.01487	-1.20223	-0.827518	0.187356			0.131	0.219059	-0.113672	0.55179	0.332731			0.131	-0.839465	-0.904088	-0.774842	0.0646226			0.131	-0.0952872	-0.440773	0.250199	0.345486
0.132	-1.01466	-1.20195	-0.827378	0.187286			0.132	0.218319	-0.114068	0.550707	0.332388			0.132	-0.838126	-0.902579	-0.773672	0.0644536			0.132	-0.0959203	-0.440877	0.249037	0.344957
0.133	-1.01445	-1.20167	-0.827238	0.187216			0.133	0.217579	-0.114465	0.549624	0.332045			0.133	-0.836786	-0.901071	-0.772502	0.0642847			0.133	-0.096554	-0.440982	0.247874	0.344428
0.134	-1.01424	-1.20139	-0.827098	0.187146			0.134	0.216838	-0.114863	0.54854	0.331702			0.134	-0.835447	-0.899563	-0.771331	0.0641158			0.134	-0.0971883	-0.441088	0.246711	0.3439
0.135	-1.01403	-1.20111	-0.826957	0.187076			0.135	0.216096	-0.115262	0.547455	0.331359			0.135	-0.834107	-0.898054	-0.77016	0.0639471			0.135	-0.0978233	-0.441194	0.245547	0.343371
0.136	-1.01382	-1.20083	-0.826817	0.187006			0.136	0.215354	-0.115662	0.54637	0.331016			0.136	-0.832768	-0.896546	-0.768989	0.0637784			0.136	-0.0984589	-0.4413	0.244383	0.342841
0.137	-1.01361	-1.20055	-0.826676	0.186936			0.137	0.21461	-0.116063	0.545284	0.330673			0.137	-0.831428	-0.895038	-0.767818	0.0636098			0.137	-0.0990952	-0.441407	0.243217	0.342312
0.138	-1.0134	-1.20027	-0.826535	0.186866			0.138	0.213866	-0.116464	0.544197	0.330331			0.138	-0.830088	-0.893529	-0.766647	0.0634413			0.138	-0.099732	-0.441515	0.242051	0.341783
0.139	-1.01319	-1.19999	-0.826394	0.186796			0.139	0.213121	-0.116867	0.54311	0.329988			0.139	-0.828748	-0.892021	-0.765476	0.0632729			0.139	-0.10037	-0.441623	0.240884	0.341254
0.14	-1.01298	-1.19971	-0.826253	0.186726			0.14	0.212376	-0.11727	0.542022	0.329646			0.14	-0.827409	-0.890513	-0.764304	0.0631045			0.14	-0.101008	-0.441732	0.239717	0.340724
0.141	-1.01277	-1.19942	-0.826112	0.186657			0.141	0.211629	-0.117674	0.540933	0.329304			0.141	-0.826069	-0.889005	-0.763132	0.0629363			0.141	-0.101646	-0.441841	0.238548	0.340195
0.142	-1.01256	-1.19914	-0.82597	0.186587			0.142	0.210882	-0.118079	0.539844	0.328961			0.142	-0.824729	-0.887497	-0.761961	0.0627681			0.142	-0.102286	-0.441951	0.237379	0.339665
0.143	-1.01235	-1.19886	-0.825829	0.186517			0.143	0.210134	-0.118485	0.538754	0.32862			0.143	-0.823389	-0.885989	-0.760789	0.0626001			0.143	-0.102926	-0.442061	0.236209	0.339135
0.144	-1.01213	-1.19858	-0.825687	0.186447			0.144	0.209385	-0.118892	0.537663	0.328278			0.144	-0.822049	-0.884481	-0.759617	0.0624321			0.144	-0.103567	-0.442172	0.235039	0.338605
0.145	-1.01192	-1.1983	-0.825546	0.186378			0.145	0.208636	-0.1193	0.536572	0.327936			0.145	-0.820709	-0.882973	-0.758445	0.0622642			0.145	-0.104208	-0.442283	0.233868	0.338075
0.146	-1.01171	-1.19802	-0.825404	0.186308			0.146	0.207885	-0.119709	0.53548	0.327594			0.146	-0.819369	-0.881465	-0.757272	0.0620964			0.146	-0.10485	-0.442395	0.232696	0.337545
0.147	-1.0115	-1.19774	-0.825262	0.186238			0.147	0.207134	-0.120119	0.534387	0.327253			0.147	-0.818028	-0.879957	-0.7561	0.0619286			0.147	-0.105492	-0.442507	0.231523	0.337015
0.148	-1.01129	-1.19746	-0.825119	0.186169			0.148	0.206382	-0.120529	0.533294	0.326911			0.148	-0.816688	-0.878449	-0.754927	0.061761			0.148	-0.106136	-0.44262	0.230349	0.336485
0.149	-1.01108	-1.19718	-0.824977	0.186099			0.149	0.205629	-0.120941	0.5322	0.32657			0.149	-0.815348	-0.876941	-0.753754	0.0615935			0.149	-0.106779	-0.442734	0.229175	0.335954
0.15	-1.01086	-1.19689	-0.824834	0.18603			0.15	0.204876	-0.121353	0.531105	0.326229			0.15	-0.814008	-0.875434	-0.752582	0.061426			0.15	-0.107424	-0.442848	0.228	0.335424
0.151	-1.01065	-1.19661	-0.824692	0.18596			0.151	0.204121	-0.121767	0.530009	0.325888			0.151	-0.812667	-0.873926	-0.751409	0.0612586			0.151	-0.108069	-0.442962	0.226824	0.334893
0.152	-1.01044	-1.19633	-0.824549	0.185891			0.152	0.203366	-0.122181	0.528913	0.325547			0.152	-0.811327	-0.872418	-0.750235	0.0610913			0.152	-0.108715	-0.443077	0.225648	0.334363
0.153	-1.01023	-1.19605	-0.824406	0.185821			0.153	0.20261	-0.122596	0.527816	0.325206			0.153	-0.809986	-0.87091	-0.749062	0.0609241			0.153	-0.109361	-0.443193	0.224471	0.333832
0.154	-1.01001	-1.19577	-0.824263	0.185752			0.154	0.201853	-0.123013	0.526719	0.324866			0.154	-0.808646	-0.869403	-0.747889	0.060757			0.154	-0.110008	-0.443309	0.223293	0.333301
0.155	-1.0098	-1.19548	-0.82412	0.185682			0.155	0.201096	-0.12343	0.525621	0.324525			0.155	-0.807305	-0.867895	-0.746715	0.06059			0.155	-0.110656	-0.443426	0.222114	0.33277
0.156	-1.00959	-1.1952	-0.823976	0.185613			0.156	0.200337	-0.123848	0.524522	0.324185			0.156	-0.805965	-0.866388	-0.745542	0.0604231			0.156	-0.111304	-0.443543	0.220935	0.332239
0.157	-1.00938	-1.19492	-0.823833	0.185543			0.157	0.199578	-0.124267	0.523422	0.323845			0.157	-0.804624	-0.86488	-0.744368	0.0602562			0.157	-0.111953	-0.443661	0.219755	0.331708
0.158	-1.00916	-1.19464	-0.823689	0.185474			0.158	0.198818	-0.124687	0.522322	0.323504			0.158	-0.803283	-0.863373	-0.743194	0.0600894			0.158	-0.112602	-0.443779	0.218574	0.331177
0.159	-1.00895	-1.19435	-0.823545	0.185405			0.159	0.198057	-0.125108	0.521221	0.323164			0.159	-0.801942	-0.861865	-0.74202	0.0599227			0.159	-0.113253	-0.443898	0.217392	0.330645
0.16	-1.00874	-1.19407	-0.823401	0.185335			0.16	0.197295	-0.125529	0.520119	0.322824			0.16	-0.800602	-0.860358	-0.740845	0.0597561			0.16	-0.113904	-0.444017	0.21621	0.330114
0.161	-1.00852	-1.19379	-0.823257	0.185266			0.161	0.196532	-0.125952	0.519017	0.322485			0.161	-0.799261	-0.85885	-0.739671	0.0595896			0.161	-0.114555	-0.444137	0.215027	0.329582
0.162	-1.00831	-1.19351	-0.823113	0.185197			0.162	0.195769	-0.126376	0.517914	0.322145			0.162	-0.79792	-0.857343	-0.738497	0.0594232			0.162	-0.115207	-0.444257	0.213843	0.32905
0.163	-1.0081	-1.19322	-0.822969	0.185128			0.163	0.195005	-0.126801	0.51681	0.321805			0.163	-0.796579	-0.855836	-0.737322	0.0592569			0.163	-0.11586	-0.444378	0.212659	0.328519
0.164	-1.00788	-1.19294	-0.822824	0.185058			0.164	0.19424	-0.127226	0.515706	0.321466			0.164	-0.795238	-0.854328	-0.736147	0.0590906			0.164	-0.116513	-0.4445	0.211473	0.327987
0.165	-1.00767	-1.19266	-0.822679	0.184989			0.165	0.193474	-0.127653	0.514601	0.321127			0.165	-0.793897	-0.852821	-0.734972	0.0589244			0.165	-0.117167	-0.444622	0.210287	0.327455
0.166	-1.00745	-1.19237	-0.822534	0.18492			0.166	0.192707	-0.128081	0.513495	0.320788			0.166	-0.792556	-0.851314	-0.733797	0.0587584			0.166	-0.117822	-0.444744	0.209101	0.326923
0.167	-1.00724	-1.19209	-0.822389	0.184851			0.167	0.191939	-0.128509	0.512388	0.320449			0.167	-0.791214	-0.849807	-0.732622	0.0585924			0.167	-0.118477	-0.444867	0.207913	0.32639
0.168	-1.00703	-1.19181	-0.822244	0.184782			0.168	0.191171	-0.128939	0.511281	0.32011			0.168	-0.789873	-0.8483	-0.731447	0.0584265			0.168	-0.119133	-0.444991	0.206725	0.325858
0.169	-1.00681	-1.19152	-0.822099	0.184713			0.169	0.190402	-0.129369	0.510172	0.319771			0.169	-0.788532	-0.846793	-0.730271	0.0582606			0.169	-0.11979	-0.445115	0.205536	0.325326
0.17	-1.0066	-1.19124	-0.821954	0.184644			0.17	0.189631	-0.129801	0.509064	0.319432			0.17	-0.787191	-0.845286	-0.729096	0.0580949			0.17	-0.120447	-0.44524	0.204346	0.324793
0.171	-1.00638	-1.19096	-0.821808	0.184575			0.171	0.18886	-0.130233	0.507954	0.319094			0.171	-0.785849	-0.843779	-0.72792	0.0579292			0.171	-0.121105	-0.445365	0.203156	0.324261
0.172	-1.00617	-1.19067	-0.821662	0.184506			0.172	0.188089	-0.130667	0.506844	0.318755			0.172	-0.784508	-0.842272	-0.726744	0.0577637			0.172	-0.121763	-0.445491	0.201965	0.323728
0.173	-1.00595	-1.19039	-0.821516	0.184437			0.173	0.187316	-0.131101	0.505733	0.318417			0.173	-0.783166	-0.840765	-0.725568	0.0575982			0.173	-0.122422	-0.445617	0.200773	0.323195
0.174	-1.00574	-1.19011	-0.82137	0.184368			0.174	0.186542	-0.131536	0.504621	0.318079			0.174	-0.781825	-0.839258	-0.724392	0.0574328			0.174	-0.123082	-0.445744	0.19958	0.322662
0.175	-1.00552	-1.18982	-0.821224	0.184299			0.175	0.185768	-0.131973	0.503509	0.317741			0.175	-0.780483	-0.837751	-0.723216	0.0572675			0.175	-0.123742	-0.445871	0.198387	0.322129
0.176	-1.00531	-1.18954	-0.821077	0.18423			0.176	0.184993	-0.13241	0.502395	0.317403			0.176	-0.779142	-0.836244	-0.72204	0.0571022			0.176	-0.124403	-0.445999	0.197193	0.321596
0.177	-1.00509	-1.18925	-0.820931	0.184161			0.177	0.184216	-0.132849	0.501281	0.317065			0.177	-0.7778	-0.834737	-0.720863	0.0569371			0.177	-0.125065	-0.446128	0.195998	0.321063
0.178	-1.00488	-1.18897	-0.820784	0.184092			0.178	0.183439	-0.133288	0.500167	0.316727			0.178	-0.776458	-0.833231	-0.719686	0.056772			0.178	-0.125727	-0.446257	0.194802	0.320529
0.179	-1.00466	-1.18868	-0.820637	0.184023			0.179	0.182661	-0.133728	0.499051	0.31639			0.179	-0.775117	-0.831724	-0.71851	0.056607			0.179	-0.12639	-0.446386	0.193606	0.319996
0.18	-1.00444	-1.1884	-0.82049	0.183954			0.18	0.181883	-0.13417	0.497935	0.316052			0.18	-0.773775	-0.830217	-0.717333	0.0564422			0.18	-0.127054	-0.446516	0.192409	0.319463
0.181	-1.00423	-1.18811	-0.820343	0.183886			0.181	0.181103	-0.134612	0.496818	0.315715			0.181	-0.772433	-0.82871	-0.716156	0.0562773			0.181	-0.127718	-0.446647	0.191211	0.318929
0.182	-1.00401	-1.18783	-0.820196	0.183817			0.182	0.180323	-0.135055	0.4957	0.315378			0.182	-0.771091	-0.827204	-0.714979	0.0561126			0.182	-0.128383	-0.446778	0.190012	0.318395
0.183	-1.0038	-1.18754	-0.820048	0.183748			0.183	0.179541	-0.1355	0.494582	0.315041			0.183	-0.769749	-0.825697	-0.713801	0.055948			0.183	-0.129048	-0.44691	0.188813	0.317861
0.184	-1.00358	-1.18726	-0.8199	0.183679			0.184	0.178759	-0.135945	0.493463	0.314704			0.184	-0.768407	-0.824191	-0.712624	0.0557834			0.184	-0.129714	-0.447042	0.187613	0.317327
0.185	-1.00336	-1.18697	-0.819753	0.183611			0.185	0.177976	-0.136391	0.492343	0.314367			0.185	-0.767065	-0.822684	-0.711446	0.0556189			0.185	-0.130381	-0.447175	0.186412	0.316793
0.186	-1.00315	-1.18669	-0.819605	0.183542			0.186	0.177192	-0.136839	0.491222	0.314031			0.186	-0.765723	-0.821178	-0.710269	0.0554546			0.186	-0.131049	-0.447308	0.185211	0.316259
0.187	-1.00293	-1.1864	-0.819456	0.183473			0.187	0.176407	-0.137287	0.490101	0.313694			0.187	-0.764381	-0.819671	-0.709091	0.0552902			0.187	-0.131717	-0.447442	0.184008	0.315725
0.188	-1.00271	-1.18612	-0.819308	0.183405			0.188	0.175621	-0.137737	0.488978	0.313358			0.188	-0.763039	-0.818165	-0.707913	0.055126			0.188	-0.132385	-0.447576	0.182805	0.315191
0.189	-1.0025	-1.18583	-0.81916	0.183336			0.189	0.174834	-0.138187	0.487855	0.313021			0.189	-0.761697	-0.816659	-0.706735	0.0549619			0.189	-0.133055	-0.447711	0.181602	0.314656
0.19	-1.00228	-1.18555	-0.819011	0.183268			0.19	0.174046	-0.138639	0.486732	0.312685			0.19	-0.760354	-0.815152	-0.705557	0.0547978			0.19	-0.133724	-0.447846	0.180397	0.314122
0.191	-1.00206	-1.18526	-0.818862	0.183199			0.191	0.173258	-0.139091	0.485607	0.312349			0.191	-0.759012	-0.813646	-0.704378	0.0546338			0.191	-0.134395	-0.447982	0.179192	0.313587
0.192	-1.00184	-1.18497	-0.818713	0.183131			0.192	0.172469	-0.139545	0.484482	0.312013			0.192	-0.75767	-0.81214	-0.7032	0.0544699			0.192	-0.135066	-0.448119	0.177986	0.313052
0.193	-1.00163	-1.18469	-0.818564	0.183062			0.193	0.171678	-0.139999	0.483356	0.311678			0.193	-0.756327	-0.810633	-0.702021	0.0543061			0.193	-0.135738	-0.448256	0.176779	0.312517
0.194	-1.00141	-1.1844	-0.818415	0.182994			0.194	0.170887	-0.140455	0.482229	0.311342			0.194	-0.754985	-0.809127	-0.700842	0.0541424			0.194	-0.136411	-0.448393	0.175572	0.311983
0.195	-1.00119	-1.18412	-0.818265	0.182925			0.195	0.170095	-0.140912	0.481101	0.311006			0.195	-0.753642	-0.807621	-0.699664	0.0539788			0.195	-0.137084	-0.448531	0.174364	0.311447
0.196	-1.00097	-1.18383	-0.818116	0.182857			0.196	0.169302	-0.141369	0.479973	0.310671			0.196	-0.7523	-0.806115	-0.698485	0.0538152			0.196	-0.137758	-0.44867	0.173155	0.310912
0.197	-1.00075	-1.18354	-0.817966	0.182788			0.197	0.168508	-0.141828	0.478844	0.310336			0.197	-0.750957	-0.804609	-0.697306	0.0536517			0.197	-0.138432	-0.448809	0.171945	0.310377
0.198	-1.00054	-1.18326	-0.817816	0.18272			0.198	0.167713	-0.142288	0.477714	0.310001			0.198	-0.749615	-0.803103	-0.696126	0.0534883			0.198	-0.139107	-0.448949	0.170735	0.309842
0.199	-1.00032	-1.18297	-0.817666	0.182651			0.199	0.166917	-0.142749	0.476583	0.309666			0.199	-0.748272	-0.801597	-0.694947	0.053325			0.199	-0.139783	-0.449089	0.169524	0.309306
0.2	-1.0001	-1.18268	-0.817516	0.182583			0.2	0.16612	-0.14321	0.475451	0.309331			0.2	-0.746929	-0.800091	-0.693767	0.0531617			0.2	-0.140459	-0.44923	0.168312	0.308771
0.201	-0.99988	-1.18239	-0.817365	0.182515			0.201	0.165323	-0.143673	0.474319	0.308996			0.201	-0.745586	-0.798585	-0.692588	0.0529986			0.201	-0.141136	-0.449371	0.167099	0.308235
0.202	-0.999661	-1.18211	-0.817214	0.182446			0.202	0.164524	-0.144137	0.473186	0.308662			0.202	-0.744244	-0.797079	-0.691408	0.0528355			0.202	-0.141814	-0.449513	0.165886	0.307699
0.203	-0.999442	-1.18182	-0.817064	0.182378			0.203	0.163725	-0.144602	0.472052	0.308327			0.203	-0.742901	-0.795573	-0.690228	0.0526725			0.203	-0.142492	-0.449655	0.164671	0.307163
0.204	-0.999223	-1.18153	-0.816913	0.18231			0.204	0.162924	-0.145068	0.470917	0.307993			0.204	-0.741558	-0.794067	-0.689048	0.0525096			0.204	-0.143171	-0.449798	0.163457	0.306627
0.205	-0.999003	-1.18124	-0.816762	0.182242			0.205	0.162123	-0.145535	0.469782	0.307659			0.205	-0.740215	-0.792562	-0.687868	0.0523468			0.205	-0.14385	-0.449942	0.162241	0.306091
0.206	-0.998784	-1.18096	-0.81661	0.182173			0.206	0.161321	-0.146004	0.468645	0.307324			0.206	-0.738872	-0.791056	-0.686688	0.052184			0.206	-0.144531	-0.450086	0.161025	0.305555
0.207	-0.998564	-1.18067	-0.816459	0.182105			0.207	0.160518	-0.146473	0.467508	0.306991			0.207	-0.737529	-0.78955	-0.685507	0.0520213			0.207	-0.145211	-0.45023	0.159808	0.305019
0.208	-0.998344	-1.18038	-0.816307	0.182037			0.208	0.159713	-0.146943	0.46637	0.306657			0.208	-0.736186	-0.788044	-0.684327	0.0518587			0.208	-0.145893	-0.450375	0.15859	0.304483
0.209	-0.998124	-1.18009	-0.816155	0.181969			0.209	0.158908	-0.147415	0.465231	0.306323			0.209	-0.734843	-0.786539	-0.683146	0.0516962			0.209	-0.146575	-0.450521	0.157371	0.303946
0.21	-0.997904	-1.17981	-0.816003	0.181901			0.21	0.158102	-0.147887	0.464092	0.30599			0.21	-0.733499	-0.785033	-0.681966	0.0515338			0.21	-0.147258	-0.450667	0.156152	0.30341
0.211	-0.997684	-1.17952	-0.815851	0.181833			0.211	0.157295	-0.148361	0.462952	0.305656			0.211	-0.732156	-0.783528	-0.680785	0.0513714			0.211	-0.147941	-0.450814	0.154932	0.302873
0.212	-0.997464	-1.17923	-0.815699	0.181765			0.212	0.156487	-0.148835	0.46181	0.305323			0.212	-0.730813	-0.782022	-0.679604	0.0512091			0.212	-0.148625	-0.450961	0.153711	0.302336
0.213	-0.997243	-1.17894	-0.815546	0.181697			0.213	0.155679	-0.149311	0.460668	0.30499			0.213	-0.72947	-0.780516	-0.678423	0.0510469			0.213	-0.14931	-0.451109	0.15249	0.301799
0.214	-0.997022	-1.17865	-0.815394	0.181629			0.214	0.154869	-0.149788	0.459525	0.304657			0.214	-0.728126	-0.779011	-0.677241	0.0508848			0.214	-0.149995	-0.451257	0.151267	0.301262
0.215	-0.996802	-1.17836	-0.815241	0.181561			0.215	0.154058	-0.150266	0.458382	0.304324			0.215	-0.726783	-0.777505	-0.67606	0.0507228			0.215	-0.150681	-0.451406	0.150044	0.300725
0.216	-0.996581	-1.17807	-0.815088	0.181493			0.216	0.153246	-0.150745	0.457237	0.303991			0.216	-0.725439	-0.776	-0.674878	0.0505608			0.216	-0.151368	-0.451556	0.148821	0.300188
0.217	-0.996359	-1.17778	-0.814935	0.181425			0.217	0.152434	-0.151225	0.456092	0.303658			0.217	-0.724096	-0.774495	-0.673697	0.0503989			0.217	-0.152055	-0.451705	0.147596	0.299651
0.218	-0.996138	-1.17749	-0.814781	0.181357			0.218	0.15162	-0.151706	0.454946	0.303326			0.218	-0.722752	-0.772989	-0.672515	0.0502371			0.218	-0.152743	-0.451856	0.146371	0.299113
0.219	-0.995917	-1.17721	-0.814628	0.181289			0.219	0.150805	-0.152188	0.453799	0.302994			0.219	-0.721409	-0.771484	-0.671333	0.0500754			0.219	-0.153431	-0.452007	0.145145	0.298576
0.22	-0.995695	-1.17692	-0.814474	0.181221			0.22	0.14999	-0.152672	0.452651	0.302661			0.22	-0.720065	-0.769979	-0.670151	0.0499137			0.22	-0.15412	-0.452159	0.143918	0.298038
0.221	-0.995473	-1.17663	-0.81432	0.181153			0.221	0.149173	-0.153156	0.451503	0.302329			0.221	-0.718721	-0.768473	-0.668969	0.0497521			0.221	-0.15481	-0.452311	0.142691	0.297501
0.222	-0.995251	-1.17634	-0.814166	0.181085			0.222	0.148356	-0.153642	0.450353	0.301997			0.222	-0.717378	-0.766968	-0.667787	0.0495906			0.222	-0.1555	-0.452463	0.141462	0.296963
0.223	-0.995029	-1.17605	-0.814012	0.181017			0.223	0.147537	-0.154128	0.449203	0.301666			0.223	-0.716034	-0.765463	-0.666605	0.0494292			0.223	-0.156191	-0.452616	0.140234	0.296425
0.224	-0.994807	-1.17576	-0.813858	0.180949			0.224	0.146718	-0.154616	0.448052	0.301334			0.224	-0.71469	-0.763958	-0.665422	0.0492678			0.224	-0.156883	-0.45277	0.139004	0.295887
0.225	-0.994585	-1.17547	-0.813703	0.180881			0.225	0.145897	-0.155105	0.4469	0.301002			0.225	-0.713346	-0.762453	-0.66424	0.0491065			0.225	-0.157575	-0.452924	0.137773	0.295349
0.226	-0.994362	-1.17518	-0.813548	0.180814			0.226	0.145076	-0.155595	0.445747	0.300671			0.226	-0.712002	-0.760948	-0.663057	0.0489453			0.226	-0.158268	-0.453079	0.136542	0.294811
0.227	-0.994139	-1.17489	-0.813394	0.180746			0.227	0.144254	-0.156086	0.444593	0.30034			0.227	-0.710658	-0.759443	-0.661874	0.0487842			0.227	-0.158962	-0.453234	0.13531	0.294272
0.228	-0.993916	-1.17459	-0.813238	0.180678			0.228	0.14343	-0.156578	0.443439	0.300008			0.228	-0.709314	-0.757938	-0.660691	0.0486232			0.228	-0.159656	-0.45339	0.134078	0.293734
0.229	-0.993693	-1.1743	-0.813083	0.18061			0.229	0.142606	-0.157071	0.442283	0.299677			0.229	-0.70797	-0.756433	-0.659508	0.0484622			0.229	-0.160351	-0.453547	0.132844	0.293195
0.23	-0.99347	-1.17401	-0.812928	0.180543			0.23	0.141781	-0.157566	0.441127	0.299347			0.23	-0.706626	-0.754928	-0.658325	0.0483013			0.23	-0.161047	-0.453704	0.13161	0.292657
0.231	-0.993247	-1.17372	-0.812772	0.180475			0.231	0.140954	-0.158061	0.43997	0.299016			0.231	-0.705282	-0.753423	-0.657142	0.0481404			0.231	-0.161743	-0.453861	0.130375	0.292118
0.232	-0.993024	-1.17343	-0.812616	0.180407			0.232	0.140127	-0.158558	0.438812	0.298685			0.232	-0.703938	-0.751918	-0.655958	0.0479797			0.232	-0.16244	-0.454019	0.12914	0.291579
0.233	-0.9928	-1.17314	-0.81246	0.180339			0.233	0.139299	-0.159056	0.437653	0.298355			0.233	-0.702594	-0.750413	-0.654775	0.047819			0.233	-0.163137	-0.454178	0.127903	0.291041
0.234	-0.992576	-1.17285	-0.812304	0.180272			0.234	0.138469	-0.159555	0.436494	0.298024			0.234	-0.70125	-0.748908	-0.653591	0.0476584			0.234	-0.163835	-0.454337	0.126666	0.290502
0.235	-0.992352	-1.17256	-0.812148	0.180204			0.235	0.137639	-0.160055	0.435333	0.297694			0.235	-0.699906	-0.747403	-0.652408	0.0474979			0.235	-0.164534	-0.454496	0.125428	0.289962
0.236	-0.992128	-1.17226	-0.811991	0.180137			0.236	0.136808	-0.160556	0.434172	0.297364			0.236	-0.698561	-0.745899	-0.651224	0.0473374			0.236	-0.165233	-0.454657	0.12419	0.289423
0.237	-0.991904	-1.17197	-0.811835	0.180069			0.237	0.135975	-0.161059	0.43301	0.297034			0.237	-0.697217	-0.744394	-0.65004	0.047177			0.237	-0.165933	-0.454817	0.122951	0.288884
0.238	-0.991679	-1.17168	-0.811678	0.180001			0.238	0.135142	-0.161562	0.431846	0.296704			0.238	-0.695872	-0.742889	-0.648856	0.0470167			0.238	-0.166634	-0.454979	0.121711	0.288345
0.239	-0.991455	-1.17139	-0.811521	0.179934			0.239	0.134308	-0.162067	0.430682	0.296375			0.239	-0.694528	-0.741384	-0.647672	0.0468564			0.239	-0.167335	-0.45514	0.12047	0.287805
0.24	-0.99123	-1.1711	-0.811364	0.179866			0.24	0.133473	-0.162573	0.429518	0.296045			0.24	-0.693184	-0.73988	-0.646487	0.0466962			0.24	-0.168037	-0.455303	0.119228	0.287265
0.241	-0.991005	-1.1708	-0.811206	0.179799			0.241	0.132636	-0.163079	0.428352	0.295716			0.241	-0.691839	-0.738375	-0.645303	0.0465361			0.241	-0.16874	-0.455465	0.117986	0.286726
0.242	-0.99078	-1.17051	-0.811049	0.179731			0.242	0.131799	-0.163588	0.427185	0.295386			0.242	-0.690495	-0.736871	-0.644118	0.0463761			0.242	-0.169443	-0.455629	0.116743	0.286186
0.243	-0.990555	-1.17022	-0.810891	0.179664			0.243	0.13096	-0.164097	0.426018	0.295057			0.243	-0.68915	-0.735366	-0.642934	0.0462161			0.243	-0.170147	-0.455793	0.115499	0.285646
0.244	-0.990329	-1.16993	-0.810733	0.179596			0.244	0.130121	-0.164607	0.424849	0.294728			0.244	-0.687805	-0.733862	-0.641749	0.0460562			0.244	-0.170851	-0.455957	0.114255	0.285106
0.245	-0.990104	-1.16963	-0.810575	0.179529			0.245	0.129281	-0.165119	0.42368	0.294399			0.245	-0.686461	-0.732357	-0.640564	0.0458964			0.245	-0.171556	-0.456122	0.113009	0.284566
0.246	-0.989878	-1.16934	-0.810417	0.179461			0.246	0.128439	-0.165631	0.42251	0.294071			0.246	-0.685116	-0.730853	-0.639379	0.0457366			0.246	-0.172262	-0.456288	0.111763	0.284026
0.247	-0.989652	-1.16905	-0.810258	0.179394			0.247	0.127597	-0.166145	0.421339	0.293742			0.247	-0.683771	-0.729348	-0.638194	0.045577			0.247	-0.172969	-0.456454	0.110517	0.283485
0.248	-0.989426	-1.16875	-0.8101	0.179326			0.248	0.126753	-0.16666	0.420167	0.293414			0.248	-0.682426	-0.727844	-0.637009	0.0454173			0.248	-0.173676	-0.456621	0.109269	0.282945
0.249	-0.9892	-1.16846	-0.809941	0.179259			0.249	0.125909	-0.167176	0.418994	0.293085			0.249	-0.681082	-0.726339	-0.635824	0.0452578			0.249	-0.174383	-0.456788	0.108021	0.282404
0.25	-0.988973	-1.16816	-0.809782	0.179192			0.25	0.125063	-0.167694	0.41782	0.292757			0.25	-0.679737	-0.724835	-0.634638	0.0450983			0.25	-0.175092	-0.456956	0.106772	0.281864
0.251	-0.988747	-1.16787	-0.809623	0.179124			0.251	0.124217	-0.168212	0.416646	0.292429			0.251	-0.678392	-0.723331	-0.633453	0.0449389			0.251	-0.175801	-0.457124	0.105523	0.281323
0.252	-0.98852	-1.16758	-0.809463	0.179057			0.252	0.123369	-0.168732	0.41547	0.292101			0.252	-0.677047	-0.721826	-0.632267	0.0447795			0.252	-0.17651	-0.457293	0.104272	0.280782
0.253	-0.988293	-1.16728	-0.809304	0.178989			0.253	0.12252	-0.169253	0.414294	0.291773			0.253	-0.675702	-0.720322	-0.631082	0.0446202			0.253	-0.17722	-0.457462	0.103021	0.280241
0.254	-0.988066	-1.16699	-0.809144	0.178922			0.254	0.121671	-0.169775	0.413116	0.291446			0.254	-0.674357	-0.718818	-0.629896	0.044461			0.254	-0.177931	-0.457632	0.101769	0.2797
0.255	-0.987839	-1.16669	-0.808984	0.178855			0.255	0.12082	-0.170298	0.411938	0.291118			0.255	-0.673012	-0.717314	-0.62871	0.0443019			0.255	-0.178643	-0.457802	0.100517	0.279159
0.256	-0.987612	-1.1664	-0.808824	0.178787			0.256	0.119968	-0.170822	0.410759	0.290791			0.256	-0.671667	-0.71581	-0.627524	0.0441428			0.256	-0.179355	-0.457973	0.0992632	0.278618
0.257	-0.987384	-1.1661	-0.808664	0.17872			0.257	0.119116	-0.171348	0.409579	0.290464			0.257	-0.670322	-0.714305	-0.626338	0.0439838			0.257	-0.180068	-0.458145	0.0980091	0.278077
0.258	-0.987156	-1.16581	-0.808504	0.178653			0.258	0.118262	-0.171875	0.408398	0.290136			0.258	-0.668977	-0.712801	-0.625152	0.0438248			0.258	-0.180781	-0.458317	0.0967542	0.277535
0.259	-0.986929	-1.16551	-0.808343	0.178586			0.259	0.117407	-0.172403	0.407216	0.289809			0.259	-0.667631	-0.711297	-0.623965	0.0436659			0.259	-0.181495	-0.458489	0.0954987	0.276994
0.26	-0.9867	-1.16522	-0.808182	0.178518			0.26	0.116551	-0.172932	0.406033	0.289483			0.26	-0.666286	-0.709793	-0.622779	0.0435071			0.26	-0.18221	-0.458662	0.0942424	0.276452
0.261	-0.986472	-1.16492	-0.808021	0.178451			0.261	0.115694	-0.173462	0.40485	0.289156			0.261	-0.664941	-0.708289	-0.621593	0.0433483			0.261	-0.182925	-0.458836	0.0929853	0.275911
0.262	-0.986244	-1.16463	-0.80786	0.178384			0.262	0.114836	-0.173994	0.403665	0.288829			0.262	-0.663596	-0.706785	-0.620406	0.0431896			0.262	-0.183641	-0.45901	0.0917275	0.275369
0.263	-0.986015	-1.16433	-0.807699	0.178317			0.263	0.113977	-0.174526	0.40248	0.288503			0.263	-0.66225	-0.705281	-0.619219	0.043031			0.263	-0.184358	-0.459185	0.090469	0.274827
0.264	-0.985787	-1.16404	-0.807537	0.178249			0.264	0.113116	-0.17506	0.401293	0.288177			0.264	-0.660905	-0.703777	-0.618033	0.0428724			0.264	-0.185075	-0.45936	0.0892098	0.274285
0.265	-0.985558	-1.16374	-0.807376	0.178182			0.265	0.112255	-0.175595	0.400106	0.287851			0.265	-0.65956	-0.702273	-0.616846	0.0427139			0.265	-0.185793	-0.459536	0.0879498	0.273743
0.266	-0.985329	-1.16344	-0.807214	0.178115			0.266	0.111393	-0.176132	0.398917	0.287525			0.266	-0.658214	-0.700769	-0.615659	0.0425554			0.266	-0.186512	-0.459712	0.086689	0.273201
0.267	-0.9851	-1.16315	-0.807052	0.178048			0.267	0.11053	-0.176669	0.397728	0.287199			0.267	-0.656869	-0.699266	-0.614472	0.042397			0.267	-0.187231	-0.459889	0.0854276	0.272658
0.268	-0.98487	-1.16285	-0.80689	0.177981			0.268	0.109665	-0.177208	0.396538	0.286873			0.268	-0.655523	-0.697762	-0.613284	0.0422387			0.268	-0.187951	-0.460067	0.0841654	0.272116
0.269	-0.984641	-1.16255	-0.806727	0.177913			0.269	0.1088	-0.177748	0.395347	0.286547			0.269	-0.654178	-0.696258	-0.612097	0.0420804			0.269	-0.188671	-0.460245	0.0829024	0.271574
0.27	-0.984411	-1.16226	-0.806565	0.177846			0.27	0.107933	-0.178289	0.394155	0.286222			0.27	-0.652832	-0.694754	-0.61091	0.0419222			0.27	-0.189392	-0.460423	0.0816388	0.271031
0.271	-0.984181	-1.16196	-0.806402	0.177779			0.271	0.107065	-0.178831	0.392962	0.285897			0.271	-0.651486	-0.69325	-0.609722	0.041764			0.271	-0.190114	-0.460602	0.0803743	0.270488
0.272	-0.983951	-1.16166	-0.806239	0.177712			0.272	0.106197	-0.179375	0.391768	0.285571			0.272	-0.650141	-0.691747	-0.608535	0.0416059			0.272	-0.190836	-0.460782	0.0791092	0.269945
0.273	-0.983721	-1.16137	-0.806076	0.177645			0.273	0.105327	-0.179919	0.390573	0.285246			0.273	-0.648795	-0.690243	-0.607347	0.0414479			0.273	-0.191559	-0.460962	0.0778433	0.269403
0.274	-0.98349	-1.16107	-0.805913	0.177578			0.274	0.104456	-0.180465	0.389377	0.284921			0.274	-0.647449	-0.688739	-0.606159	0.0412899			0.274	-0.192283	-0.461143	0.0765767	0.26886
0.275	-0.98326	-1.16077	-0.805749	0.17751			0.275	0.103584	-0.181012	0.388181	0.284597			0.275	-0.646104	-0.687236	-0.604972	0.041132			0.275	-0.193007	-0.461324	0.0753094	0.268317
0.276	-0.983029	-1.16047	-0.805586	0.177443			0.276	0.102711	-0.181561	0.386983	0.284272			0.276	-0.644758	-0.685732	-0.603784	0.0409741			0.276	-0.193732	-0.461505	0.0740413	0.267773
0.277	-0.982798	-1.16017	-0.805422	0.177376			0.277	0.101837	-0.18211	0.385784	0.283947			0.277	-0.643412	-0.684228	-0.602596	0.0408163			0.277	-0.194458	-0.461688	0.0727725	0.26723
0.278	-0.982567	-1.15988	-0.805258	0.177309			0.278	0.100962	-0.182661	0.384585	0.283623			0.278	-0.642066	-0.682725	-0.601408	0.0406586			0.278	-0.195184	-0.461871	0.0715029	0.266687
0.279	-0.982336	-1.15958	-0.805094	0.177242			0.279	0.100086	-0.183213	0.383384	0.283299			0.279	-0.64072	-0.681221	-0.600219	0.0405009			0.279	-0.195911	-0.462054	0.0702326	0.266143
0.28	-0.982105	-1.15928	-0.80493	0.177175			0.28	0.0992082	-0.183767	0.382183	0.282975			0.28	-0.639374	-0.679718	-0.599031	0.0403432			0.28	-0.196638	-0.462238	0.0689616	0.2656
0.281	-0.981873	-1.15898	-0.804765	0.177108			0.281	0.0983297	-0.184321	0.38098	0.282651			0.281	-0.638029	-0.678214	-0.597843	0.0401856			0.281	-0.197366	-0.462422	0.0676898	0.265056
0.282	-0.981641	-1.15868	-0.8046	0.177041			0.282	0.0974502	-0.184877	0.379777	0.282327			0.282	-0.636683	-0.676711	-0.596654	0.0400281			0.282	-0.198095	-0.462607	0.0664174	0.264512
0.283	-0.981409	-1.15838	-0.804436	0.176974			0.283	0.0965695	-0.185434	0.378573	0.282003			0.283	-0.635337	-0.675207	-0.595466	0.0398706			0.283	-0.198824	-0.462793	0.0651441	0.263968
0.284	-0.981177	-1.15808	-0.804271	0.176907			0.284	0.0956878	-0.185992	0.377367	0.28168			0.284	-0.633991	-0.673704	-0.594277	0.0397132			0.284	-0.199554	-0.462979	0.0638702	0.263424
0.285	-0.980945	-1.15778	-0.804105	0.17684			0.285	0.0948049	-0.186551	0.376161	0.281356			0.285	-0.632644	-0.6722	-0.593089	0.0395558			0.285	-0.200285	-0.463165	0.0625955	0.26288
0.286	-0.980713	-1.15749	-0.80394	0.176773			0.286	0.093921	-0.187112	0.374954	0.281033			0.286	-0.631298	-0.670697	-0.5919	0.0393984			0.286	-0.201016	-0.463352	0.0613201	0.262336
0.287	-0.98048	-1.15719	-0.803775	0.176706			0.287	0.093036	-0.187674	0.373746	0.28071			0.287	-0.629952	-0.669193	-0.590711	0.0392412			0.287	-0.201748	-0.46354	0.0600439	0.261792
0.288	-0.980247	-1.15689	-0.803609	0.176638			0.288	0.0921498	-0.188237	0.372537	0.280387			0.288	-0.628606	-0.66769	-0.589522	0.0390839			0.288	-0.202481	-0.463728	0.0587671	0.261248
0.289	-0.980014	-1.15659	-0.803443	0.176571			0.289	0.0912626	-0.188801	0.371327	0.280064			0.289	-0.62726	-0.666187	-0.588333	0.0389267			0.289	-0.203214	-0.463917	0.0574894	0.260703
0.29	-0.979781	-1.15629	-0.803277	0.176504			0.29	0.0903742	-0.189367	0.370115	0.279741			0.29	-0.625914	-0.664683	-0.587144	0.0387696			0.29	-0.203948	-0.464106	0.0562111	0.260159
0.291	-0.979548	-1.15599	-0.803111	0.176437			0.291	0.0894848	-0.189934	0.368903	0.279419			0.291	-0.624568	-0.66318	-0.585955	0.0386125			0.291	-0.204682	-0.464296	0.054932	0.259614
0.292	-0.979315	-1.15569	-0.802944	0.17637			0.292	0.0885942	-0.190502	0.36769	0.279096			0.292	-0.623221	-0.661677	-0.584766	0.0384555			0.292	-0.205417	-0.464486	0.0536522	0.259069
0.293	-0.979081	-1.15538	-0.802778	0.176303			0.293	0.0877026	-0.191071	0.366476	0.278774			0.293	-0.621875	-0.660174	-0.583577	0.0382985			0.293	-0.206153	-0.464677	0.0523717	0.258525
0.294	-0.978847	-1.15508	-0.802611	0.176236			0.294	0.0868098	-0.191642	0.365261	0.278452			0.294	-0.620529	-0.65867	-0.582387	0.0381416			0.294	-0.206889	-0.464869	0.0510904	0.25798
0.295	-0.978614	-1.15478	-0.802444	0.176169			0.295	0.0859159	-0.192214	0.364045	0.27813			0.295	-0.619182	-0.657167	-0.581198	0.0379847			0.295	-0.207626	-0.465061	0.0498084	0.257435
0.296	-0.978379	-1.15448	-0.802277	0.176102			0.296	0.0850209	-0.192787	0.362828	0.277808			0.296	-0.617836	-0.655664	-0.580008	0.0378278			0.296	-0.208364	-0.465253	0.0485257	0.256889
0.297	-0.978145	-1.15418	-0.80211	0.176035			0.297	0.0841247	-0.193361	0.361611	0.277486			0.297	-0.61649	-0.654161	-0.578819	0.037671			0.297	-0.209102	-0.465446	0.0472423	0.256344
0.298	-0.977911	-1.15388	-0.801943	0.175968			0.298	0.0832275	-0.193937	0.360392	0.277164			0.298	-0.615143	-0.652658	-0.577629	0.0375143			0.298	-0.209841	-0.46564	0.0459581	0.255799
0.299	-0.977676	-1.15358	-0.801775	0.175901			0.299	0.0823291	-0.194514	0.359172	0.276843			0.299	-0.613797	-0.651154	-0.576439	0.0373576			0.299	-0.21058	-0.465834	0.0446732	0.255254
0.3	-0.977441	-1.15328	-0.801607	0.175834			0.3	0.0814297	-0.195092	0.357951	0.276521			0.3	-0.61245	-0.649651	-0.57525	0.0372009			0.3	-0.211321	-0.466029	0.0433875	0.254708
0.301	-0.977207	-1.15297	-0.80144	0.175767			0.301	0.080529	-0.195671	0.356729	0.2762			0.301	-0.611104	-0.648148	-0.57406	0.0370443			0.301	-0.212061	-0.466224	0.0421012	0.254162
0.302	-0.976971	-1.15267	-0.801272	0.1757			0.302	0.0796273	-0.196252	0.355506	0.275879			0.302	-0.609757	-0.646645	-0.57287	0.0368877			0.302	-0.212803	-0.466419	0.0408141	0.253617
0.303	-0.976736	-1.15237	-0.801103	0.175633			0.303	0.0787245	-0.196833	0.354282	0.275558			0.303	-0.608411	-0.645142	-0.57168	0.0367311			0.303	-0.213545	-0.466616	0.0395263	0.253071
0.304	-0.976501	-1.15207	-0.800935	0.175566			0.304	0.0778205	-0.197417	0.353058	0.275237			0.304	-0.607064	-0.643639	-0.57049	0.0365746			0.304	-0.214287	-0.466813	0.0382377	0.252525
0.305	-0.976265	-1.15176	-0.800766	0.175499			0.305	0.0769154	-0.198001	0.351832	0.274916			0.305	-0.605718	-0.642136	-0.5693	0.0364182			0.305	-0.215031	-0.46701	0.0369485	0.251979
0.306	-0.97603	-1.15146	-0.800598	0.175432			0.306	0.0760091	-0.198587	0.350605	0.274596			0.306	-0.604371	-0.640633	-0.568109	0.0362617			0.306	-0.215775	-0.467208	0.0356585	0.251433
0.307	-0.975794	-1.15116	-0.800429	0.175365			0.307	0.0751018	-0.199174	0.349377	0.274275			0.307	-0.603025	-0.63913	-0.566919	0.0361054			0.307	-0.216519	-0.467406	0.0343677	0.250887
0.308	-0.975558	-1.15086	-0.80026	0.175298			0.308	0.0741933	-0.199762	0.348148	0.273955			0.308	-0.601678	-0.637627	-0.565729	0.035949			0.308	-0.217264	-0.467605	0.0330763	0.250341
0.309	-0.975321	-1.15055	-0.800091	0.175231			0.309	0.0732836	-0.200351	0.346919	0.273635			0.309	-0.600331	-0.636124	-0.564539	0.0357927			0.309	-0.21801	-0.467805	0.0317841	0.249794
0.31	-0.975085	-1.15025	-0.799921	0.175163			0.31	0.0723729	-0.200942	0.345688	0.273315			0.31	-0.598985	-0.634621	-0.563348	0.0356364			0.31	-0.218757	-0.468005	0.0304912	0.249248
0.311	-0.974848	-1.14994	-0.799752	0.175096			0.311	0.071461	-0.201534	0.344456	0.272995			0.311	-0.597638	-0.633118	-0.562158	0.0354802			0.311	-0.219504	-0.468205	0.0291976	0.248701
0.312	-0.974612	-1.14964	-0.799582	0.175029			0.312	0.0705479	-0.202127	0.343223	0.272675			0.312	-0.596291	-0.631615	-0.560967	0.035324			0.312	-0.220252	-0.468406	0.0279033	0.248155
0.313	-0.974375	-1.14934	-0.799413	0.174962			0.313	0.0696338	-0.202722	0.341989	0.272356			0.313	-0.594944	-0.630112	-0.559777	0.0351678			0.313	-0.221	-0.468608	0.0266082	0.247608
0.314	-0.974138	-1.14903	-0.799243	0.174895			0.314	0.0687185	-0.203318	0.340755	0.272036			0.314	-0.593598	-0.628609	-0.558586	0.0350117			0.314	-0.221749	-0.46881	0.0253124	0.247061
0.315	-0.973901	-1.14873	-0.799073	0.174828			0.315	0.067802	-0.203915	0.339519	0.271717			0.315	-0.592251	-0.627106	-0.557395	0.0348556			0.315	-0.222498	-0.469013	0.0240159	0.246514
0.316	-0.973663	-1.14842	-0.798902	0.174761			0.316	0.0668844	-0.204513	0.338282	0.271398			0.316	-0.590904	-0.625604	-0.556205	0.0346995			0.316	-0.223249	-0.469216	0.0227187	0.245967
0.317	-0.973426	-1.14812	-0.798732	0.174694			0.317	0.0659657	-0.205113	0.337044	0.271078			0.317	-0.589557	-0.624101	-0.555014	0.0345435			0.317	-0.224	-0.46942	0.0214207	0.24542
0.318	-0.973188	-1.14781	-0.798561	0.174627			0.318	0.0650458	-0.205714	0.335805	0.270759			0.318	-0.58821	-0.622598	-0.553823	0.0343875			0.318	-0.224751	-0.469624	0.020122	0.244873
0.319	-0.97295	-1.14751	-0.798391	0.174559			0.319	0.0641248	-0.206316	0.334565	0.270441			0.319	-0.586864	-0.621095	-0.552632	0.0342315			0.319	-0.225503	-0.469829	0.0188226	0.244326
0.32	-0.972712	-1.1472	-0.79822	0.174492			0.32	0.0632026	-0.206919	0.333325	0.270122			0.32	-0.585517	-0.619592	-0.551441	0.0340756			0.32	-0.226256	-0.470034	0.0175225	0.243778
0.321	-0.972474	-1.1469	-0.798049	0.174425			0.321	0.0622793	-0.207524	0.332083	0.269803			0.321	-0.58417	-0.618089	-0.55025	0.0339197			0.321	-0.227009	-0.47024	0.0162217	0.243231
0.322	-0.972236	-1.14659	-0.797878	0.174358			0.322	0.0613549	-0.20813	0.33084	0.269485			0.322	-0.582823	-0.616587	-0.549059	0.0337638			0.322	-0.227763	-0.470447	0.0149201	0.242683
0.323	-0.971997	-1.14629	-0.797706	0.174291			0.323	0.0604293	-0.208737	0.329596	0.269167			0.323	-0.581476	-0.615084	-0.547868	0.0336079			0.323	-0.228518	-0.470654	0.0136179	0.242136
0.324	-0.971759	-1.14598	-0.797535	0.174224			0.324	0.0595025	-0.209346	0.328351	0.268848			0.324	-0.580129	-0.613581	-0.546677	0.0334521			0.324	-0.229273	-0.470861	0.0123149	0.241588
0.325	-0.97152	-1.14568	-0.797363	0.174156			0.325	0.0585746	-0.209956	0.327105	0.26853			0.325	-0.578782	-0.612078	-0.545486	0.0332963			0.325	-0.230029	-0.471069	0.0110111	0.24104
0.326	-0.971281	-1.14537	-0.797192	0.174089			0.326	0.0576455	-0.210567	0.325858	0.268213			0.326	-0.577435	-0.610576	-0.544295	0.0331405			0.326	-0.230786	-0.471278	0.00970671	0.240492
0.327	-0.971042	-1.14506	-0.79702	0.174022			0.327	0.0567153	-0.211179	0.32461	0.267895			0.327	-0.576088	-0.609073	-0.543103	0.0329848			0.327	-0.231543	-0.471487	0.00840157	0.239944
0.328	-0.970802	-1.14476	-0.796848	0.173955			0.328	0.055784	-0.211793	0.323361	0.267577			0.328	-0.574741	-0.60757	-0.541912	0.032829			0.328	-0.232301	-0.471697	0.0070957	0.239396
0.329	-0.970563	-1.14445	-0.796676	0.173887			0.329	0.0548515	-0.212408	0.322111	0.26726			0.329	-0.573394	-0.606067	-0.540721	0.0326733			0.329	-0.233059	-0.471907	0.00578912	0.238848
0.33	-0.970324	-1.14414	-0.796504	0.17382			0.33	0.0539178	-0.213024	0.32086	0.266942			0.33	-0.572047	-0.604565	-0.539529	0.0325176			0.33	-0.233818	-0.472118	0.00448182	0.2383
0.331	-0.970084	-1.14384	-0.796331	0.173753			0.331	0.052983	-0.213642	0.319608	0.266625			0.331	-0.5707	-0.603062	-0.538338	0.032362			0.331	-0.234578	-0.472329	0.00317381	0.237751
0.332	-0.969844	-1.14353	-0.796159	0.173685			0.332	0.052047	-0.214261	0.318355	0.266308			0.332	-0.569353	-0.601559	-0.537147	0.0322063			0.332	-0.235338	-0.472541	0.00186508	0.237203
0.333	-0.969604	-1.14322	-0.795986	0.173618			0.333	0.0511099	-0.214881	0.317101	0.265991			0.333	-0.568006	-0.600057	-0.535955	0.0320507			0.333	-0.236099	-0.472753	0.000555636	0.236654
0.334	-0.969364	-1.14291	-0.795813	0.173551			0.334	0.0501716	-0.215502	0.315846	0.265674			0.334	-0.566659	-0.598554	-0.534764	0.0318951			0.334	-0.23686	-0.472966	-0.00075452	0.236106
0.335	-0.969124	-1.14261	-0.79564	0.173483			0.335	0.0492321	-0.216125	0.314589	0.265357			0.335	-0.565312	-0.597051	-0.533572	0.0317395			0.335	-0.237622	-0.473179	-0.00206539	0.235557
0.336	-0.968883	-1.1423	-0.795467	0.173416			0.336	0.0482915	-0.216749	0.313332	0.265041			0.336	-0.563965	-0.595549	-0.532381	0.0315839			0.336	-0.238385	-0.473393	-0.00337697	0.235008
0.337	-0.968642	-1.14199	-0.795294	0.173349			0.337	0.0473498	-0.217375	0.312074	0.264724			0.337	-0.562618	-0.594046	-0.531189	0.0314284			0.337	-0.239149	-0.473608	-0.00468927	0.234459
0.338	-0.968402	-1.14168	-0.795121	0.173281			0.338	0.0464069	-0.218001	0.310815	0.264408			0.338	-0.56127	-0.592543	-0.529998	0.0312728			0.338	-0.239913	-0.473823	-0.00600228	0.23391
0.339	-0.968161	-1.14137	-0.794947	0.173214			0.339	0.0454628	-0.218629	0.309555	0.264092			0.339	-0.559923	-0.591041	-0.528806	0.0311173			0.339	-0.240677	-0.474038	-0.007316	0.233361
0.34	-0.96792	-1.14107	-0.794774	0.173146			0.34	0.0445175	-0.219258	0.308293	0.263776			0.34	-0.558576	-0.589538	-0.527614	0.0309618			0.34	-0.241442	-0.474254	-0.00863043	0.232812
0.341	-0.967679	-1.14076	-0.7946	0.173079			0.341	0.0435711	-0.219889	0.307031	0.26346			0.341	-0.557229	-0.588035	-0.526423	0.0308063			0.341	-0.242208	-0.474471	-0.00994557	0.232263
0.342	-0.967437	-1.14045	-0.794426	0.173011			0.342	0.0426236	-0.22052	0.305768	0.263144			0.342	-0.555882	-0.586533	-0.525231	0.0306508			0.342	-0.242975	-0.474688	-0.0112614	0.231713
0.343	-0.967196	-1.14014	-0.794252	0.172944			0.343	0.0416749	-0.221153	0.304503	0.262828			0.343	-0.554535	-0.58503	-0.524039	0.0304953			0.343	-0.243742	-0.474906	-0.012578	0.231164
0.344	-0.966954	-1.13983	-0.794078	0.172876			0.344	0.040725	-0.221788	0.303238	0.262513			0.344	-0.553188	-0.583527	-0.522848	0.0303399			0.344	-0.24451	-0.475124	-0.0138952	0.230614
0.345	-0.966713	-1.13952	-0.793904	0.172808			0.345	0.0397739	-0.222423	0.301971	0.262197			0.345	-0.55184	-0.582025	-0.521656	0.0301844			0.345	-0.245278	-0.475343	-0.0152132	0.230065
0.346	-0.966471	-1.13921	-0.79373	0.172741			0.346	0.0388217	-0.22306	0.300704	0.261882			0.346	-0.550493	-0.580522	-0.520464	0.030029			0.346	-0.246047	-0.475562	-0.0165319	0.229515
0.347	-0.966229	-1.1389	-0.793556	0.172673			0.347	0.0378683	-0.223698	0.299435	0.261567			0.347	-0.549146	-0.57902	-0.519272	0.0298735			0.347	-0.246817	-0.475782	-0.0178513	0.228965
0.348	-0.965987	-1.13859	-0.793381	0.172605			0.348	0.0369138	-0.224338	0.298166	0.261252			0.348	-0.547799	-0.577517	-0.518081	0.0297181			0.348	-0.247587	-0.476002	-0.0191714	0.228415
0.349	-0.965744	-1.13828	-0.793206	0.172538			0.349	0.0359581	-0.224979	0.296895	0.260937			0.349	-0.546452	-0.576014	-0.516889	0.0295627			0.349	-0.248358	-0.476223	-0.0204922	0.227865
0.35	-0.965502	-1.13797	-0.793032	0.17247			0.35	0.0350013	-0.225621	0.295623	0.260622			0.35	-0.545104	-0.574512	-0.515697	0.0294072			0.35	-0.249129	-0.476445	-0.0218137	0.227315
0.351	-0.965259	-1.13766	-0.792857	0.172402			0.351	0.0340432	-0.226264	0.294351	0.260307			0.351	-0.543757	-0.573009	-0.514505	0.0292518			0.351	-0.249901	-0.476666	-0.0231359	0.226765
0.352	-0.965017	-1.13735	-0.792682	0.172335			0.352	0.033084	-0.226909	0.293077	0.259993			0.352	-0.54241	-0.571506	-0.513314	0.0290964			0.352	-0.250674	-0.476889	-0.0244588	0.226215
0.353	-0.964774	-1.13704	-0.792507	0.172267			0.353	0.0321237	-0.227555	0.291802	0.259678			0.353	-0.541063	-0.570004	-0.512122	0.028941			0.353	-0.251447	-0.477112	-0.0257825	0.225665
0.354	-0.964531	-1.13673	-0.792332	0.172199			0.354	0.0311622	-0.228202	0.290526	0.259364			0.354	-0.539716	-0.568501	-0.51093	0.0287856			0.354	-0.252221	-0.477335	-0.0271068	0.225114
0.355	-0.964288	-1.13642	-0.792157	0.172131			0.355	0.0301995	-0.22885	0.289249	0.25905			0.355	-0.538368	-0.566999	-0.509738	0.0286302			0.355	-0.252996	-0.47756	-0.0284318	0.224564
0.356	-0.964045	-1.13611	-0.791981	0.172063			0.356	0.0292357	-0.2295	0.287972	0.258736			0.356	-0.537021	-0.565496	-0.508546	0.0284748			0.356	-0.253771	-0.477784	-0.0297575	0.224013
0.357	-0.963801	-1.1358	-0.791806	0.171995			0.357	0.0282707	-0.230151	0.286693	0.258422			0.357	-0.535674	-0.563993	-0.507355	0.0283194			0.357	-0.254547	-0.478009	-0.031084	0.223463
0.358	-0.963558	-1.13549	-0.791631	0.171927			0.358	0.0273045	-0.230804	0.285413	0.258108			0.358	-0.534327	-0.562491	-0.506163	0.0281639			0.358	-0.255323	-0.478235	-0.0324111	0.222912
0.359	-0.963314	-1.13517	-0.791455	0.171859			0.359	0.0263372	-0.231457	0.284132	0.257795			0.359	-0.53298	-0.560988	-0.504971	0.0280085			0.359	-0.2561	-0.478461	-0.0337389	0.222361
0.36	-0.963071	-1.13486	-0.791279	0.171791			0.36	0.0253687	-0.232112	0.28285	0.257481			0.36	-0.531632	-0.559485	-0.503779	0.0278531			0.36	-0.256878	-0.478688	-0.0350675	0.22181
0.361	-0.962827	-1.13455	-0.791104	0.171723			0.361	0.024399	-0.232769	0.281567	0.257168			0.361	-0.530285	-0.557983	-0.502587	0.0276977			0.361	-0.257656	-0.478915	-0.0363967	0.221259
0.362	-0.962583	-1.13424	-0.790928	0.171655			0.362	0.0234282	-0.233426	0.280283	0.256854			0.362	-0.528938	-0.55648	-0.501396	0.0275422			0.362	-0.258435	-0.479143	-0.0377266	0.220708
0.363	-0.962339	-1.13393	-0.790752	0.171587			0.363	0.0224562	-0.234085	0.278997	0.256541			0.363	-0.527591	-0.554978	-0.500204	0.0273868			0.363	-0.259214	-0.479371	-0.0390572	0.220157
0.364	-0.962095	-1.13361	-0.790576	0.171519			0.364	0.0214831	-0.234745	0.277711	0.256228			0.364	-0.526244	-0.553475	-0.499012	0.0272313			0.364	-0.259994	-0.4796	-0.0403886	0.219606
0.365	-0.96185	-1.1333	-0.7904	0.171451			0.365	0.0205088	-0.235406	0.276424	0.255915			0.365	-0.524896	-0.551972	-0.497821	0.0270758			0.365	-0.260775	-0.479829	-0.0417206	0.219054
0.366	-0.961606	-1.13299	-0.790224	0.171382			0.366	0.0195333	-0.236069	0.275136	0.255602			0.366	-0.523549	-0.55047	-0.496629	0.0269204			0.366	-0.261556	-0.480059	-0.0430533	0.218503
0.367	-0.961361	-1.13268	-0.790047	0.171314			0.367	0.0185567	-0.236733	0.273846	0.25529			0.367	-0.522202	-0.548967	-0.495437	0.0267649			0.367	-0.262338	-0.48029	-0.0443867	0.217951
0.368	-0.961117	-1.13236	-0.789871	0.171246			0.368	0.0175789	-0.237398	0.272556	0.254977			0.368	-0.520855	-0.547464	-0.494245	0.0266094			0.368	-0.263121	-0.480521	-0.0457208	0.2174
0.369	-0.960872	-1.13205	-0.789695	0.171177			0.369	0.0165999	-0.238065	0.271265	0.254665			0.369	-0.519508	-0.545962	-0.493054	0.0264539			0.369	-0.263904	-0.480752	-0.0470556	0.216848
0.37	-0.960627	-1.13174	-0.789518	0.171109			0.37	0.0156198	-0.238733	0.269972	0.254352			0.37	-0.51816	-0.544459	-0.491862	0.0262983			0.37	-0.264688	-0.480984	-0.0483911	0.216296
0.371	-0.960382	-1.13142	-0.789342	0.17104			0.371	0.0146385	-0.239402	0.268679	0.25404			0.371	-0.516813	-0.542956	-0.490671	0.0261428			0.371	-0.265472	-0.481217	-0.0497272	0.215745
0.372	-0.960137	-1.13111	-0.789165	0.170972			0.372	0.0136561	-0.240072	0.267384	0.253728			0.372	-0.515466	-0.541453	-0.489479	0.0259872			0.372	-0.266257	-0.48145	-0.0510641	0.215193
0.373	-0.959892	-1.1308	-0.788989	0.170903			0.373	0.0126725	-0.240744	0.266089	0.253416			0.373	-0.514119	-0.539951	-0.488287	0.0258316			0.373	-0.267042	-0.481683	-0.0524017	0.214641
0.374	-0.959647	-1.13048	-0.788812	0.170835			0.374	0.0116878	-0.241417	0.264792	0.253104			0.374	-0.512772	-0.538448	-0.487096	0.025676			0.374	-0.267829	-0.481917	-0.0537399	0.214089
0.375	-0.959401	-1.13017	-0.788635	0.170766			0.375	0.0107019	-0.242091	0.263495	0.252793			0.375	-0.511425	-0.536945	-0.485904	0.0255204			0.375	-0.268615	-0.482152	-0.0550788	0.213537
0.376	-0.959156	-1.12985	-0.788458	0.170698			0.376	0.00971484	-0.242766	0.262196	0.252481			0.376	-0.510078	-0.535442	-0.484713	0.0253648			0.376	-0.269403	-0.482387	-0.0564185	0.212984
0.377	-0.95891	-1.12954	-0.788282	0.170629			0.377	0.00872663	-0.243443	0.260896	0.25217			0.377	-0.508731	-0.53394	-0.483522	0.0252091			0.377	-0.270191	-0.482623	-0.0577588	0.212432
0.378	-0.958665	-1.12922	-0.788105	0.17056			0.378	0.00773727	-0.244121	0.259595	0.251858			0.378	-0.507384	-0.532437	-0.48233	0.0250534			0.378	-0.270979	-0.482859	-0.0590998	0.21188
0.379	-0.958419	-1.12891	-0.787928	0.170491			0.379	0.00674675	-0.2448	0.258294	0.251547			0.379	-0.506036	-0.530934	-0.481139	0.0248977			0.379	-0.271769	-0.483096	-0.0604415	0.211327
0.38	-0.958173	-1.1286	-0.787751	0.170422			0.38	0.00575508	-0.245481	0.256991	0.251236			0.38	-0.504689	-0.529431	-0.479947	0.024742			0.38	-0.272558	-0.483333	-0.0617838	0.210775
0.381	-0.957927	-1.12828	-0.787574	0.170354			0.381	0.00476226	-0.246163	0.255687	0.250925			0.381	-0.503342	-0.527929	-0.478756	0.0245862			0.381	-0.273349	-0.483571	-0.0631269	0.210222
0.382	-0.957681	-1.12797	-0.787397	0.170285			0.382	0.00376829	-0.246846	0.254382	0.250614			0.382	-0.501995	-0.526426	-0.477565	0.0244304			0.382	-0.27414	-0.483809	-0.0644706	0.209669
0.383	-0.957435	-1.12765	-0.78722	0.170216			0.383	0.00277316	-0.24753	0.253076	0.250303			0.383	-0.500648	-0.524923	-0.476374	0.0242746			0.383	-0.274932	-0.484048	-0.0658151	0.209117
0.384	-0.957189	-1.12734	-0.787043	0.170146			0.384	0.0017769	-0.248216	0.251769	0.249992			0.384	-0.499301	-0.52342	-0.475183	0.0241187			0.384	-0.275724	-0.484287	-0.0671602	0.208564
0.385	-0.956943	-1.12702	-0.786865	0.170077			0.385	0.000779478	-0.248902	0.250461	0.249682			0.385	-0.497954	-0.521917	-0.473992	0.0239628			0.385	-0.276517	-0.484527	-0.0685059	0.208011
0.386	-0.956696	-1.1267	-0.786688	0.170008			0.386	-0.000219084	-0.249591	0.249152	0.249372			0.386	-0.496607	-0.520414	-0.472801	0.0238069			0.386	-0.27731	-0.484768	-0.0698524	0.207458
0.387	-0.95645	-1.12639	-0.786511	0.169939			0.387	-0.00121879	-0.25028	0.247842	0.249061			0.387	-0.49526	-0.518911	-0.47161	0.0236509			0.387	-0.278104	-0.485009	-0.0711996	0.206905
0.388	-0.956204	-1.12607	-0.786334	0.16987			0.388	-0.00221964	-0.250971	0.246531	0.248751			0.388	-0.493914	-0.517408	-0.470419	0.0234949			0.388	-0.278899	-0.48525	-0.0725474	0.206351
0.389	-0.955957	-1.12576	-0.786157	0.1698			0.389	-0.00322164	-0.251663	0.245219	0.248441			0.389	-0.492567	-0.515906	-0.469228	0.0233389			0.389	-0.279694	-0.485492	-0.0738959	0.205798
0.39	-0.95571	-1.12544	-0.785979	0.169731			0.39	-0.00422477	-0.252356	0.243906	0.248131			0.39	-0.49122	-0.514403	-0.468037	0.0231828			0.39	-0.28049	-0.485735	-0.0752451	0.205245
0.391	-0.955464	-1.12513	-0.785802	0.169662			0.391	-0.00522905	-0.25305	0.242592	0.247821			0.391	-0.489873	-0.5129	-0.466846	0.0230267			0.391	-0.281286	-0.485978	-0.0765949	0.204691
0.392	-0.955217	-1.12481	-0.785625	0.169592			0.392	-0.00623446	-0.253746	0.241277	0.247511			0.392	-0.488526	-0.511397	-0.465655	0.0228706			0.392	-0.282083	-0.486221	-0.0779455	0.204138
0.393	-0.95497	-1.12449	-0.785448	0.169522			0.393	-0.00724101	-0.254443	0.239961	0.247202			0.393	-0.487179	-0.509894	-0.464465	0.0227144			0.393	-0.282881	-0.486466	-0.0792967	0.203584
0.394	-0.954723	-1.12418	-0.78527	0.169453			0.394	-0.0082487	-0.255141	0.238644	0.246892			0.394	-0.485832	-0.508391	-0.463274	0.0225582			0.394	-0.283679	-0.48671	-0.0806485	0.203031
0.395	-0.954476	-1.12386	-0.785093	0.169383			0.395	-0.00925752	-0.25584	0.237325	0.246583			0.395	-0.484486	-0.506888	-0.462084	0.0224019			0.395	-0.284478	-0.486955	-0.0820011	0.202477
0.396	-0.954229	-1.12354	-0.784916	0.169313			0.396	-0.0102675	-0.256541	0.236006	0.246274			0.396	-0.483139	-0.505385	-0.460893	0.0222456			0.396	-0.285278	-0.487201	-0.0833543	0.201923
0.397	-0.953982	-1.12323	-0.784738	0.169244			0.397	-0.0112786	-0.257243	0.234686	0.245964			0.397	-0.481792	-0.503881	-0.459703	0.0220892			0.397	-0.286078	-0.487447	-0.0847082	0.201369
0.398	-0.953735	-1.12291	-0.784561	0.169174			0.398	-0.0122908	-0.257946	0.233365	0.245655			0.398	-0.480446	-0.502378	-0.458513	0.0219328			0.398	-0.286878	-0.487694	-0.0860628	0.200816
0.399	-0.953488	-1.12259	-0.784384	0.169104			0.399	-0.0133041	-0.25865	0.232042	0.245346			0.399	-0.479099	-0.500875	-0.457322	0.0217763			0.399	-0.28768	-0.487941	-0.087418	0.200262
0.4	-0.95324	-1.12227	-0.784207	0.169034			0.4	-0.0143186	-0.259356	0.230719	0.245037			0.4	-0.477752	-0.499372	-0.456132	0.0216198			0.4	-0.288481	-0.488189	-0.0887739	0.199707
0.401	-0.952993	-1.12196	-0.784029	0.168964			0.401	-0.0153342	-0.260063	0.229395	0.244729			0.401	-0.476406	-0.497869	-0.454942	0.0214633			0.401	-0.289284	-0.488437	-0.0901305	0.199153
0.402	-0.952746	-1.12164	-0.783852	0.168894			0.402	-0.0163509	-0.260771	0.228069	0.24442			0.402	-0.475059	-0.496366	-0.453752	0.0213066			0.402	-0.290087	-0.488686	-0.0914877	0.198599
0.403	-0.952498	-1.12132	-0.783675	0.168823			0.403	-0.0173687	-0.26148	0.226743	0.244112			0.403	-0.473712	-0.494862	-0.452562	0.02115			0.403	-0.29089	-0.488935	-0.0928457	0.198045
0.404	-0.952251	-1.121	-0.783498	0.168753			0.404	-0.0183876	-0.262191	0.225416	0.243803			0.404	-0.472366	-0.493359	-0.451373	0.0209933			0.404	-0.291695	-0.489185	-0.0942042	0.19749
0.405	-0.952004	-1.12069	-0.783321	0.168683			0.405	-0.0194077	-0.262903	0.224087	0.243495			0.405	-0.471019	-0.491856	-0.450183	0.0208365			0.405	-0.292499	-0.489435	-0.0955635	0.196936
0.406	-0.951756	-1.12037	-0.783144	0.168612			0.406	-0.0204289	-0.263616	0.222758	0.243187			0.406	-0.469673	-0.490353	-0.448993	0.0206796			0.406	-0.293305	-0.489686	-0.0969234	0.196381
0.407	-0.951509	-1.12005	-0.782967	0.168542			0.407	-0.0214512	-0.26433	0.221427	0.242879			0.407	-0.468327	-0.488849	-0.447804	0.0205227			0.407	-0.294111	-0.489938	-0.0982839	0.195827
0.408	-0.951261	-1.11973	-0.78279	0.168471			0.408	-0.0224746	-0.265045	0.220096	0.242571			0.408	-0.46698	-0.487346	-0.446614	0.0203658			0.408	-0.294917	-0.49019	-0.0996451	0.195272
0.409	-0.951013	-1.11941	-0.782613	0.168401			0.409	-0.0234991	-0.265762	0.218764	0.242263			0.409	-0.465634	-0.485842	-0.445425	0.0202087			0.409	-0.295725	-0.490442	-0.101007	0.194718
0.41	-0.950766	-1.1191	-0.782436	0.16833			0.41	-0.0245247	-0.26648	0.21743	0.241955			0.41	-0.464287	-0.484339	-0.444236	0.0200517			0.41	-0.296532	-0.490695	-0.10237	0.194163
0.411	-0.950518	-1.11878	-0.782259	0.168259			0.411	-0.0255514	-0.267199	0.216096	0.241647			0.411	-0.462941	-0.482836	-0.443047	0.0198945			0.411	-0.297341	-0.490949	-0.103733	0.193608
0.412	-0.95027	-1.11846	-0.782082	0.168188			0.412	-0.0265792	-0.267919	0.21476	0.24134			0.412	-0.461595	-0.481332	-0.441858	0.0197373			0.412	-0.29815	-0.491203	-0.105097	0.193053
0.413	-0.950023	-1.11814	-0.781905	0.168118			0.413	-0.0276082	-0.26864	0.213424	0.241032			0.413	-0.460249	-0.479829	-0.440669	0.01958			0.413	-0.298959	-0.491457	-0.106461	0.192498
0.414	-0.949775	-1.11782	-0.781728	0.168047			0.414	-0.0286382	-0.269363	0.212087	0.240725			0.414	-0.458902	-0.478325	-0.43948	0.0194227			0.414	-0.299769	-0.491712	-0.107826	0.191943
0.415	-0.949527	-1.1175	-0.781552	0.167975			0.415	-0.0296693	-0.270087	0.210748	0.240418			0.415	-0.457556	-0.476822	-0.438291	0.0192652			0.415	-0.30058	-0.491968	-0.109192	0.191388
0.416	-0.949279	-1.11718	-0.781375	0.167904			0.416	-0.0307015	-0.270812	0.209409	0.240111			0.416	-0.45621	-0.475318	-0.437102	0.0191077			0.416	-0.301391	-0.492224	-0.110559	0.190833
0.417	-0.949032	-1.11686	-0.781199	0.167833			0.417	-0.0317347	-0.271538	0.208069	0.239803			0.417	-0.454864	-0.473814	-0.435914	0.0189502			0.417	-0.302203	-0.49248	-0.111926	0.190277
0.418	-0.948784	-1.11655	-0.781022	0.167762			0.418	-0.0327691	-0.272266	0.206727	0.239497			0.418	-0.453518	-0.472311	-0.434726	0.0187925			0.418	-0.303015	-0.492737	-0.113294	0.189722
0.419	-0.948536	-1.11623	-0.780846	0.16769			0.419	-0.0338046	-0.272994	0.205385	0.23919			0.419	-0.452172	-0.470807	-0.433537	0.0186348			0.419	-0.303828	-0.492995	-0.114662	0.189166
0.42	-0.948288	-1.11591	-0.780669	0.167619			0.42	-0.0348411	-0.273724	0.204042	0.238883			0.42	-0.450826	-0.469303	-0.432349	0.018477			0.42	-0.304642	-0.493253	-0.116031	0.188611
0.421	-0.948041	-1.11559	-0.780493	0.167547			0.421	-0.0358787	-0.274455	0.202698	0.238576			0.421	-0.44948	-0.467799	-0.431161	0.0183191			0.421	-0.305456	-0.493512	-0.117401	0.188055
0.422	-0.947793	-1.11527	-0.780317	0.167476			0.422	-0.0369174	-0.275187	0.201352	0.23827			0.422	-0.448134	-0.466296	-0.429973	0.0181612			0.422	-0.306271	-0.493771	-0.118771	0.1875
0.423	-0.947545	-1.11495	-0.780141	0.167404			0.423	-0.0379572	-0.275921	0.200006	0.237963			0.423	-0.446789	-0.464792	-0.428786	0.0180032			0.423	-0.307086	-0.494031	-0.120142	0.186944
0.424	-0.947297	-1.11463	-0.779965	0.167332			0.424	-0.038998	-0.276655	0.198659	0.237657			0.424	-0.445443	-0.463288	-0.427598	0.017845			0.424	-0.307902	-0.494291	-0.121514	0.186388
0.425	-0.94705	-1.11431	-0.779789	0.16726			0.425	-0.0400399	-0.277391	0.197311	0.237351			0.425	-0.444097	-0.461784	-0.42641	0.0176868			0.425	-0.308719	-0.494551	-0.122886	0.185833
0.426	-0.946802	-1.11399	-0.779614	0.167188			0.426	-0.0410828	-0.278128	0.195962	0.237045			0.426	-0.442752	-0.46028	-0.425223	0.0175286			0.426	-0.309536	-0.494813	-0.124259	0.185277
0.427	-0.946554	-1.11367	-0.779438	0.167116			0.427	-0.0421269	-0.278866	0.194612	0.236739			0.427	-0.441406	-0.458776	-0.424036	0.0173702			0.427	-0.310354	-0.495074	-0.125633	0.184721
0.428	-0.946306	-1.11335	-0.779263	0.167044			0.428	-0.0431719	-0.279605	0.193261	0.236433			0.428	-0.44006	-0.457272	-0.422849	0.0172117			0.428	-0.311172	-0.495337	-0.127007	0.184165
0.429	-0.946059	-1.11303	-0.779087	0.166972			0.429	-0.0442181	-0.280345	0.191909	0.236127			0.429	-0.438715	-0.455768	-0.421662	0.0170532			0.429	-0.311991	-0.495599	-0.128382	0.183609
0.43	-0.945811	-1.11271	-0.778912	0.166899			0.43	-0.0452652	-0.281086	0.190556	0.235821			0.43	-0.437369	-0.454264	-0.420475	0.0168945			0.43	-0.31281	-0.495863	-0.129757	0.183053
0.431	-0.945563	-1.11239	-0.778737	0.166827			0.431	-0.0463135	-0.281829	0.189202	0.235516			0.431	-0.436024	-0.45276	-0.419288	0.0167358			0.431	-0.31363	-0.496126	-0.131133	0.182496
0.432	-0.945316	-1.11207	-0.778562	0.166754			0.432	-0.0473627	-0.282573	0.187847	0.23521			0.432	-0.434679	-0.451256	-0.418102	0.016577			0.432	-0.31445	-0.496391	-0.13251	0.18194
0.433	-0.945068	-1.11175	-0.778387	0.166682			0.433	-0.0484131	-0.283318	0.186492	0.234905			0.433	-0.433333	-0.449751	-0.416915	0.016418			0.433	-0.315272	-0.496655	-0.133888	0.181384
0.434	-0.944821	-1.11143	-0.778212	0.166609			0.434	-0.0494644	-0.284064	0.185135	0.234599			0.434	-0.431988	-0.448247	-0.415729	0.016259			0.434	-0.316093	-0.496921	-0.135266	0.180827
0.435	-0.944573	-1.11111	-0.778037	0.166536			0.435	-0.0505168	-0.284811	0.183777	0.234294			0.435	-0.430643	-0.446743	-0.414543	0.0160999			0.435	-0.316916	-0.497187	-0.136644	0.180271
0.436	-0.944326	-1.11079	-0.777863	0.166463			0.436	-0.0515702	-0.285559	0.182419	0.233989			0.436	-0.429298	-0.445238	-0.413357	0.0159407			0.436	-0.317738	-0.497453	-0.138024	0.179715
0.437	-0.944078	-1.11047	-0.777688	0.16639			0.437	-0.0526246	-0.286308	0.181059	0.233684			0.437	-0.427953	-0.443734	-0.412171	0.0157813			0.437	-0.318562	-0.49772	-0.139404	0.179158
0.438	-0.943831	-1.11015	-0.777514	0.166317			0.438	-0.0536801	-0.287059	0.179699	0.233379			0.438	-0.426608	-0.44223	-0.410986	0.0156219			0.438	-0.319386	-0.497987	-0.140784	0.178601
0.439	-0.943584	-1.10983	-0.77734	0.166244			0.439	-0.0547366	-0.287811	0.178337	0.233074			0.439	-0.425263	-0.440725	-0.4098	0.0154624			0.439	-0.32021	-0.498255	-0.142166	0.178045
0.44	-0.943337	-1.10951	-0.777166	0.16617			0.44	-0.0557941	-0.288563	0.176975	0.232769			0.44	-0.423918	-0.439221	-0.408615	0.0153027			0.44	-0.321035	-0.498523	-0.143547	0.177488
0.441	-0.943089	-1.10919	-0.776993	0.166097			0.441	-0.0568526	-0.289317	0.175612	0.232465			0.441	-0.422573	-0.437716	-0.40743	0.015143			0.441	-0.321861	-0.498792	-0.14493	0.176931
0.442	-0.942842	-1.10887	-0.776819	0.166023			0.442	-0.0579121	-0.290072	0.174248	0.23216			0.442	-0.421228	-0.436211	-0.406245	0.0149831			0.442	-0.322687	-0.499062	-0.146313	0.176374
0.443	-0.942595	-1.10854	-0.776646	0.16595			0.443	-0.0589726	-0.290828	0.172883	0.231855			0.443	-0.419884	-0.434707	-0.40506	0.0148232			0.443	-0.323514	-0.499331	-0.147697	0.175817
0.444	-0.942348	-1.10822	-0.776472	0.165876			0.444	-0.0600341	-0.291585	0.171517	0.231551			0.444	-0.418539	-0.433202	-0.403876	0.0146631			0.444	-0.324341	-0.499602	-0.149081	0.17526
0.445	-0.942101	-1.1079	-0.776299	0.165802			0.445	-0.0610967	-0.292343	0.17015	0.231247			0.445	-0.417194	-0.431697	-0.402691	0.0145029			0.445	-0.325169	-0.499873	-0.150466	0.174703
0.446	-0.941855	-1.10758	-0.776127	0.165728			0.446	-0.0621602	-0.293103	0.168782	0.230943			0.446	-0.41585	-0.430192	-0.401507	0.0143426			0.446	-0.325998	-0.500144	-0.151852	0.174146
0.447	-0.941608	-1.10726	-0.775954	0.165654			0.447	-0.0632247	-0.293863	0.167414	0.230638			0.447	-0.414505	-0.428687	-0.400323	0.0141821			0.447	-0.326827	-0.500416	-0.153238	0.173589
0.448	-0.941361	-1.10694	-0.775781	0.16558			0.448	-0.0642902	-0.294625	0.166044	0.230334			0.448	-0.413161	-0.427183	-0.399139	0.0140216			0.448	-0.327657	-0.500689	-0.154625	0.173032
0.449	-0.941114	-1.10662	-0.775609	0.165505			0.449	-0.0653566	-0.295387	0.164674	0.23003			0.449	-0.411817	-0.425678	-0.397956	0.0138609			0.449	-0.328487	-0.500962	-0.156012	0.172475
0.45	-0.940868	-1.1063	-0.775437	0.165431			0.45	-0.066424	-0.296151	0.163303	0.229727			0.45	-0.410472	-0.424173	-0.396772	0.0137001			0.45	-0.329317	-0.501235	-0.1574	0.171917
0.451	-0.940622	-1.10598	-0.775265	0.165356			0.451	-0.0674925	-0.296915	0.16193	0.229423			0.451	-0.409128	-0.422667	-0.395589	0.0135392			0.451	-0.330149	-0.501509	-0.158789	0.17136
0.452	-0.940375	-1.10566	-0.775094	0.165282			0.452	-0.0685618	-0.297681	0.160557	0.229119			0.452	-0.407784	-0.421162	-0.394406	0.0133782			0.452	-0.330981	-0.501783	-0.160178	0.170803
0.453	-0.940129	-1.10534	-0.774922	0.165207			0.453	-0.0696322	-0.298448	0.159183	0.228816			0.453	-0.40644	-0.419657	-0.393223	0.013217			0.453	-0.331813	-0.502058	-0.161568	0.170245
0.454	-0.939883	-1.10501	-0.774751	0.165132			0.454	-0.0707035	-0.299216	0.157809	0.228512			0.454	-0.405096	-0.418152	-0.39204	0.0130557			0.454	-0.332646	-0.502334	-0.162958	0.169688
0.455	-0.939637	-1.10469	-0.77458	0.165057			0.455	-0.0717757	-0.299984	0.156433	0.228209			0.455	-0.403752	-0.416647	-0.390858	0.0128943			0.455	-0.33348	-0.50261	-0.164349	0.16913
0.456	-0.939391	-1.10437	-0.774409	0.164982			0.456	-0.0728489	-0.300754	0.155057	0.227905			0.456	-0.402409	-0.415141	-0.389676	0.0127327			0.456	-0.334314	-0.502886	-0.165741	0.168573
0.457	-0.939145	-1.10405	-0.774238	0.164907			0.457	-0.073923	-0.301525	0.153679	0.227602			0.457	-0.401065	-0.413636	-0.388494	0.012571			0.457	-0.335148	-0.503163	-0.167133	0.168015
0.458	-0.938899	-1.10373	-0.774068	0.164831			0.458	-0.0749981	-0.302297	0.152301	0.227299			0.458	-0.399721	-0.41213	-0.387312	0.0124092			0.458	-0.335983	-0.503441	-0.168526	0.167457
0.459	-0.938654	-1.10341	-0.773898	0.164756			0.459	-0.0760741	-0.30307	0.150922	0.226996			0.459	-0.398378	-0.410625	-0.38613	0.0122472			0.459	-0.336819	-0.503719	-0.16992	0.166899
0.46	-0.938408	-1.10309	-0.773728	0.16468			0.46	-0.0771511	-0.303844	0.149542	0.226693			0.46	-0.397034	-0.409119	-0.384949	0.0120851			0.46	-0.337656	-0.503997	-0.171314	0.166341
0.461	-0.938163	-1.10277	-0.773559	0.164604			0.461	-0.0782289	-0.304619	0.148161	0.22639			0.461	-0.395691	-0.407614	-0.383768	0.0119229			0.461	-0.338492	-0.504276	-0.172709	0.165784
0.462	-0.937918	-1.10245	-0.773389	0.164528			0.462	-0.0793077	-0.305395	0.14678	0.226087			0.462	-0.394347	-0.406108	-0.382587	0.0117605			0.462	-0.33933	-0.504555	-0.174104	0.165226
0.463	-0.937673	-1.10212	-0.77322	0.164452			0.463	-0.0803874	-0.306172	0.145397	0.225785			0.463	-0.393004	-0.404602	-0.381406	0.011598			0.463	-0.340168	-0.504835	-0.1755	0.164668
0.464	-0.937428	-1.1018	-0.773051	0.164376			0.464	-0.081468	-0.30695	0.144014	0.225482			0.464	-0.391661	-0.403096	-0.380226	0.0114353			0.464	-0.341006	-0.505116	-0.176897	0.16411
0.465	-0.937183	-1.10148	-0.772883	0.1643			0.465	-0.0825496	-0.307729	0.14263	0.22518			0.465	-0.390318	-0.401591	-0.379046	0.0112725			0.465	-0.341845	-0.505397	-0.178294	0.163552
0.466	-0.936938	-1.10116	-0.772714	0.164224			0.466	-0.083632	-0.308509	0.141245	0.224877			0.466	-0.388975	-0.400085	-0.377866	0.0111095			0.466	-0.342685	-0.505678	-0.179691	0.162994
0.467	-0.936693	-1.10084	-0.772546	0.164147			0.467	-0.0847153	-0.30929	0.139859	0.224575			0.467	-0.387632	-0.398579	-0.376686	0.0109464			0.467	-0.343525	-0.50596	-0.18109	0.162435
0.468	-0.936449	-1.10052	-0.772379	0.164071			0.468	-0.0857995	-0.310072	0.138473	0.224273			0.468	-0.386289	-0.397073	-0.375506	0.0107832			0.468	-0.344366	-0.506243	-0.182489	0.161877
0.469	-0.936205	-1.1002	-0.772211	0.163994			0.469	-0.0868846	-0.310855	0.137086	0.22397			0.469	-0.384947	-0.395566	-0.374327	0.0106197			0.469	-0.345207	-0.506526	-0.183888	0.161319
0.47	-0.935961	-1.09988	-0.772044	0.163917			0.47	-0.0879705	-0.311639	0.135698	0.223668			0.47	-0.383604	-0.39406	-0.373148	0.0104562			0.47	-0.346049	-0.506809	-0.185288	0.160761
0.471	-0.935717	-1.09956	-0.771877	0.16384			0.471	-0.0890574	-0.312424	0.134309	0.223366			0.471	-0.382262	-0.392554	-0.371969	0.0102924			0.471	-0.346891	-0.507093	-0.186689	0.160202
0.472	-0.935473	-1.09924	-0.77171	0.163763			0.472	-0.0901451	-0.313209	0.132919	0.223064			0.472	-0.380919	-0.391048	-0.370791	0.0101285			0.472	-0.347734	-0.507378	-0.18809	0.159644
0.473	-0.935229	-1.09891	-0.771544	0.163685			0.473	-0.0912337	-0.313996	0.131529	0.222762			0.473	-0.379577	-0.389541	-0.369612	0.00996447			0.473	-0.348577	-0.507663	-0.189492	0.159085
0.474	-0.934986	-1.09859	-0.771378	0.163608			0.474	-0.0923231	-0.314784	0.130138	0.222461			0.474	-0.378235	-0.388035	-0.368434	0.00980026			0.474	-0.349421	-0.507948	-0.190894	0.158527
0.475	-0.934743	-1.09827	-0.771212	0.16353			0.475	-0.0934133	-0.315572	0.128746	0.222159			0.475	-0.376893	-0.386528	-0.367257	0.00963588			0.475	-0.350266	-0.508234	-0.192297	0.157968
0.476	-0.9345	-1.09795	-0.771047	0.163452			0.476	-0.0945045	-0.316362	0.127353	0.221857			0.476	-0.375551	-0.385022	-0.366079	0.00947134			0.476	-0.351111	-0.50852	-0.193701	0.15741
0.477	-0.934257	-1.09763	-0.770882	0.163375			0.477	-0.0955964	-0.317152	0.12596	0.221556			0.477	-0.374209	-0.383515	-0.364902	0.00930663			0.477	-0.351956	-0.508807	-0.195105	0.156851
0.478	-0.934014	-1.09731	-0.770717	0.163297			0.478	-0.0966892	-0.317944	0.124565	0.221255			0.478	-0.372867	-0.382009	-0.363725	0.00914175			0.478	-0.352802	-0.509095	-0.19651	0.156293
0.479	-0.933771	-1.09699	-0.770553	0.163218			0.479	-0.0977828	-0.318736	0.12317	0.220953			0.479	-0.371525	-0.380502	-0.362548	0.0089767			0.479	-0.353649	-0.509383	-0.197915	0.155734
0.48	-0.933529	-1.09667	-0.770389	0.16314			0.48	-0.0988773	-0.319529	0.121775	0.220652			0.48	-0.370183	-0.378995	-0.361372	0.00881147			0.48	-0.354496	-0.509671	-0.199321	0.155175
0.481	-0.933287	-1.09635	-0.770225	0.163062			0.481	-0.0999726	-0.320323	0.120378	0.220351			0.481	-0.368842	-0.377488	-0.360196	0.00864608			0.481	-0.355344	-0.50996	-0.200727	0.154616
0.482	-0.933045	-1.09603	-0.770062	0.162983			0.482	-0.101069	-0.321118	0.118981	0.22005			0.482	-0.3675	-0.375981	-0.35902	0.0084805			0.482	-0.356192	-0.510249	-0.202134	0.154058
0.483	-0.932803	-1.09571	-0.769899	0.162904			0.483	-0.102166	-0.321914	0.117583	0.219749			0.483	-0.366159	-0.374474	-0.357844	0.00831475			0.483	-0.35704	-0.510539	-0.203542	0.153499
0.484	-0.932561	-1.09539	-0.769736	0.162825			0.484	-0.103263	-0.322711	0.116185	0.219448			0.484	-0.364818	-0.372967	-0.356669	0.00814882			0.484	-0.35789	-0.51083	-0.20495	0.15294
0.485	-0.93232	-1.09507	-0.769574	0.162746			0.485	-0.104362	-0.323509	0.114785	0.219147			0.485	-0.363477	-0.37146	-0.355494	0.00798271			0.485	-0.358739	-0.51112	-0.206359	0.152381
0.486	-0.932079	-1.09475	-0.769412	0.162667			0.486	-0.105461	-0.324307	0.113385	0.218846			0.486	-0.362136	-0.369952	-0.354319	0.00781642			0.486	-0.35959	-0.511412	-0.207768	0.151822
0.487	-0.931838	-1.09443	-0.76925	0.162588			0.487	-0.106561	-0.325106	0.111985	0.218545			0.487	-0.360795	-0.368445	-0.353145	0.00764994			0.487	-0.360441	-0.511704	-0.209178	0.151263
0.488	-0.931597	-1.09411	-0.769089	0.162508			0.488	-0.107662	-0.325907	0.110583	0.218245			0.488	-0.359454	-0.366938	-0.351971	0.00748328			0.488	-0.361292	-0.511996	-0.210588	0.150704
0.489	-0.931356	-1.09378	-0.768928	0.162428			0.489	-0.108763	-0.326708	0.109181	0.217944			0.489	-0.358114	-0.36543	-0.350797	0.00731642			0.489	-0.362144	-0.512289	-0.211999	0.150145
0.49	-0.931116	-1.09346	-0.768768	0.162349			0.49	-0.109866	-0.32751	0.107778	0.217644			0.49	-0.356773	-0.363922	-0.349624	0.00714938			0.49	-0.362996	-0.512582	-0.21341	0.149586
0.491	-0.930876	-1.09314	-0.768607	0.162269			0.491	-0.110969	-0.328312	0.106375	0.217344			0.491	-0.355433	-0.362415	-0.348451	0.00698214			0.491	-0.363849	-0.512876	-0.214823	0.149027
0.492	-0.930636	-1.09282	-0.768448	0.162188			0.492	-0.112073	-0.329116	0.104971	0.217043			0.492	-0.354092	-0.360907	-0.347278	0.00681472			0.492	-0.364703	-0.51317	-0.216235	0.148467
0.493	-0.930397	-1.0925	-0.768288	0.162108			0.493	-0.113177	-0.32992	0.103566	0.216743			0.493	-0.352752	-0.359399	-0.346105	0.00664709			0.493	-0.365557	-0.513465	-0.217648	0.147908
0.494	-0.930157	-1.09218	-0.768129	0.162028			0.494	-0.114282	-0.330725	0.102161	0.216443			0.494	-0.351412	-0.357891	-0.344933	0.00647927			0.494	-0.366411	-0.51376	-0.219062	0.147349
0.495	-0.929918	-1.09187	-0.767971	0.161947			0.495	-0.115388	-0.331532	0.100755	0.216143			0.495	-0.350072	-0.356384	-0.343761	0.00631125			0.495	-0.367266	-0.514056	-0.220476	0.14679
0.496	-0.929679	-1.09155	-0.767813	0.161866			0.496	-0.116495	-0.332338	0.0993479	0.215843			0.496	-0.348732	-0.354875	-0.342589	0.00614303			0.496	-0.368122	-0.514352	-0.221891	0.14623
0.497	-0.929441	-1.09123	-0.767655	0.161785			0.497	-0.117603	-0.333146	0.0979405	0.215543			0.497	-0.347393	-0.353367	-0.341418	0.00597461			0.497	-0.368978	-0.514649	-0.223306	0.145671
0.498	-0.929202	-1.09091	-0.767498	0.161704			0.498	-0.118711	-0.333954	0.0965326	0.215243			0.498	-0.346053	-0.351859	-0.340247	0.00580598			0.498	-0.369834	-0.514946	-0.224722	0.145112
0.499	-0.928964	-1.09059	-0.767341	0.161623			0.499	-0.11982	-0.334764	0.095124	0.214944			0.499	-0.344714	-0.350351	-0.339077	0.00563715			0.499	-0.370691	-0.515244	-0.226139	0.144552
0.5	-0.928726	-1.09027	-0.767185	0.161541			0.5	-0.120929	-0.335574	0.0937148	0.214644			0.5	-0.343374	-0.348843	-0.337906	0.00546811			0.5	-0.371549	-0.515542	-0.227556	0.143993
0.501	-0.928488	-1.08995	-0.767029	0.16146			0.501	-0.12204	-0.336384	0.0923051	0.214345			0.501	-0.342035	-0.347334	-0.336736	0.00529886			0.501	-0.372407	-0.51584	-0.228973	0.143434
0.502	-0.928251	-1.08963	-0.766873	0.161378			0.502	-0.123151	-0.337196	0.0908947	0.214045			0.502	-0.340696	-0.345826	-0.335567	0.00512939			0.502	-0.373265	-0.516139	-0.230391	0.142874
0.503	-0.928014	-1.08931	-0.766718	0.161296			0.503	-0.124262	-0.338008	0.0894837	0.213746			0.503	-0.339357	-0.344317	-0.334398	0.00495972			0.503	-0.374124	-0.516439	-0.23181	0.142315
0.504	-0.927777	-1.08899	-0.766563	0.161214			0.504	-0.125374	-0.338821	0.0880722	0.213447			0.504	-0.338019	-0.342808	-0.333229	0.00478983			0.504	-0.374984	-0.516739	-0.233229	0.141755
0.505	-0.927541	-1.08867	-0.766409	0.161132			0.505	-0.126487	-0.339635	0.08666	0.213147			0.505	-0.33668	-0.3413	-0.33206	0.00461972			0.505	-0.375844	-0.51704	-0.234649	0.141196
0.506	-0.927304	-1.08835	-0.766255	0.161049			0.506	-0.127601	-0.340449	0.0852473	0.212848			0.506	-0.335341	-0.339791	-0.330892	0.00444939			0.506	-0.376705	-0.517341	-0.236069	0.140636
0.507	-0.927068	-1.08803	-0.766102	0.160967			0.507	-0.128715	-0.341264	0.0838341	0.212549			0.507	-0.334003	-0.338282	-0.329724	0.00427885			0.507	-0.377566	-0.517642	-0.23749	0.140076
0.508	-0.926833	-1.08772	-0.765949	0.160884			0.508	-0.12983	-0.34208	0.0824203	0.21225			0.508	-0.332665	-0.336773	-0.328557	0.00410808			0.508	-0.378428	-0.517944	-0.238911	0.139517
0.509	-0.926597	-1.0874	-0.765796	0.160801			0.509	-0.130946	-0.342897	0.0810059	0.211951			0.509	-0.331327	-0.335264	-0.32739	0.00393708			0.509	-0.37929	-0.518247	-0.240333	0.138957
0.51	-0.926362	-1.08708	-0.765645	0.160718			0.51	-0.132062	-0.343714	0.079591	0.211653			0.51	-0.329989	-0.333755	-0.326223	0.00376586			0.51	-0.380152	-0.51855	-0.241755	0.138397
0.511	-0.926127	-1.08676	-0.765493	0.160634			0.511	-0.133178	-0.344532	0.0781756	0.211354			0.511	-0.328651	-0.332245	-0.325057	0.00359441			0.511	-0.381015	-0.518853	-0.243178	0.137838
0.512	-0.925893	-1.08644	-0.765342	0.160551			0.512	-0.134296	-0.345351	0.0767597	0.211055			0.512	-0.327313	-0.330736	-0.323891	0.00342274			0.512	-0.381879	-0.519157	-0.244601	0.137278
0.513	-0.925658	-1.08613	-0.765192	0.160467			0.513	-0.135414	-0.346171	0.0753432	0.210757			0.513	-0.325976	-0.329227	-0.322725	0.00325083			0.513	-0.382743	-0.519461	-0.246025	0.136718
0.514	-0.925425	-1.08581	-0.765042	0.160383			0.514	-0.136532	-0.346991	0.0739262	0.210458			0.514	-0.324638	-0.327717	-0.32156	0.00307868			0.514	-0.383608	-0.519766	-0.247449	0.136159
0.515	-0.925191	-1.08549	-0.764892	0.160299			0.515	-0.137651	-0.347811	0.0725088	0.21016			0.515	-0.323301	-0.326207	-0.320395	0.0029063			0.515	-0.384473	-0.520072	-0.248874	0.135599
0.516	-0.924958	-1.08517	-0.764743	0.160215			0.516	-0.138771	-0.348633	0.0710908	0.209862			0.516	-0.321964	-0.324698	-0.31923	0.00273369			0.516	-0.385338	-0.520377	-0.250299	0.135039
0.517	-0.924725	-1.08485	-0.764594	0.16013			0.517	-0.139891	-0.349455	0.0696724	0.209564			0.517	-0.320627	-0.323188	-0.318066	0.00256083			0.517	-0.386204	-0.520684	-0.251725	0.134479
0.518	-0.924492	-1.08454	-0.764446	0.160046			0.518	-0.141012	-0.350278	0.0682535	0.209266			0.518	-0.31929	-0.321678	-0.316903	0.00238774			0.518	-0.387071	-0.52099	-0.253152	0.133919
0.519	-0.92426	-1.08422	-0.764299	0.159961			0.519	-0.142134	-0.351101	0.0668341	0.208968			0.519	-0.317954	-0.320168	-0.315739	0.0022144			0.519	-0.387938	-0.521298	-0.254579	0.13336
0.52	-0.924028	-1.0839	-0.764152	0.159876			0.52	-0.143255	-0.351925	0.0654142	0.20867			0.52	-0.316617	-0.318658	-0.314577	0.00204082			0.52	-0.388806	-0.521605	-0.256006	0.1328
0.521	-0.923796	-1.08359	-0.764005	0.15979			0.521	-0.144378	-0.35275	0.063994	0.208372			0.521	-0.315281	-0.317148	-0.313414	0.00186699			0.521	-0.389674	-0.521914	-0.257434	0.13224
0.522	-0.923564	-1.08327	-0.763859	0.159705			0.522	-0.145501	-0.353575	0.0625732	0.208074			0.522	-0.313945	-0.315638	-0.312252	0.00169291			0.522	-0.390542	-0.522222	-0.258862	0.13168
0.523	-0.923333	-1.08295	-0.763714	0.159619			0.523	-0.146624	-0.354401	0.0611521	0.207776			0.523	-0.312609	-0.314127	-0.31109	0.00151859			0.523	-0.391411	-0.522531	-0.260291	0.13112
0.524	-0.923103	-1.08264	-0.763569	0.159534			0.524	-0.147748	-0.355227	0.0597305	0.207479			0.524	-0.311273	-0.312617	-0.309929	0.00134401			0.524	-0.392281	-0.522841	-0.261721	0.13056
0.525	-0.922872	-1.08232	-0.763425	0.159448			0.525	-0.148873	-0.356054	0.0583085	0.207181			0.525	-0.309937	-0.311107	-0.308768	0.00116918			0.525	-0.393151	-0.523151	-0.26315	0.13
0.526	-0.922642	-1.082	-0.763281	0.159361			0.526	-0.149998	-0.356882	0.0568861	0.206884			0.526	-0.308602	-0.309596	-0.307608	0.000994089			0.526	-0.394021	-0.523461	-0.264581	0.12944
0.527	-0.922413	-1.08169	-0.763138	0.159275			0.527	-0.151123	-0.35771	0.0554633	0.206587			0.527	-0.307267	-0.308085	-0.306448	0.000818743			0.527	-0.394892	-0.523772	-0.266012	0.12888
0.528	-0.922183	-1.08137	-0.762995	0.159189			0.528	-0.152249	-0.358539	0.0540401	0.20629			0.528	-0.305931	-0.306574	-0.305288	0.000643139			0.528	-0.395763	-0.524084	-0.267443	0.12832
0.529	-0.921954	-1.08106	-0.762853	0.159102			0.529	-0.153376	-0.359368	0.0526165	0.205992			0.529	-0.304596	-0.305064	-0.304129	0.000467273			0.529	-0.396635	-0.524396	-0.268875	0.127761
0.53	-0.921726	-1.08074	-0.762711	0.159015			0.53	-0.154503	-0.360198	0.0511925	0.205695			0.53	-0.303262	-0.303553	-0.30297	0.000291145			0.53	-0.397508	-0.524708	-0.270307	0.127201
0.531	-0.921498	-1.08043	-0.76257	0.158928			0.531	-0.15563	-0.361029	0.0497682	0.205398			0.531	-0.301927	-0.302042	-0.301812	0.000114752			0.531	-0.398381	-0.525021	-0.27174	0.126641
0.532	-0.92127	-1.08011	-0.762429	0.15884			0.532	-0.156758	-0.36186	0.0483436	0.205102			0.532	-0.300592	-0.300654	-0.30053	6.19082e-05			0.532	-0.399254	-0.525334	-0.273173	0.126081
0.533	-0.921042	-1.07979	-0.762289	0.158753			0.533	-0.157886	-0.362691	0.0469185	0.204805			0.533	-0.299258	-0.299497	-0.299019	0.000238836			0.533	-0.400128	-0.525648	-0.274607	0.125521
0.534	-0.920815	-1.07948	-0.76215	0.158665			0.534	-0.159015	-0.363523	0.0454932	0.204508			0.534	-0.297924	-0.29834	-0.297508	0.000416035			0.534	-0.401002	-0.525963	-0.276041	0.124961
0.535	-0.920588	-1.07917	-0.762011	0.158577			0.535	-0.160144	-0.364356	0.0440675	0.204212			0.535	-0.29659	-0.297183	-0.295996	0.000593506			0.535	-0.401877	-0.526277	-0.277476	0.124401
0.536	-0.920362	-1.07885	-0.761873	0.158489			0.536	-0.161274	-0.365189	0.0426415	0.203915			0.536	-0.295256	-0.296027	-0.294485	0.00077125			0.536	-0.402752	-0.526592	-0.278911	0.123841
0.537	-0.920136	-1.07854	-0.761735	0.1584			0.537	-0.162404	-0.366023	0.0412152	0.203619			0.537	-0.293923	-0.294872	-0.292973	0.000949271			0.537	-0.403627	-0.526908	-0.280347	0.123281
0.538	-0.91991	-1.07822	-0.761598	0.158312			0.538	-0.163534	-0.366857	0.0397886	0.203323			0.538	-0.292589	-0.293717	-0.291462	0.00112757			0.538	-0.404503	-0.527224	-0.281783	0.122721
0.539	-0.919685	-1.07791	-0.761462	0.158223			0.539	-0.164665	-0.367691	0.0383617	0.203026			0.539	-0.291256	-0.292562	-0.28995	0.00130615			0.539	-0.40538	-0.527541	-0.283219	0.122161
0.54	-0.91946	-1.07759	-0.761326	0.158134			0.54	-0.165796	-0.368526	0.0369345	0.20273			0.54	-0.289923	-0.291408	-0.288438	0.00148501			0.54	-0.406257	-0.527858	-0.284656	0.121601
0.541	-0.919235	-1.07728	-0.761191	0.158045			0.541	-0.166927	-0.369362	0.0355071	0.202434			0.541	-0.28859	-0.290254	-0.286926	0.00166415			0.541	-0.407135	-0.528175	-0.286094	0.121041
0.542	-0.919011	-1.07697	-0.761056	0.157955			0.542	-0.168059	-0.370198	0.0340793	0.202139			0.542	-0.287257	-0.289101	-0.285414	0.00184357			0.542	-0.408012	-0.528493	-0.287532	0.120481
0.543	-0.918788	-1.07665	-0.760922	0.157865			0.543	-0.169191	-0.371034	0.0326514	0.201843			0.543	-0.285925	-0.287948	-0.283901	0.00202329			0.543	-0.408891	-0.528812	-0.28897	0.119921
0.544	-0.918564	-1.07634	-0.760789	0.157776			0.544	-0.170324	-0.371871	0.0312232	0.201547			0.544	-0.284592	-0.286796	-0.282389	0.00220329			0.544	-0.40977	-0.529131	-0.290409	0.119361
0.545	-0.918341	-1.07603	-0.760656	0.157685			0.545	-0.171457	-0.372708	0.0297947	0.201251			0.545	-0.28326	-0.285644	-0.280877	0.00238358			0.545	-0.410649	-0.52945	-0.291848	0.118801
0.546	-0.918119	-1.07571	-0.760524	0.157595			0.546	-0.17259	-0.373546	0.0283661	0.200956			0.546	-0.281928	-0.284492	-0.279364	0.00256417			0.546	-0.411529	-0.52977	-0.293288	0.118241
0.547	-0.917897	-1.0754	-0.760392	0.157505			0.547	-0.173723	-0.374384	0.0269372	0.200661			0.547	-0.280597	-0.283342	-0.277852	0.00274505			0.547	-0.412409	-0.53009	-0.294728	0.117681
0.548	-0.917675	-1.07509	-0.760261	0.157414			0.548	-0.174857	-0.375223	0.0255081	0.200365			0.548	-0.279265	-0.282191	-0.276339	0.00292622			0.548	-0.41329	-0.530411	-0.296169	0.117121
0.549	-0.917454	-1.07478	-0.760131	0.157323			0.549	-0.175991	-0.376062	0.0240788	0.20007			0.549	-0.277934	-0.281041	-0.274826	0.0031077			0.549	-0.414171	-0.530732	-0.29761	0.116561
0.55	-0.917233	-1.07446	-0.760001	0.157232			0.55	-0.177126	-0.376901	0.0226494	0.199775			0.55	-0.276603	-0.279892	-0.273313	0.00328947			0.55	-0.415052	-0.531054	-0.299051	0.116001
0.551	-0.917012	-1.07415	-0.759872	0.15714			0.551	-0.178261	-0.377741	0.0212197	0.19948			0.551	-0.275272	-0.278743	-0.2718	0.00347154			0.551	-0.415934	-0.531376	-0.300493	0.115441
0.552	-0.916792	-1.07384	-0.759744	0.157049			0.552	-0.179395	-0.378581	0.01979	0.199185			0.552	-0.273941	-0.277595	-0.270287	0.00365392			0.552	-0.416817	-0.531698	-0.301936	0.114881
0.553	-0.916573	-1.07353	-0.759616	0.156957			0.553	-0.180531	-0.379421	0.01836	0.198891			0.553	-0.27261	-0.276447	-0.268774	0.0038366			0.553	-0.4177	-0.532021	-0.303378	0.114321
0.554	-0.916353	-1.07322	-0.759489	0.156865			0.554	-0.181666	-0.380262	0.0169299	0.198596			0.554	-0.27128	-0.2753	-0.26726	0.00401959			0.554	-0.418583	-0.532345	-0.304822	0.113762
0.555	-0.916135	-1.07291	-0.759362	0.156772			0.555	-0.182802	-0.381104	0.0154997	0.198302			0.555	-0.26995	-0.274153	-0.265747	0.00420289			0.555	-0.419467	-0.532669	-0.306265	0.113202
0.556	-0.915916	-1.0726	-0.759236	0.15668			0.556	-0.183938	-0.381945	0.0140693	0.198007			0.556	-0.26862	-0.273006	-0.264233	0.00438649			0.556	-0.420351	-0.532993	-0.307709	0.112642
0.557	-0.915698	-1.07229	-0.759111	0.156587			0.557	-0.185074	-0.382787	0.0126389	0.197713			0.557	-0.26729	-0.271861	-0.26272	0.00457041			0.557	-0.421236	-0.533318	-0.309154	0.112082
0.558	-0.915481	-1.07197	-0.758987	0.156494			0.558	-0.18621	-0.383629	0.0112083	0.197419			0.558	-0.265961	-0.270715	-0.261206	0.00475465			0.558	-0.422121	-0.533643	-0.310599	0.111522
0.559	-0.915264	-1.07166	-0.758863	0.156401			0.559	-0.187347	-0.384472	0.00977766	0.197125			0.559	-0.264632	-0.269571	-0.259692	0.0049392			0.559	-0.423006	-0.533969	-0.312044	0.110962
0.56	-0.915047	-1.07135	-0.758739	0.156308			0.56	-0.188484	-0.385315	0.00834692	0.196831			0.56	-0.263302	-0.268427	-0.258178	0.00512407			0.56	-0.423892	-0.534295	-0.31349	0.110403
0.561	-0.914831	-1.07104	-0.758617	0.156214			0.561	-0.189621	-0.386158	0.00691611	0.196537			0.561	-0.261974	-0.267283	-0.256664	0.00530925			0.561	-0.424779	-0.534622	-0.314936	0.109843
0.562	-0.914615	-1.07073	-0.758495	0.15612			0.562	-0.190758	-0.387001	0.00548525	0.196243			0.562	-0.260645	-0.26614	-0.25515	0.00549476			0.562	-0.425666	-0.534949	-0.316382	0.109283
0.563	-0.9144	-1.07043	-0.758374	0.156026			0.563	-0.191895	-0.387845	0.00405433	0.19595			0.563	-0.259317	-0.264997	-0.253636	0.00568059			0.563	-0.426553	-0.535276	-0.317829	0.108724
0.564	-0.914185	-1.07012	-0.758253	0.155931			0.564	-0.193033	-0.388689	0.00262337	0.195656			0.564	-0.257988	-0.263855	-0.252122	0.00586675			0.564	-0.42744	-0.535604	-0.319277	0.108164
0.565	-0.91397	-1.06981	-0.758133	0.155837			0.565	-0.194171	-0.389534	0.00119239	0.195363			0.565	-0.25666	-0.262714	-0.250607	0.00605323			0.565	-0.428329	-0.535933	-0.320724	0.107604
0.566	-0.913756	-1.0695	-0.758014	0.155742			0.566	-0.195308	-0.390378	-0.000238611	0.19507			0.566	-0.255333	-0.261573	-0.249093	0.00624004			0.566	-0.429217	-0.536262	-0.322172	0.107045
0.567	-0.913543	-1.06919	-0.757896	0.155647			0.567	-0.196446	-0.391223	-0.00166962	0.194777			0.567	-0.254005	-0.260432	-0.247578	0.00642718			0.567	-0.430106	-0.536591	-0.323621	0.106485
0.568	-0.913329	-1.06888	-0.757778	0.155551			0.568	-0.197584	-0.392068	-0.00310062	0.194484			0.568	-0.252678	-0.259293	-0.246063	0.00661465			0.568	-0.430995	-0.536921	-0.32507	0.105925
0.569	-0.913117	-1.06857	-0.757661	0.155456			0.569	-0.198723	-0.392914	-0.00453161	0.194191			0.569	-0.251351	-0.258153	-0.244548	0.00680245			0.569	-0.431885	-0.537251	-0.326519	0.105366
0.57	-0.912904	-1.06826	-0.757544	0.15536			0.57	-0.199861	-0.393759	-0.00596257	0.193898			0.57	-0.250024	-0.257015	-0.243033	0.00699059			0.57	-0.432775	-0.537582	-0.327969	0.104806
0.571	-0.912693	-1.06796	-0.757429	0.155264			0.571	-0.200999	-0.394605	-0.0073935	0.193606			0.571	-0.248697	-0.255876	-0.241518	0.00717907			0.571	-0.433666	-0.537913	-0.329419	0.104247
0.572	-0.912481	-1.06765	-0.757314	0.155168			0.572	-0.202138	-0.395451	-0.00882437	0.193313			0.572	-0.247371	-0.254739	-0.240003	0.00736789			0.572	-0.434557	-0.538244	-0.330869	0.103688
0.573	-0.912271	-1.06734	-0.757199	0.155071			0.573	-0.203276	-0.396297	-0.0102552	0.193021			0.573	-0.246045	-0.253602	-0.238488	0.00755704			0.573	-0.435448	-0.538576	-0.33232	0.103128
0.574	-0.91206	-1.06703	-0.757086	0.154974			0.574	-0.204415	-0.397144	-0.0116859	0.192729			0.574	-0.244719	-0.252466	-0.236973	0.00774654			0.574	-0.43634	-0.538909	-0.333771	0.102569
0.575	-0.91185	-1.06673	-0.756973	0.154877			0.575	-0.205554	-0.397991	-0.0131166	0.192437			0.575	-0.243393	-0.25133	-0.235457	0.00793638			0.575	-0.437232	-0.539242	-0.335223	0.102009
0.576	-0.911641	-1.06642	-0.75686	0.15478			0.576	-0.206692	-0.398837	-0.0145472	0.192145			0.576	-0.242068	-0.250195	-0.233941	0.00812657			0.576	-0.438125	-0.539575	-0.336675	0.10145
0.577	-0.911432	-1.06611	-0.756749	0.154683			0.577	-0.207831	-0.399684	-0.0159776	0.191853			0.577	-0.240743	-0.24906	-0.232426	0.0083171			0.577	-0.439018	-0.539909	-0.338127	0.100891
0.578	-0.911223	-1.06581	-0.756638	0.154585			0.578	-0.20897	-0.400532	-0.017408	0.191562			0.578	-0.239418	-0.247926	-0.23091	0.00850799			0.578	-0.439912	-0.540243	-0.33958	0.100332
0.579	-0.911015	-1.0655	-0.756528	0.154487			0.579	-0.210109	-0.401379	-0.0188382	0.19127			0.579	-0.238093	-0.246792	-0.229394	0.00869922			0.579	-0.440805	-0.540578	-0.341033	0.0997726
0.58	-0.910807	-1.0652	-0.756419	0.154389			0.58	-0.211247	-0.402226	-0.0202683	0.190979			0.58	-0.236769	-0.24566	-0.227878	0.00889081			0.58	-0.4417	-0.540913	-0.342486	0.0992135
0.581	-0.9106	-1.06489	-0.75631	0.15429			0.581	-0.212386	-0.403074	-0.0216983	0.190688			0.581	-0.235445	-0.244527	-0.226362	0.00908275			0.581	-0.442594	-0.541249	-0.34394	0.0986545
0.582	-0.910393	-1.06458	-0.756202	0.154191			0.582	-0.213525	-0.403922	-0.023128	0.190397			0.582	-0.234121	-0.243396	-0.224846	0.00927504			0.582	-0.443489	-0.541585	-0.345394	0.0980955
0.583	-0.910187	-1.06428	-0.756095	0.154092			0.583	-0.214664	-0.40477	-0.0245576	0.190106			0.583	-0.232797	-0.242265	-0.223329	0.0094677			0.583	-0.444385	-0.541921	-0.346848	0.0975365
0.584	-0.909981	-1.06397	-0.755988	0.153993			0.584	-0.215802	-0.405618	-0.0259871	0.189815			0.584	-0.231474	-0.241134	-0.221813	0.00966071			0.584	-0.445281	-0.542258	-0.348303	0.0969777
0.585	-0.909776	-1.06367	-0.755882	0.153894			0.585	-0.216941	-0.406466	-0.0274163	0.189525			0.585	-0.230151	-0.240005	-0.220296	0.00985408			0.585	-0.446177	-0.542596	-0.349758	0.0964188
0.586	-0.909571	-1.06336	-0.755777	0.153794			0.586	-0.21808	-0.407314	-0.0288453	0.189235			0.586	-0.228828	-0.238875	-0.21878	0.0100478			0.586	-0.447074	-0.542934	-0.351214	0.09586
0.587	-0.909367	-1.06306	-0.755673	0.153694			0.587	-0.219218	-0.408163	-0.0302741	0.188944			0.587	-0.227505	-0.237747	-0.217263	0.0102419			0.587	-0.447971	-0.543272	-0.352669	0.0953013
0.588	-0.909163	-1.06276	-0.755569	0.153593			0.588	-0.220357	-0.409011	-0.0317027	0.188654			0.588	-0.226183	-0.236619	-0.215746	0.0104364			0.588	-0.448868	-0.543611	-0.354125	0.0947426
0.589	-0.908959	-1.06245	-0.755467	0.153493			0.589	-0.221495	-0.40986	-0.033131	0.188364			0.589	-0.22486	-0.235492	-0.214229	0.0106312			0.589	-0.449766	-0.54395	-0.355582	0.094184
0.59	-0.908757	-1.06215	-0.755364	0.153392			0.59	-0.222634	-0.410708	-0.0345591	0.188075			0.59	-0.223539	-0.234365	-0.212712	0.0108264			0.59	-0.450664	-0.544289	-0.357038	0.0936255
0.591	-0.908554	-1.06185	-0.755263	0.153291			0.591	-0.223772	-0.411557	-0.0359869	0.187785			0.591	-0.222217	-0.233239	-0.211195	0.011022			0.591	-0.451562	-0.544629	-0.358495	0.093067
0.592	-0.908352	-1.06154	-0.755162	0.15319			0.592	-0.22491	-0.412406	-0.0374144	0.187496			0.592	-0.220896	-0.232114	-0.209678	0.0112179			0.592	-0.452461	-0.54497	-0.359953	0.0925086
0.593	-0.908151	-1.06124	-0.755062	0.153088			0.593	-0.226048	-0.413254	-0.0388417	0.187206			0.593	-0.219575	-0.230989	-0.20816	0.0114142			0.593	-0.453361	-0.545311	-0.36141	0.0919502
0.594	-0.907949	-1.06094	-0.754963	0.152986			0.594	-0.227186	-0.414103	-0.0402686	0.186917			0.594	-0.218254	-0.229865	-0.206643	0.0116109			0.594	-0.45426	-0.545652	-0.362868	0.0913919
0.595	-0.907749	-1.06063	-0.754865	0.152884			0.595	-0.228324	-0.414952	-0.0416952	0.186628			0.595	-0.216933	-0.228741	-0.205125	0.011808			0.595	-0.45516	-0.545994	-0.364327	0.0908337
0.596	-0.907549	-1.06033	-0.754767	0.152782			0.596	-0.229461	-0.415801	-0.0431215	0.18634			0.596	-0.215613	-0.227619	-0.203608	0.0120054			0.596	-0.456061	-0.546336	-0.365785	0.0902756
0.597	-0.907349	-1.06003	-0.75467	0.152679			0.597	-0.230599	-0.41665	-0.0445475	0.186051			0.597	-0.214293	-0.226496	-0.20209	0.0122033			0.597	-0.456962	-0.546679	-0.367244	0.0897175
0.598	-0.90715	-1.05973	-0.754574	0.152576			0.598	-0.231736	-0.417499	-0.0459731	0.185763			0.598	-0.212973	-0.225375	-0.200572	0.0124015			0.598	-0.457863	-0.547022	-0.368703	0.0891595
0.599	-0.906951	-1.05942	-0.754478	0.152473			0.599	-0.232873	-0.418348	-0.0473984	0.185475			0.599	-0.211654	-0.224254	-0.199054	0.0126001			0.599	-0.458764	-0.547366	-0.370163	0.0886016
0.6	-0.906753	-1.05912	-0.754383	0.15237			0.6	-0.23401	-0.419197	-0.0488232	0.185187			0.6	-0.210335	-0.223134	-0.197536	0.012799			0.6	-0.459666	-0.54771	-0.371622	0.0880438
0.601	-0.906555	-1.05882	-0.754289	0.152266			0.601	-0.235147	-0.420046	-0.0502477	0.184899			0.601	-0.209016	-0.222015	-0.196018	0.0129984			0.601	-0.460568	-0.548055	-0.373082	0.0874861
0.602	-0.906358	-1.05852	-0.754196	0.152162			0.602	-0.236283	-0.420895	-0.0516718	0.184611			0.602	-0.207698	-0.220896	-0.194499	0.0131981			0.602	-0.461471	-0.548399	-0.374543	0.0869284
0.603	-0.906161	-1.05822	-0.754103	0.152058			0.603	-0.23742	-0.421744	-0.0530955	0.184324			0.603	-0.206379	-0.219778	-0.192981	0.0133983			0.603	-0.462374	-0.548745	-0.376003	0.0863708
0.604	-0.905965	-1.05792	-0.754012	0.151953			0.604	-0.238556	-0.422592	-0.0545188	0.184037			0.604	-0.205061	-0.21866	-0.191463	0.0135988			0.604	-0.463277	-0.549091	-0.377464	0.0858134
0.605	-0.905769	-1.05762	-0.753921	0.151849			0.605	-0.239691	-0.423441	-0.0559416	0.18375			0.605	-0.203744	-0.217543	-0.189944	0.0137997			0.605	-0.464181	-0.549437	-0.378925	0.085256
0.606	-0.905574	-1.05732	-0.75383	0.151744			0.606	-0.240827	-0.42429	-0.057364	0.183463			0.606	-0.202426	-0.216427	-0.188425	0.014001			0.606	-0.465085	-0.549784	-0.380386	0.0846987
0.607	-0.905379	-1.05702	-0.753741	0.151638			0.607	-0.241962	-0.425139	-0.058786	0.183176			0.607	-0.201109	-0.215312	-0.186906	0.0142027			0.607	-0.46599	-0.550131	-0.381848	0.0841415
0.608	-0.905184	-1.05672	-0.753652	0.151533			0.608	-0.243097	-0.425987	-0.0602074	0.18289			0.608	-0.199792	-0.214197	-0.185388	0.0144048			0.608	-0.466894	-0.550479	-0.38331	0.0835844
0.609	-0.904991	-1.05642	-0.753564	0.151427			0.609	-0.244232	-0.426836	-0.0616284	0.182604			0.609	-0.198476	-0.213083	-0.183869	0.0146073			0.609	-0.467799	-0.550827	-0.384772	0.0830274
0.61	-0.904797	-1.05612	-0.753476	0.151321			0.61	-0.245367	-0.427684	-0.0630489	0.182318			0.61	-0.19716	-0.21197	-0.182349	0.0148102			0.61	-0.468705	-0.551175	-0.386234	0.0824705
0.611	-0.904604	-1.05582	-0.75339	0.151214			0.611	-0.246501	-0.428533	-0.0644689	0.182032			0.611	-0.195844	-0.210857	-0.18083	0.0150136			0.611	-0.469611	-0.551524	-0.387697	0.0819138
0.612	-0.904412	-1.05552	-0.753304	0.151108			0.612	-0.247635	-0.429381	-0.0658883	0.181746			0.612	-0.194528	-0.209745	-0.179311	0.0152173			0.612	-0.470517	-0.551874	-0.38916	0.0813571
0.613	-0.904219	-1.05522	-0.753219	0.151001			0.613	-0.248768	-0.430229	-0.0673072	0.181461			0.613	-0.193213	-0.208634	-0.177791	0.0154214			0.613	-0.471423	-0.552224	-0.390623	0.0808006
0.614	-0.904028	-1.05492	-0.753134	0.150893			0.614	-0.249901	-0.431077	-0.0687256	0.181176			0.614	-0.191898	-0.207524	-0.176272	0.0156259			0.614	-0.47233	-0.552574	-0.392086	0.0802441
0.615	-0.903837	-1.05462	-0.753051	0.150786			0.615	-0.251034	-0.431925	-0.0701434	0.180891			0.615	-0.190583	-0.206414	-0.174752	0.0158308			0.615	-0.473237	-0.552925	-0.393549	0.0796878
0.616	-0.903646	-1.05432	-0.752968	0.150678			0.616	-0.252167	-0.432773	-0.0715607	0.180606			0.616	-0.189269	-0.205305	-0.173233	0.0160361			0.616	-0.474145	-0.553276	-0.395013	0.0791316
0.617	-0.903456	-1.05403	-0.752886	0.15057			0.617	-0.253299	-0.433621	-0.0729774	0.180322			0.617	-0.187955	-0.204197	-0.171713	0.0162418			0.617	-0.475052	-0.553628	-0.396477	0.0785755
0.618	-0.903266	-1.05373	-0.752804	0.150462			0.618	-0.254431	-0.434469	-0.0743934	0.180038			0.618	-0.186641	-0.203089	-0.170193	0.016448			0.618	-0.47596	-0.55398	-0.397941	0.0780196
0.619	-0.903077	-1.05343	-0.752724	0.150353			0.619	-0.255563	-0.435316	-0.0758089	0.179754			0.619	-0.185327	-0.201982	-0.168673	0.0166545			0.619	-0.476869	-0.554333	-0.399405	0.0774638
0.62	-0.902888	-1.05313	-0.752644	0.150244			0.62	-0.256694	-0.436163	-0.0772238	0.17947			0.62	-0.184014	-0.200876	-0.167153	0.0168615			0.62	-0.477778	-0.554686	-0.40087	0.0769081
0.621	-0.9027	-1.05283	-0.752565	0.150135			0.621	-0.257824	-0.437011	-0.078638	0.179186			0.621	-0.182702	-0.19977	-0.165633	0.0170689			0.621	-0.478687	-0.555039	-0.402334	0.0763526
0.622	-0.902512	-1.05254	-0.752486	0.150025			0.622	-0.258955	-0.437858	-0.0800516	0.178903			0.622	-0.181389	-0.198666	-0.164112	0.0172767			0.622	-0.479596	-0.555393	-0.403799	0.0757972
0.623	-0.902324	-1.05224	-0.752409	0.149916			0.623	-0.260084	-0.438704	-0.0814645	0.17862			0.623	-0.180077	-0.197562	-0.162592	0.0174849			0.623	-0.480506	-0.555748	-0.405264	0.0752419
0.624	-0.902137	-1.05194	-0.752332	0.149806			0.624	-0.261214	-0.439551	-0.0828767	0.178337			0.624	-0.178765	-0.196459	-0.161071	0.0176935			0.624	-0.481416	-0.556103	-0.406729	0.0746868
0.625	-0.901951	-1.05165	-0.752256	0.149695			0.625	-0.262343	-0.440398	-0.0842883	0.178055			0.625	-0.177453	-0.195356	-0.159551	0.0179026			0.625	-0.482326	-0.556458	-0.408195	0.0741319
0.626	-0.901765	-1.05135	-0.75218	0.149585			0.626	-0.263472	-0.441244	-0.0856992	0.177772			0.626	-0.176142	-0.194254	-0.15803	0.0181121			0.626	-0.483237	-0.556814	-0.40966	0.0735771
0.627	-0.901579	-1.05105	-0.752105	0.149474			0.627	-0.2646	-0.44209	-0.0871093	0.17749			0.627	-0.174831	-0.193153	-0.156509	0.018322			0.627	-0.484148	-0.557171	-0.411126	0.0730225
0.628	-0.901394	-1.05076	-0.752031	0.149363			0.628	-0.265727	-0.442936	-0.0885188	0.177209			0.628	-0.173521	-0.192053	-0.154989	0.0185323			0.628	-0.48506	-0.557528	-0.412592	0.072468
0.629	-0.901209	-1.05046	-0.751958	0.149251			0.629	-0.266855	-0.443782	-0.0899275	0.176927			0.629	-0.172211	-0.190954	-0.153468	0.018743			0.629	-0.485971	-0.557885	-0.414057	0.0719137
0.63	-0.901025	-1.05016	-0.751886	0.149139			0.63	-0.267981	-0.444627	-0.0913355	0.176646			0.63	-0.170901	-0.189855	-0.151947	0.0189542			0.63	-0.486883	-0.558243	-0.415523	0.0713596
0.631	-0.900841	-1.04987	-0.751814	0.149027			0.631	-0.269107	-0.445472	-0.0927427	0.176365			0.631	-0.169591	-0.188757	-0.150425	0.0191658			0.631	-0.487795	-0.558601	-0.41699	0.0708056
0.632	-0.900658	-1.04957	-0.751743	0.148915			0.632	-0.270233	-0.446317	-0.0941491	0.176084			0.632	-0.168282	-0.18766	-0.148904	0.0193778			0.632	-0.488708	-0.55896	-0.418456	0.0702519
0.633	-0.900475	-1.04928	-0.751673	0.148802			0.633	-0.271358	-0.447162	-0.0955548	0.175804			0.633	-0.166973	-0.186563	-0.147383	0.0195903			0.633	-0.489621	-0.559319	-0.419922	0.0696983
0.634	-0.900292	-1.04898	-0.751603	0.14869			0.634	-0.272483	-0.448007	-0.0969597	0.175523			0.634	-0.165665	-0.185468	-0.145861	0.0198032			0.634	-0.490534	-0.559679	-0.421389	0.0691449
0.635	-0.90011	-1.04869	-0.751534	0.148576			0.635	-0.273607	-0.448851	-0.0983637	0.175244			0.635	-0.164356	-0.184373	-0.14434	0.0200165			0.635	-0.491447	-0.560039	-0.422856	0.0685917
0.636	-0.899929	-1.04839	-0.751466	0.148463			0.636	-0.274731	-0.449695	-0.099767	0.174964			0.636	-0.163049	-0.183279	-0.142818	0.0202302			0.636	-0.492361	-0.5604	-0.424322	0.0680387
0.637	-0.899748	-1.0481	-0.751399	0.148349			0.637	-0.275854	-0.450539	-0.101169	0.174685			0.637	-0.161741	-0.182185	-0.141297	0.0204444			0.637	-0.493275	-0.560761	-0.425789	0.067486
0.638	-0.899567	-1.0478	-0.751332	0.148235			0.638	-0.276977	-0.451382	-0.102571	0.174406			0.638	-0.160434	-0.181093	-0.139775	0.020659			0.638	-0.494189	-0.561123	-0.427256	0.0669334
0.639	-0.899386	-1.04751	-0.751266	0.148121			0.639	-0.278099	-0.452226	-0.103972	0.174127			0.639	-0.159127	-0.180001	-0.138253	0.0208741			0.639	-0.495104	-0.561485	-0.428723	0.066381
0.64	-0.899207	-1.04721	-0.751201	0.148006			0.64	-0.27922	-0.453069	-0.105372	0.173848			0.64	-0.157821	-0.17891	-0.136731	0.0210895			0.64	-0.496019	-0.561848	-0.43019	0.0658289
0.641	-0.899027	-1.04692	-0.751136	0.147891			0.641	-0.280341	-0.453911	-0.10677	0.17357			0.641	-0.156514	-0.17782	-0.135209	0.0213055			0.641	-0.496934	-0.562211	-0.431657	0.065277
0.642	-0.898848	-1.04662	-0.751072	0.147776			0.642	-0.281461	-0.454754	-0.108169	0.173293			0.642	-0.155209	-0.176731	-0.133687	0.0215218			0.642	-0.497849	-0.562575	-0.433124	0.0647254
0.643	-0.898669	-1.04633	-0.751009	0.14766			0.643	-0.282581	-0.455596	-0.109566	0.173015			0.643	-0.153903	-0.175642	-0.132165	0.0217386			0.643	-0.498765	-0.562939	-0.434591	0.0641739
0.644	-0.898491	-1.04604	-0.750947	0.147544			0.644	-0.2837	-0.456437	-0.110962	0.172738			0.644	-0.152598	-0.174554	-0.130642	0.0219559			0.644	-0.499681	-0.563304	-0.436058	0.0636228
0.645	-0.898313	-1.04574	-0.750885	0.147428			0.645	-0.284818	-0.457279	-0.112357	0.172461			0.645	-0.151294	-0.173467	-0.12912	0.0221736			0.645	-0.500597	-0.563669	-0.437525	0.0630718
0.646	-0.898136	-1.04545	-0.750824	0.147312			0.646	-0.285936	-0.45812	-0.113752	0.172184			0.646	-0.149989	-0.172381	-0.127598	0.0223917			0.646	-0.501514	-0.564035	-0.438993	0.0625212
0.647	-0.897959	-1.04515	-0.750764	0.147195			0.647	-0.287053	-0.458961	-0.115145	0.171908			0.647	-0.148685	-0.171296	-0.126075	0.0226103			0.647	-0.502431	-0.564401	-0.44046	0.0619708
0.648	-0.897782	-1.04486	-0.750704	0.147078			0.648	-0.288169	-0.459802	-0.116537	0.171632			0.648	-0.147382	-0.170211	-0.124552	0.0228293			0.648	-0.503348	-0.564768	-0.441927	0.0614207
0.649	-0.897606	-1.04457	-0.750645	0.146961			0.649	-0.289285	-0.460642	-0.117929	0.171356			0.649	-0.146078	-0.169127	-0.12303	0.0230488			0.649	-0.504265	-0.565136	-0.443394	0.0608709
0.65	-0.89743	-1.04427	-0.750587	0.146843			0.65	-0.2904	-0.461482	-0.119319	0.171081			0.65	-0.144775	-0.168044	-0.121507	0.0232687			0.65	-0.505183	-0.565504	-0.444861	0.0603213
0.651	-0.897255	-1.04398	-0.75053	0.146725			0.651	-0.291515	-0.462321	-0.120709	0.170806			0.651	-0.143473	-0.166962	-0.119984	0.023489			0.651	-0.5061	-0.565873	-0.446328	0.0597721
0.652	-0.89708	-1.04369	-0.750473	0.146607			0.652	-0.292629	-0.46316	-0.122097	0.170532			0.652	-0.142171	-0.165881	-0.118461	0.0237098			0.652	-0.507019	-0.566242	-0.447795	0.0592232
0.653	-0.896905	-1.04339	-0.750417	0.146488			0.653	-0.293742	-0.463999	-0.123484	0.170257			0.653	-0.140869	-0.1648	-0.116938	0.0239311			0.653	-0.507937	-0.566612	-0.449262	0.0586746
0.654	-0.896731	-1.0431	-0.750361	0.146369			0.654	-0.294854	-0.464838	-0.124871	0.169983			0.654	-0.139568	-0.16372	-0.115415	0.0241528			0.654	-0.508856	-0.566982	-0.450729	0.0581263
0.655	-0.896557	-1.04281	-0.750306	0.14625			0.655	-0.295966	-0.465676	-0.126256	0.16971			0.655	-0.138267	-0.162642	-0.113892	0.024375			0.655	-0.509774	-0.567353	-0.452196	0.0575784
0.656	-0.896383	-1.04251	-0.750252	0.146131			0.656	-0.297077	-0.466514	-0.12764	0.169437			0.656	-0.136966	-0.161564	-0.112368	0.0245976			0.656	-0.510694	-0.567724	-0.453663	0.0570308
0.657	-0.89621	-1.04222	-0.750199	0.146011			0.657	-0.298187	-0.467351	-0.129023	0.169164			0.657	-0.135666	-0.160486	-0.110845	0.0248206			0.657	-0.511613	-0.568096	-0.455129	0.0564835
0.658	-0.896037	-1.04193	-0.750146	0.145891			0.658	-0.299297	-0.468188	-0.130405	0.168891			0.658	-0.134366	-0.15941	-0.109322	0.0250441			0.658	-0.512532	-0.568469	-0.456596	0.0559367
0.659	-0.895865	-1.04164	-0.750094	0.145771			0.659	-0.300405	-0.469025	-0.131786	0.168619			0.659	-0.133066	-0.158334	-0.107798	0.0252681			0.659	-0.513452	-0.568843	-0.458062	0.0553902
0.66	-0.895693	-1.04134	-0.750043	0.14565			0.66	-0.301513	-0.469861	-0.133166	0.168347			0.66	-0.131767	-0.15726	-0.106275	0.0254925			0.66	-0.514372	-0.569217	-0.459528	0.0548441
0.661	-0.895521	-1.04105	-0.749992	0.145529			0.661	-0.302621	-0.470697	-0.134545	0.168076			0.661	-0.130468	-0.156186	-0.104751	0.0257174			0.661	-0.515293	-0.569591	-0.460994	0.0542984
0.662	-0.89535	-1.04076	-0.749942	0.145408			0.662	-0.303727	-0.471532	-0.135922	0.167805			0.662	-0.12917	-0.155113	-0.103227	0.0259428			0.662	-0.516213	-0.569966	-0.46246	0.0537531
0.663	-0.895179	-1.04046	-0.749892	0.145286			0.663	-0.304833	-0.472367	-0.137299	0.167534			0.663	-0.127872	-0.154041	-0.101704	0.0261686			0.663	-0.517134	-0.570342	-0.463926	0.0532082
0.664	-0.895008	-1.04017	-0.749844	0.145164			0.664	-0.305938	-0.473202	-0.138674	0.167264			0.664	-0.126574	-0.152969	-0.10018	0.0263948			0.664	-0.518055	-0.570719	-0.465391	0.0526638
0.665	-0.894838	-1.03988	-0.749795	0.145042			0.665	-0.307042	-0.474036	-0.140048	0.166994			0.665	-0.125277	-0.151899	-0.0986558	0.0266215			0.665	-0.518976	-0.571096	-0.466856	0.0521198
0.666	-0.894668	-1.03959	-0.749748	0.14492			0.666	-0.308145	-0.47487	-0.141421	0.166725			0.666	-0.12398	-0.150829	-0.0971318	0.0268487			0.666	-0.519898	-0.571474	-0.468321	0.0515763
0.667	-0.894498	-1.03929	-0.749701	0.144797			0.667	-0.309248	-0.475703	-0.142792	0.166456			0.667	-0.122684	-0.14976	-0.0956078	0.0270763			0.667	-0.520819	-0.571853	-0.469786	0.0510333
0.668	-0.894329	-1.039	-0.749655	0.144674			0.668	-0.310349	-0.476536	-0.144162	0.166187			0.668	-0.121388	-0.148692	-0.0940836	0.0273044			0.668	-0.521741	-0.572232	-0.471251	0.0504908
0.669	-0.89416	-1.03871	-0.749609	0.14455			0.669	-0.31145	-0.477369	-0.145532	0.165919			0.669	-0.120092	-0.147625	-0.0925595	0.027533			0.669	-0.522664	-0.572612	-0.472715	0.0499488
0.67	-0.893991	-1.03842	-0.749564	0.144427			0.67	-0.31255	-0.478201	-0.146899	0.165651			0.67	-0.118797	-0.146559	-0.0910352	0.027762			0.67	-0.523586	-0.572993	-0.474179	0.0494073
0.671	-0.893823	-1.03813	-0.74952	0.144303			0.671	-0.313649	-0.479033	-0.148266	0.165383			0.671	-0.117502	-0.145494	-0.0895109	0.0279915			0.671	-0.524508	-0.573375	-0.475642	0.0488664
0.672	-0.893654	-1.03783	-0.749476	0.144178			0.672	-0.314748	-0.479864	-0.149631	0.165116			0.672	-0.116208	-0.144429	-0.0879866	0.0282214			0.672	-0.525431	-0.573757	-0.477105	0.0483261
0.673	-0.893487	-1.03754	-0.749433	0.144054			0.673	-0.315845	-0.480695	-0.150996	0.16485			0.673	-0.114914	-0.143366	-0.0864621	0.0284518			0.673	-0.526354	-0.57414	-0.478568	0.0477863
0.674	-0.893319	-1.03725	-0.74939	0.143929			0.674	-0.316942	-0.481525	-0.152358	0.164583			0.674	-0.11362	-0.142303	-0.0849376	0.0286827			0.674	-0.527277	-0.574524	-0.48003	0.0472471
0.675	-0.893152	-1.03696	-0.749348	0.143804			0.675	-0.318037	-0.482355	-0.15372	0.164318			0.675	-0.112327	-0.141241	-0.0834131	0.028914			0.675	-0.528201	-0.574909	-0.481492	0.0467086
0.676	-0.892985	-1.03666	-0.749307	0.143678			0.676	-0.319132	-0.483184	-0.15508	0.164052			0.676	-0.111034	-0.14018	-0.0818885	0.0291458			0.676	-0.529124	-0.575295	-0.482954	0.0461707
0.677	-0.892819	-1.03637	-0.749266	0.143552			0.677	-0.320226	-0.484013	-0.156439	0.163787			0.677	-0.109742	-0.13912	-0.0803638	0.0293781			0.677	-0.530048	-0.575682	-0.484415	0.0456335
0.678	-0.892652	-1.03608	-0.749226	0.143426			0.678	-0.321319	-0.484842	-0.157796	0.163523			0.678	-0.10845	-0.138061	-0.0788391	0.0296108			0.678	-0.530972	-0.576069	-0.485875	0.045097
0.679	-0.892486	-1.03579	-0.749187	0.143299			0.679	-0.322411	-0.48567	-0.159152	0.163259			0.679	-0.107158	-0.137002	-0.0773143	0.029844			0.679	-0.531896	-0.576457	-0.487335	0.0445612
0.68	-0.892321	-1.03549	-0.749148	0.143173			0.68	-0.323502	-0.486498	-0.160507	0.162995			0.68	-0.105867	-0.135945	-0.0757895	0.0300777			0.68	-0.532821	-0.576847	-0.488794	0.0440262
0.681	-0.892155	-1.0352	-0.749109	0.143046			0.681	-0.324593	-0.487325	-0.161861	0.162732			0.681	-0.104576	-0.134888	-0.0742646	0.0303118			0.681	-0.533745	-0.577237	-0.490253	0.0434919
0.682	-0.89199	-1.03491	-0.749072	0.142918			0.682	-0.325682	-0.488151	-0.163213	0.162469			0.682	-0.103286	-0.133832	-0.0727397	0.0305464			0.682	-0.53467	-0.577628	-0.491711	0.0429585
0.683	-0.891825	-1.03462	-0.749034	0.14279			0.683	-0.32677	-0.488977	-0.164563	0.162207			0.683	-0.101996	-0.132778	-0.0712147	0.0307815			0.683	-0.535595	-0.57802	-0.493169	0.0424258
0.684	-0.89166	-1.03432	-0.748998	0.142662			0.684	-0.327858	-0.489803	-0.165912	0.161945			0.684	-0.100707	-0.131724	-0.0696896	0.031017			0.684	-0.53652	-0.578414	-0.494626	0.0418941
0.685	-0.891496	-1.03403	-0.748962	0.142534			0.685	-0.328944	-0.490628	-0.16726	0.161684			0.685	-0.0994175	-0.130671	-0.0681646	0.031253			0.685	-0.537445	-0.578808	-0.496082	0.0413632
0.686	-0.891331	-1.03374	-0.748926	0.142405			0.686	-0.33003	-0.491453	-0.168606	0.161423			0.686	-0.0981289	-0.129618	-0.0666394	0.0314895			0.686	-0.53837	-0.579204	-0.497537	0.0408333
0.687	-0.891167	-1.03344	-0.748891	0.142276			0.687	-0.331114	-0.492277	-0.169951	0.161163			0.687	-0.0968406	-0.128567	-0.0651142	0.0317264			0.687	-0.539296	-0.5796	-0.498992	0.0403043
0.688	-0.891004	-1.03315	-0.748857	0.142147			0.688	-0.332198	-0.493101	-0.171295	0.160903			0.688	-0.0955528	-0.127517	-0.063589	0.0319638			0.688	-0.540222	-0.579998	-0.500445	0.0397764
0.689	-0.89084	-1.03286	-0.748823	0.142017			0.689	-0.33328	-0.493924	-0.172637	0.160644			0.689	-0.0942654	-0.126467	-0.0620637	0.0322017			0.689	-0.541148	-0.580397	-0.501898	0.0392495
0.69	-0.890677	-1.03256	-0.748789	0.141887			0.69	-0.334362	-0.494747	-0.173977	0.160385			0.69	-0.0929785	-0.125419	-0.0605384	0.0324401			0.69	-0.542074	-0.580797	-0.50335	0.0387236
0.691	-0.890514	-1.03227	-0.748757	0.141757			0.691	-0.335442	-0.495569	-0.175316	0.160127			0.691	-0.0916919	-0.124371	-0.0590131	0.0326789			0.691	-0.543	-0.581199	-0.504801	0.038199
0.692	-0.890351	-1.03198	-0.748724	0.141627			0.692	-0.336522	-0.496391	-0.176653	0.159869			0.692	-0.0904058	-0.123324	-0.0574877	0.0329182			0.692	-0.543927	-0.581602	-0.506251	0.0376755
0.693	-0.890188	-1.03168	-0.748692	0.141496			0.693	-0.337601	-0.497212	-0.177989	0.159611			0.693	-0.0891202	-0.122278	-0.0559622	0.0331579			0.693	-0.544853	-0.582006	-0.5077	0.0371532
0.694	-0.890026	-1.03139	-0.748661	0.141364			0.694	-0.338678	-0.498033	-0.179324	0.159354			0.694	-0.0878349	-0.121233	-0.0544367	0.0333982			0.694	-0.54578	-0.582412	-0.509148	0.0366323
0.695	-0.889863	-1.0311	-0.74863	0.141233			0.695	-0.339755	-0.498853	-0.180656	0.159098			0.695	-0.0865501	-0.120189	-0.0529112	0.0336389			0.695	-0.546707	-0.582819	-0.510594	0.0361126
0.696	-0.889701	-1.0308	-0.7486	0.141101			0.696	-0.34083	-0.499672	-0.181988	0.158842			0.696	-0.0852657	-0.119146	-0.0513857	0.03388			0.696	-0.547634	-0.583228	-0.512039	0.0355944
0.697	-0.889539	-1.03051	-0.74857	0.140969			0.697	-0.341904	-0.500491	-0.183317	0.158587			0.697	-0.0839818	-0.118103	-0.0498601	0.0341217			0.697	-0.548561	-0.583639	-0.513483	0.0350776
0.698	-0.889378	-1.03021	-0.748541	0.140837			0.698	-0.342978	-0.50131	-0.184646	0.158332			0.698	-0.0826983	-0.117062	-0.0483345	0.0343638			0.698	-0.549488	-0.584051	-0.514926	0.0345624
0.699	-0.889216	-1.02992	-0.748512	0.140704			0.699	-0.34405	-0.502128	-0.185972	0.158078			0.699	-0.0814152	-0.116022	-0.0468088	0.0346064			0.699	-0.550416	-0.584464	-0.516367	0.0340488
0.7	-0.889055	-1.02963	-0.748484	0.140571			0.7	-0.345121	-0.502946	-0.187297	0.157824			0.7	-0.0801326	-0.114982	-0.0452831	0.0348495			0.7	-0.551343	-0.58488	-0.517806	0.0335368
0.701	-0.888893	-1.02933	-0.748456	0.140437			0.701	-0.346192	-0.503763	-0.18862	0.157571			0.701	-0.0788504	-0.113943	-0.0437574	0.035093			0.701	-0.552271	-0.585298	-0.519244	0.0330266
0.702	-0.888732	-1.02904	-0.748429	0.140304			0.702	-0.347261	-0.504579	-0.189942	0.157318			0.702	-0.0775687	-0.112906	-0.0422316	0.035337			0.702	-0.553199	-0.585717	-0.520681	0.0325182
0.703	-0.888571	-1.02874	-0.748402	0.14017			0.703	-0.348329	-0.505395	-0.191262	0.157066			0.703	-0.0762873	-0.111869	-0.0407059	0.0355815			0.703	-0.554127	-0.586138	-0.522115	0.0320117
0.704	-0.88841	-1.02845	-0.748375	0.140035			0.704	-0.349396	-0.50621	-0.192581	0.156815			0.704	-0.0750065	-0.110833	-0.0391801	0.0358264			0.704	-0.555055	-0.586562	-0.523548	0.0315072
0.705	-0.88825	-1.02815	-0.748349	0.139901			0.705	-0.350461	-0.507025	-0.193897	0.156564			0.705	-0.0737261	-0.109798	-0.0376542	0.0360719			0.705	-0.555983	-0.586988	-0.524978	0.0310048
0.706	-0.888089	-1.02785	-0.748324	0.139766			0.706	-0.351526	-0.50784	-0.195213	0.156314			0.706	-0.0724461	-0.108764	-0.0361284	0.0363178			0.706	-0.556912	-0.587416	-0.526407	0.0305046
0.707	-0.887929	-1.02756	-0.748299	0.13963			0.707	-0.35259	-0.508653	-0.196526	0.156064			0.707	-0.0711666	-0.107731	-0.0346025	0.0365641			0.707	-0.55784	-0.587847	-0.527833	0.0300068
0.708	-0.887769	-1.02726	-0.748274	0.139495			0.708	-0.353652	-0.509467	-0.197838	0.155814			0.708	-0.0698875	-0.106698	-0.0330766	0.036811			0.708	-0.558769	-0.58828	-0.529257	0.0295114
0.709	-0.887608	-1.02697	-0.74825	0.139359			0.709	-0.354714	-0.510279	-0.199148	0.155566			0.709	-0.0686089	-0.105667	-0.0315507	0.0370583			0.709	-0.559697	-0.588716	-0.530679	0.0290185
0.71	-0.887448	-1.02667	-0.748226	0.139222			0.71	-0.355774	-0.511092	-0.200456	0.155318			0.71	-0.0673308	-0.104637	-0.0300247	0.037306			0.71	-0.560626	-0.589154	-0.532098	0.0285283
0.711	-0.887288	-1.02637	-0.748202	0.139086			0.711	-0.356833	-0.511903	-0.201763	0.15507			0.711	-0.066053	-0.103607	-0.0284988	0.0375543			0.711	-0.561555	-0.589596	-0.533514	0.028041
0.712	-0.887128	-1.02608	-0.748179	0.138949			0.712	-0.357891	-0.512714	-0.203068	0.154823			0.712	-0.0647758	-0.102579	-0.0269728	0.037803			0.712	-0.562484	-0.590041	-0.534927	0.0275566
0.713	-0.886969	-1.02578	-0.748157	0.138812			0.713	-0.358948	-0.513525	-0.204371	0.154577			0.713	-0.063499	-0.101551	-0.0254468	0.0380522			0.713	-0.563413	-0.590489	-0.536338	0.0270754
0.714	-0.886809	-1.02548	-0.748135	0.138674			0.714	-0.360003	-0.514335	-0.205672	0.154331			0.714	-0.0622226	-0.100524	-0.0239208	0.0383019			0.714	-0.564342	-0.59094	-0.537745	0.0265975
0.715	-0.886649	-1.02519	-0.748113	0.138536			0.715	-0.361058	-0.515144	-0.206972	0.154086			0.715	-0.0609467	-0.0994987	-0.0223948	0.038552			0.715	-0.565272	-0.591395	-0.539149	0.0261231
0.716	-0.88649	-1.02489	-0.748091	0.138398			0.716	-0.362111	-0.515953	-0.20827	0.153842			0.716	-0.0596713	-0.0984739	-0.0208687	0.0388026			0.716	-0.566201	-0.591853	-0.540549	0.0256523
0.717	-0.88633	-1.02459	-0.74807	0.13826			0.717	-0.363163	-0.516761	-0.209566	0.153598			0.717	-0.0583963	-0.09745	-0.0193427	0.0390537			0.717	-0.567131	-0.592316	-0.541945	0.0251855
0.718	-0.886171	-1.02429	-0.74805	0.138121			0.718	-0.364214	-0.517569	-0.21086	0.153355			0.718	-0.0571218	-0.096427	-0.0178166	0.0393052			0.718	-0.56806	-0.592783	-0.543337	0.0247227
0.719	-0.886011	-1.02399	-0.748029	0.137982			0.719	-0.365264	-0.518376	-0.212152	0.153112			0.719	-0.0558478	-0.095405	-0.0162906	0.0395572			0.719	-0.56899	-0.593254	-0.544725	0.0242643
0.72	-0.885852	-1.02369	-0.748009	0.137842			0.72	-0.366313	-0.519183	-0.213443	0.15287			0.72	-0.0545742	-0.0943839	-0.0147645	0.0398097			0.72	-0.569919	-0.59373	-0.546109	0.0238105
0.721	-0.885692	-1.0234	-0.74799	0.137703			0.721	-0.36736	-0.519989	-0.214732	0.152628			0.721	-0.0533011	-0.0933637	-0.0132384	0.0400626			0.721	-0.570849	-0.594211	-0.547488	0.0233616
0.722	-0.885533	-1.0231	-0.747971	0.137563			0.722	-0.368406	-0.520794	-0.216019	0.152388			0.722	-0.0520284	-0.0923444	-0.0117124	0.040316			0.722	-0.571779	-0.594697	-0.548861	0.0229177
0.723	-0.885374	-1.0228	-0.747952	0.137422			0.723	-0.369451	-0.521599	-0.217304	0.152148			0.723	-0.0507562	-0.0913261	-0.0101863	0.0405699			0.723	-0.572709	-0.595189	-0.55023	0.0224794
0.724	-0.885214	-1.0225	-0.747933	0.137281			0.724	-0.370495	-0.522404	-0.218587	0.151908			0.724	-0.0494845	-0.0903087	-0.00866021	0.0408243			0.724	-0.573639	-0.595686	-0.551592	0.0220468
0.725	-0.885055	-1.0222	-0.747915	0.13714			0.725	-0.371538	-0.523207	-0.219868	0.151669			0.725	-0.0482132	-0.0892923	-0.00713413	0.0410791			0.725	-0.574569	-0.59619	-0.552949	0.0216203
0.726	-0.884896	-1.0219	-0.747897	0.136999			0.726	-0.372579	-0.524011	-0.221148	0.151431			0.726	-0.0469424	-0.0882768	-0.00560805	0.0413344			0.726	-0.575499	-0.5967	-0.554299	0.0212004
0.727	-0.884737	-1.02159	-0.747879	0.136857			0.727	-0.373619	-0.524813	-0.222426	0.151194			0.727	-0.0456721	-0.0872622	-0.00408198	0.0415901			0.727	-0.57643	-0.597217	-0.555642	0.0207872
0.728	-0.884577	-1.02129	-0.747862	0.136715			0.728	-0.374658	-0.525615	-0.223701	0.150957			0.728	-0.0444022	-0.0862485	-0.00255591	0.0418463			0.728	-0.57736	-0.597741	-0.556978	0.0203814
0.729	-0.884418	-1.02099	-0.747845	0.136573			0.729	-0.375696	-0.526417	-0.224975	0.150721			0.729	-0.0431328	-0.0852358	-0.00102985	0.042103			0.729	-0.57829	-0.598274	-0.558307	0.0199834
0.73	-0.884259	-1.02069	-0.747828	0.136431			0.73	-0.376732	-0.527218	-0.226247	0.150485			0.73	-0.0418639	-0.084224	0.000496212	0.0423601			0.73	-0.579221	-0.598814	-0.559627	0.0195935
0.731	-0.884099	-1.02039	-0.747812	0.136288			0.731	-0.377768	-0.528018	-0.227517	0.150251			0.731	-0.0405955	-0.0832132	0.00202226	0.0426177			0.731	-0.580151	-0.599363	-0.560939	0.0192124
0.732	-0.88394	-1.02008	-0.747796	0.136144			0.732	-0.378802	-0.528818	-0.228785	0.150017			0.732	-0.0393275	-0.0822033	0.0035483	0.0428758			0.732	-0.581081	-0.599922	-0.562241	0.0188405
0.733	-0.883781	-1.01978	-0.74778	0.136001			0.733	-0.379834	-0.529617	-0.230051	0.149783			0.733	-0.03806	-0.0811943	0.00507433	0.0431343			0.733	-0.582012	-0.60049	-0.563534	0.0184784
0.734	-0.883621	-1.01948	-0.747764	0.135857			0.734	-0.380866	-0.530416	-0.231315	0.14955			0.734	-0.036793	-0.0801863	0.00660034	0.0433933			0.734	-0.582942	-0.601069	-0.564816	0.0181266
0.735	-0.883462	-1.01917	-0.747749	0.135713			0.735	-0.381896	-0.531214	-0.232577	0.149319			0.735	-0.0355264	-0.0791792	0.00812634	0.0436528			0.735	-0.583873	-0.601659	-0.566087	0.0177859
0.736	-0.883302	-1.01887	-0.747734	0.135568			0.736	-0.382925	-0.532012	-0.233838	0.149087			0.736	-0.0342604	-0.078173	0.00965233	0.0439127			0.736	-0.584804	-0.60226	-0.567347	0.0174568
0.737	-0.883142	-1.01857	-0.747719	0.135423			0.737	-0.383952	-0.532809	-0.235096	0.148857			0.737	-0.0329948	-0.0771678	0.0111783	0.0441731			0.737	-0.585734	-0.602874	-0.568594	0.01714
0.738	-0.882983	-1.01826	-0.747704	0.135278			0.738	-0.384979	-0.533606	-0.236352	0.148627			0.738	-0.0317296	-0.0761635	0.0127042	0.0444339			0.738	-0.586665	-0.603501	-0.569829	0.0168362
0.739	-0.882823	-1.01796	-0.74769	0.135133			0.739	-0.386004	-0.534401	-0.237606	0.148398			0.739	-0.030465	-0.0751602	0.0142302	0.0446952			0.739	-0.587596	-0.604142	-0.571049	0.0165461
0.74	-0.882663	-1.01765	-0.747676	0.134987			0.74	-0.387028	-0.535197	-0.238858	0.148169			0.74	-0.0292008	-0.0741578	0.0157561	0.0449569			0.74	-0.588526	-0.604797	-0.572256	0.0162705
0.741	-0.882503	-1.01734	-0.747662	0.134841			0.741	-0.38805	-0.535992	-0.240108	0.147942			0.741	-0.0279372	-0.0731563	0.017282	0.0452191			0.741	-0.589457	-0.605467	-0.573447	0.0160101
0.742	-0.882343	-1.01704	-0.747648	0.134694			0.742	-0.389071	-0.536786	-0.241357	0.147715			0.742	-0.026674	-0.0721558	0.0188078	0.0454818			0.742	-0.590388	-0.606153	-0.574622	0.0157656
0.743	-0.882183	-1.01673	-0.747635	0.134548			0.743	-0.390091	-0.537579	-0.242603	0.147488			0.743	-0.0254112	-0.0711562	0.0203337	0.0457449			0.743	-0.591319	-0.606856	-0.575781	0.0155378
0.744	-0.882022	-1.01642	-0.747622	0.134401			0.744	-0.39111	-0.538373	-0.243847	0.147263			0.744	-0.024149	-0.0701575	0.0218595	0.0460085			0.744	-0.592249	-0.607577	-0.576922	0.0153275
0.745	-0.881862	-1.01611	-0.747608	0.134253			0.745	-0.392127	-0.539165	-0.245089	0.147038			0.745	-0.0228873	-0.0691598	0.0233853	0.0462725			0.745	-0.59318	-0.608315	-0.578045	0.0151353
0.746	-0.881705	-1.01581	-0.7476	0.134105			0.746	-0.393143	-0.539957	-0.246329	0.146814			0.746	-0.021626	-0.068163	0.024911	0.046537			0.746	-0.594111	-0.609073	-0.579149	0.014962
0.747	-0.881549	-1.0155	-0.747593	0.133956			0.747	-0.394157	-0.540748	-0.247566	0.146591			0.747	-0.0203652	-0.0671671	0.0264368	0.0468019			0.747	-0.595041	-0.60985	-0.580233	0.0148082
0.748	-0.881392	-1.0152	-0.747585	0.133807			0.748	-0.395171	-0.541539	-0.248802	0.146369			0.748	-0.0191049	-0.0661722	0.0279624	0.0470673			0.748	-0.595972	-0.610647	-0.581298	0.0146746
0.749	-0.881236	-1.01489	-0.747578	0.133658			0.749	-0.396183	-0.54233	-0.250036	0.146147			0.749	-0.0178451	-0.0651782	0.0294881	0.0473332			0.749	-0.596903	-0.611465	-0.582341	0.0145616
0.75	-0.881079	-1.01459	-0.747571	0.133508			0.75	-0.397193	-0.543119	-0.251267	0.145926			0.75	-0.0165857	-0.0641852	0.0310137	0.0475994			0.75	-0.597834	-0.612304	-0.583364	0.0144699
0.751	-0.880922	-1.01428	-0.747564	0.133358			0.751	-0.398203	-0.543909	-0.252497	0.145706			0.751	-0.0153269	-0.0631931	0.0325393	0.0478662			0.751	-0.598764	-0.613164	-0.584365	0.0143997
0.752	-0.880765	-1.01397	-0.747557	0.133207			0.752	-0.399211	-0.544697	-0.253724	0.145487			0.752	-0.0140685	-0.0622019	0.0340649	0.0481334			0.752	-0.599695	-0.614046	-0.585344	0.0143514
0.753	-0.880608	-1.01366	-0.747551	0.133057			0.753	-0.400217	-0.545485	-0.254949	0.145268			0.753	-0.0128106	-0.0612116	0.0355904	0.048401			0.753	-0.600626	-0.614951	-0.5863	0.0143252
0.754	-0.880451	-1.01336	-0.747545	0.132906			0.754	-0.401223	-0.546273	-0.256172	0.14505			0.754	-0.0115532	-0.0602223	0.0371158	0.0486691			0.754	-0.601556	-0.615878	-0.587235	0.0143213
0.755	-0.880293	-1.01305	-0.747539	0.132755			0.755	-0.402226	-0.54706	-0.257393	0.144833			0.755	-0.0102963	-0.0592339	0.0386412	0.0489376			0.755	-0.602487	-0.616827	-0.588147	0.0143396
0.756	-0.880136	-1.01274	-0.747533	0.132603			0.756	-0.403229	-0.547846	-0.258612	0.144617			0.756	-0.00903992	-0.0582465	0.0401666	0.0492066			0.756	-0.603417	-0.617798	-0.589037	0.0143801
0.757	-0.879978	-1.01243	-0.747527	0.132451			0.757	-0.40423	-0.548632	-0.259829	0.144402			0.757	-0.00778399	-0.05726	0.041692	0.049476			0.757	-0.604348	-0.618791	-0.589905	0.0144426
0.758	-0.87982	-1.01212	-0.747521	0.132299			0.758	-0.40523	-0.549417	-0.261043	0.144187			0.758	-0.00652855	-0.0562744	0.0432173	0.0497458			0.758	-0.605279	-0.619805	-0.590752	0.0145267
0.759	-0.879662	-1.01181	-0.747516	0.132147			0.759	-0.406229	-0.550202	-0.262255	0.143973			0.759	-0.0052736	-0.0552897	0.0447425	0.0500161			0.759	-0.606209	-0.620841	-0.591577	0.0146322
0.76	-0.879504	-1.0115	-0.74751	0.131994			0.76	-0.407226	-0.550986	-0.263465	0.143761			0.76	-0.00401914	-0.054306	0.0462677	0.0502868			0.76	-0.607139	-0.621898	-0.592381	0.0147586
0.761	-0.879346	-1.01119	-0.747505	0.131841			0.761	-0.408222	-0.55177	-0.264673	0.143548			0.761	-0.00276517	-0.0533232	0.0477928	0.050558			0.761	-0.60807	-0.622975	-0.593164	0.0149053
0.762	-0.879187	-1.01087	-0.7475	0.131687			0.762	-0.409216	-0.552553	-0.265879	0.143337			0.762	-0.00151168	-0.0523413	0.0493179	0.0508296			0.762	-0.609	-0.624072	-0.593928	0.0150717
0.763	-0.879029	-1.01056	-0.747495	0.131534			0.763	-0.410209	-0.553336	-0.267082	0.143127			0.763	-0.00025869	-0.0513603	0.0508429	0.0511016			0.763	-0.60993	-0.625187	-0.594673	0.0152572
0.764	-0.87887	-1.01025	-0.74749	0.13138			0.764	-0.411201	-0.554118	-0.268284	0.142917			0.764	0.000993813	-0.0503803	0.0523679	0.0513741			0.764	-0.61086	-0.626322	-0.595399	0.0154611
0.765	-0.878711	-1.00994	-0.747486	0.131225			0.765	-0.412191	-0.554899	-0.269483	0.142708			0.765	0.00224583	-0.0494012	0.0538928	0.051647			0.765	-0.611791	-0.627473	-0.596108	0.0156827
0.766	-0.878552	-1.00962	-0.747481	0.131071			0.766	-0.41318	-0.55568	-0.270679	0.142501			0.766	0.00349735	-0.048423	0.0554177	0.0519204			0.766	-0.612721	-0.628642	-0.596799	0.0159213
0.767	-0.878392	-1.00931	-0.747476	0.130916			0.767	-0.414167	-0.556461	-0.271874	0.142293			0.767	0.00474838	-0.0474458	0.0569425	0.0521941			0.767	-0.613651	-0.629827	-0.597475	0.016176
0.768	-0.878232	-1.00899	-0.747472	0.13076			0.768	-0.415153	-0.557241	-0.273066	0.142087			0.768	0.00599892	-0.0464694	0.0584673	0.0524683			0.768	-0.614581	-0.631027	-0.598134	0.0164462
0.769	-0.878072	-1.00868	-0.747468	0.130605			0.769	-0.416138	-0.55802	-0.274256	0.141882			0.769	0.00724897	-0.045494	0.0599919	0.052743			0.769	-0.61551	-0.632241	-0.598779	0.0167311
0.77	-0.877912	-1.00836	-0.747463	0.130449			0.77	-0.417122	-0.558799	-0.275444	0.141678			0.77	0.00849853	-0.0445195	0.0615166	0.053018			0.77	-0.61644	-0.63347	-0.59941	0.0170299
0.771	-0.877752	-1.00804	-0.747459	0.130293			0.771	-0.418103	-0.559577	-0.276629	0.141474			0.771	0.00974759	-0.0435459	0.0630411	0.0532935			0.771	-0.61737	-0.634712	-0.600028	0.017342
0.772	-0.877591	-1.00773	-0.747455	0.130137			0.772	-0.419084	-0.560355	-0.277813	0.141271			0.772	0.0109962	-0.0425733	0.0645656	0.0535694			0.772	-0.618299	-0.635966	-0.600633	0.0176666
0.773	-0.87743	-1.00741	-0.747451	0.12998			0.773	-0.420063	-0.561133	-0.278994	0.141069			0.773	0.0122443	-0.0416015	0.06609	0.0538458			0.773	-0.619229	-0.637232	-0.601226	0.0180031
0.774	-0.877269	-1.00709	-0.747446	0.129823			0.774	-0.421041	-0.561909	-0.280172	0.140868			0.774	0.0134918	-0.0406307	0.0676144	0.0541225			0.774	-0.620158	-0.638509	-0.601808	0.0183507
0.775	-0.877108	-1.00677	-0.747442	0.129665			0.775	-0.422017	-0.562686	-0.281349	0.140668			0.775	0.0147389	-0.0396608	0.0691386	0.0543997			0.775	-0.621088	-0.639797	-0.602379	0.0187089
0.776	-0.876946	-1.00645	-0.747438	0.129508			0.776	-0.422992	-0.563461	-0.282523	0.140469			0.776	0.0159856	-0.0386918	0.0706629	0.0546773			0.776	-0.622017	-0.641094	-0.60294	0.0190771
0.777	-0.876784	-1.00613	-0.747434	0.12935			0.777	-0.423966	-0.564237	-0.283694	0.140271			0.777	0.0172317	-0.0377237	0.072187	0.0549553			0.777	-0.622946	-0.642401	-0.603491	0.0194548
0.778	-0.876622	-1.00581	-0.74743	0.129192			0.778	-0.424938	-0.565011	-0.284864	0.140074			0.778	0.0184773	-0.0367565	0.073711	0.0552338			0.778	-0.623875	-0.643716	-0.604034	0.0198413
0.779	-0.87646	-1.00549	-0.747426	0.129033			0.779	-0.425908	-0.565785	-0.286031	0.139877			0.779	0.0197224	-0.0357902	0.075235	0.0555126			0.779	-0.624804	-0.64504	-0.604568	0.0202361
0.78	-0.876297	-1.00517	-0.747422	0.128874			0.78	-0.426877	-0.566559	-0.287196	0.139682			0.78	0.0209671	-0.0348248	0.0767589	0.0557919			0.78	-0.625733	-0.646371	-0.605094	0.0206389
0.781	-0.876134	-1.00485	-0.747418	0.128715			0.781	-0.427845	-0.567332	-0.288358	0.139487			0.781	0.0222112	-0.0338603	0.0782828	0.0560715			0.781	-0.626661	-0.64771	-0.605612	0.021049
0.782	-0.87597	-1.00453	-0.747414	0.128556			0.782	-0.428812	-0.568105	-0.289518	0.139293			0.782	0.0234549	-0.0328967	0.0798065	0.0563516			0.782	-0.62759	-0.649056	-0.606123	0.0214662
0.783	-0.875806	-1.0042	-0.74741	0.128396			0.783	-0.429777	-0.568877	-0.290676	0.139101			0.783	0.024698	-0.0319341	0.0813302	0.0566321			0.783	-0.628518	-0.650408	-0.606628	0.02189
0.784	-0.875642	-1.00388	-0.747406	0.128236			0.784	-0.43074	-0.569649	-0.291831	0.138909			0.784	0.0259407	-0.0309723	0.0828538	0.056913			0.784	-0.629446	-0.651766	-0.607126	0.02232
0.785	-0.875478	-1.00355	-0.747402	0.128076			0.785	-0.431702	-0.57042	-0.292984	0.138718			0.785	0.0271829	-0.0300114	0.0843773	0.0571943			0.785	-0.630374	-0.65313	-0.607619	0.0227559
0.786	-0.875313	-1.00323	-0.747398	0.127915			0.786	-0.432663	-0.571191	-0.294135	0.138528			0.786	0.0284246	-0.0290514	0.0859007	0.0574761			0.786	-0.631302	-0.6545	-0.608105	0.0231973
0.787	-0.875148	-1.0029	-0.747394	0.127754			0.787	-0.433622	-0.571961	-0.295283	0.138339			0.787	0.0296658	-0.0280924	0.087424	0.0577582			0.787	-0.63223	-0.655874	-0.608586	0.023644
0.788	-0.874983	-1.00258	-0.74739	0.127593			0.788	-0.43458	-0.572731	-0.296429	0.138151			0.788	0.0309065	-0.0271342	0.0889472	0.0580407			0.788	-0.633158	-0.657254	-0.609062	0.0240956
0.789	-0.874817	-1.00225	-0.747385	0.127432			0.789	-0.435536	-0.5735	-0.297573	0.137964			0.789	0.0321468	-0.0261769	0.0904704	0.0583236			0.789	-0.634086	-0.658637	-0.609534	0.0245519
0.79	-0.874651	-1.00192	-0.747381	0.12727			0.79	-0.436491	-0.574269	-0.298714	0.137777			0.79	0.0333865	-0.0252205	0.0919934	0.0586069			0.79	-0.635013	-0.660026	-0.61	0.0250126
0.791	-0.874485	-1.00159	-0.747377	0.127108			0.791	-0.437445	-0.575037	-0.299853	0.137592			0.791	0.0346257	-0.0242649	0.0935164	0.0588907			0.791	-0.63594	-0.661418	-0.610463	0.0254774
0.792	-0.874318	-1.00126	-0.747372	0.126946			0.792	-0.438397	-0.575805	-0.300989	0.137408			0.792	0.0358645	-0.0233103	0.0950393	0.0591748			0.792	-0.636867	-0.662814	-0.610921	0.0259462
0.793	-0.874151	-1.00093	-0.747368	0.126783			0.793	-0.439348	-0.576572	-0.302123	0.137225			0.793	0.0371028	-0.0223565	0.096562	0.0594593			0.793	-0.637794	-0.664213	-0.611375	0.0264188
0.794	-0.873983	-1.0006	-0.747363	0.12662			0.794	-0.440297	-0.577339	-0.303254	0.137042			0.794	0.0383405	-0.0214036	0.0980847	0.0597442			0.794	-0.638721	-0.665616	-0.611826	0.0268949
0.795	-0.873815	-1.00027	-0.747358	0.126457			0.795	-0.441245	-0.578106	-0.304383	0.136861			0.795	0.0395778	-0.0204516	0.0996073	0.0600295			0.795	-0.639648	-0.667022	-0.612273	0.0273743
0.796	-0.873647	-0.999941	-0.747353	0.126294			0.796	-0.442191	-0.578872	-0.30551	0.136681			0.796	0.0408146	-0.0195005	0.10113	0.0603151			0.796	-0.640574	-0.668431	-0.612717	0.027857
0.797	-0.873478	-0.999608	-0.747348	0.12613			0.797	-0.443136	-0.579637	-0.306634	0.136501			0.797	0.042051	-0.0185503	0.102652	0.0606012			0.797	-0.6415	-0.669843	-0.613158	0.0283426
0.798	-0.873309	-0.999275	-0.747343	0.125966			0.798	-0.444079	-0.580402	-0.307756	0.136323			0.798	0.0432868	-0.0176009	0.104174	0.0608877			0.798	-0.642426	-0.671257	-0.613595	0.0288311
0.799	-0.87314	-0.998941	-0.747338	0.125802			0.799	-0.445021	-0.581167	-0.308875	0.136146			0.799	0.0445221	-0.0166524	0.105697	0.0611745			0.799	-0.643352	-0.672675	-0.61403	0.0293224
0.8	-0.87297	-0.998607	-0.747333	0.125637			0.8	-0.445962	-0.581931	-0.309992	0.135969			0.8	0.045757	-0.0157047	0.107219	0.0614617			0.8	-0.644278	-0.674094	-0.614462	0.0298162
0.801	-0.872799	-0.998272	-0.747327	0.125472			0.801	-0.446901	-0.582694	-0.311107	0.135794			0.801	0.0469914	-0.0147579	0.108741	0.0617493			0.801	-0.645203	-0.675516	-0.614891	0.0303125
0.802	-0.872629	-0.997936	-0.747322	0.125307			0.802	-0.447838	-0.583458	-0.312219	0.135619			0.802	0.0482253	-0.013812	0.110263	0.0620373			0.802	-0.646129	-0.67694	-0.615318	0.0308112
0.803	-0.872458	-0.997599	-0.747316	0.125142			0.803	-0.448774	-0.58422	-0.313328	0.135446			0.803	0.0494587	-0.012867	0.111784	0.0623256			0.803	-0.647054	-0.678366	-0.615742	0.031312
0.804	-0.872286	-0.997262	-0.74731	0.124976			0.804	-0.449709	-0.584983	-0.314435	0.135274			0.804	0.0506916	-0.0119228	0.113306	0.0626144			0.804	-0.647979	-0.679794	-0.616164	0.031815
0.805	-0.872114	-0.996924	-0.747304	0.12481			0.805	-0.450642	-0.585745	-0.31554	0.135102			0.805	0.051924	-0.0109794	0.114828	0.0629035			0.805	-0.648903	-0.681223	-0.616583	0.0323201
0.806	-0.871942	-0.996585	-0.747298	0.124644			0.806	-0.451574	-0.586506	-0.316642	0.134932			0.806	0.053156	-0.0100369	0.116349	0.0631929			0.806	-0.649828	-0.682655	-0.617001	0.032827
0.807	-0.871769	-0.996246	-0.747291	0.124477			0.807	-0.452504	-0.587267	-0.317742	0.134763			0.807	0.0543875	-0.00909531	0.11787	0.0634828			0.807	-0.650752	-0.684088	-0.617416	0.0333358
0.808	-0.871595	-0.995906	-0.747285	0.124311			0.808	-0.453433	-0.588028	-0.318839	0.134594			0.808	0.0556185	-0.00815452	0.119391	0.063773			0.808	-0.651676	-0.685523	-0.61783	0.0338464
0.809	-0.871422	-0.995565	-0.747278	0.124143			0.809	-0.454361	-0.588788	-0.319933	0.134427			0.809	0.056849	-0.00721457	0.120913	0.0640636			0.809	-0.6526	-0.686959	-0.618241	0.0343587
0.81	-0.871247	-0.995224	-0.747271	0.123976			0.81	-0.455287	-0.589548	-0.321026	0.134261			0.81	0.058079	-0.00627547	0.122434	0.0643545			0.81	-0.653524	-0.688396	-0.618651	0.0348725
0.811	-0.871073	-0.994881	-0.747264	0.123809			0.811	-0.456211	-0.590307	-0.322115	0.134096			0.811	0.0593086	-0.00533721	0.123954	0.0646458			0.811	-0.654447	-0.689835	-0.619059	0.0353879
0.812	-0.870898	-0.994538	-0.747257	0.123641			0.812	-0.457134	-0.591066	-0.323202	0.133932			0.812	0.0605377	-0.00439979	0.125475	0.0649375			0.812	-0.65537	-0.691275	-0.619465	0.0359048
0.813	-0.870722	-0.994195	-0.74725	0.123473			0.813	-0.458056	-0.591824	-0.324287	0.133769			0.813	0.0617663	-0.00346321	0.126996	0.0652295			0.813	-0.656293	-0.692716	-0.61987	0.0364231
0.814	-0.870546	-0.99385	-0.747242	0.123304			0.814	-0.458976	-0.592582	-0.325369	0.133607			0.814	0.0629944	-0.00252745	0.128516	0.0655218			0.814	-0.657215	-0.694158	-0.620273	0.0369427
0.815	-0.87037	-0.993505	-0.747234	0.123136			0.815	-0.459895	-0.59334	-0.326449	0.133446			0.815	0.0642221	-0.00159253	0.130037	0.0658146			0.815	-0.658138	-0.695602	-0.620674	0.0374637
0.816	-0.870193	-0.99316	-0.747226	0.122967			0.816	-0.460812	-0.594097	-0.327526	0.133286			0.816	0.0654492	-0.000658428	0.131557	0.0661077			0.816	-0.65906	-0.697046	-0.621074	0.0379858
0.817	-0.870016	-0.992813	-0.747218	0.122798			0.817	-0.461727	-0.594854	-0.328601	0.133127			0.817	0.0666759	0.000274846	0.133077	0.0664011			0.817	-0.659982	-0.698491	-0.621473	0.0385092
0.818	-0.869838	-0.992466	-0.747209	0.122628			0.818	-0.462642	-0.595611	-0.329673	0.132969			0.818	0.0679022	0.0012073	0.134597	0.0666949			0.818	-0.660904	-0.699937	-0.62187	0.0390337
0.819	-0.86966	-0.992118	-0.747201	0.122459			0.819	-0.463555	-0.596367	-0.330742	0.132812			0.819	0.0691279	0.00213893	0.136117	0.066989			0.819	-0.661825	-0.701384	-0.622266	0.0395593
0.82	-0.869481	-0.99177	-0.747192	0.122289			0.82	-0.464466	-0.597123	-0.331809	0.132657			0.82	0.0703532	0.00306975	0.137637	0.0672835			0.82	-0.662746	-0.702832	-0.62266	0.040086
0.821	-0.869302	-0.99142	-0.747183	0.122119			0.821	-0.465376	-0.597878	-0.332874	0.132502			0.821	0.071578	0.00399976	0.139156	0.0675783			0.821	-0.663667	-0.70428	-0.623053	0.0406137
0.822	-0.869122	-0.99107	-0.747174	0.121948			0.822	-0.466284	-0.598633	-0.333936	0.132349			0.822	0.0728024	0.00492896	0.140676	0.0678734			0.822	-0.664587	-0.70573	-0.623445	0.0411423
0.823	-0.868942	-0.99072	-0.747164	0.121778			0.823	-0.467191	-0.599387	-0.334995	0.132196			0.823	0.0740263	0.00585735	0.142195	0.0681689			0.823	-0.665508	-0.70718	-0.623836	0.0416719
0.824	-0.868761	-0.990368	-0.747154	0.121607			0.824	-0.468097	-0.600142	-0.336052	0.132045			0.824	0.0752497	0.00678494	0.143714	0.0684647			0.824	-0.666428	-0.70863	-0.624225	0.0422024
0.825	-0.86858	-0.990016	-0.747144	0.121436			0.825	-0.469001	-0.600896	-0.337106	0.131895			0.825	0.0764726	0.00771173	0.145234	0.0687609			0.825	-0.667347	-0.710081	-0.624613	0.0427338
0.826	-0.868399	-0.989663	-0.747134	0.121265			0.826	-0.469903	-0.601649	-0.338158	0.131746			0.826	0.0776951	0.00863772	0.146753	0.0690574			0.826	-0.668267	-0.711533	-0.625001	0.043266
0.827	-0.868217	-0.98931	-0.747124	0.121093			0.827	-0.470804	-0.602402	-0.339207	0.131598			0.827	0.0789171	0.00956292	0.148271	0.0693542			0.827	-0.669186	-0.712985	-0.625387	0.043799
0.828	-0.868034	-0.988955	-0.747113	0.120921			0.828	-0.471704	-0.603155	-0.340253	0.131451			0.828	0.0801387	0.0104873	0.14979	0.0696514			0.828	-0.670105	-0.714437	-0.625772	0.0443328
0.829	-0.867851	-0.9886	-0.747102	0.120749			0.829	-0.472602	-0.603907	-0.341298	0.131305			0.829	0.0813598	0.0114109	0.151309	0.0699488			0.829	-0.671023	-0.71589	-0.626156	0.0448674
0.83	-0.867668	-0.988245	-0.747091	0.120577			0.83	-0.473499	-0.604659	-0.342339	0.13116			0.83	0.0825804	0.0123338	0.152827	0.0702466			0.83	-0.671941	-0.717344	-0.626539	0.0454026
0.831	-0.867483	-0.987888	-0.747079	0.120405			0.831	-0.474394	-0.605411	-0.343378	0.131016			0.831	0.0838006	0.0132558	0.154345	0.0705448			0.831	-0.672859	-0.718798	-0.626921	0.0459386
0.832	-0.867299	-0.987531	-0.747067	0.120232			0.832	-0.475288	-0.606162	-0.344414	0.130874			0.832	0.0850203	0.0141771	0.155864	0.0708432			0.832	-0.673777	-0.720252	-0.627301	0.0464753
0.833	-0.867114	-0.987173	-0.747055	0.120059			0.833	-0.476181	-0.606913	-0.345448	0.130733			0.833	0.0862396	0.0150976	0.157382	0.071142			0.833	-0.674694	-0.721706	-0.627681	0.0470125
0.834	-0.866928	-0.986814	-0.747043	0.119886			0.834	-0.477071	-0.607664	-0.346479	0.130592			0.834	0.0874584	0.0160174	0.158899	0.071441			0.834	-0.675611	-0.723161	-0.62806	0.0475505
0.835	-0.866742	-0.986455	-0.74703	0.119712			0.835	-0.477961	-0.608414	-0.347508	0.130453			0.835	0.0886767	0.0169363	0.160417	0.0717404			0.835	-0.676527	-0.724616	-0.628438	0.048089
0.836	-0.866556	-0.986095	-0.747017	0.119539			0.836	-0.478849	-0.609164	-0.348534	0.130315			0.836	0.0898946	0.0178545	0.161935	0.0720401			0.836	-0.677444	-0.726072	-0.628816	0.0486281
0.837	-0.866369	-0.985734	-0.747004	0.119365			0.837	-0.479735	-0.609914	-0.349557	0.130178			0.837	0.0911121	0.018772	0.163452	0.0723401			0.837	-0.67836	-0.727527	-0.629192	0.0491678
0.838	-0.866181	-0.985372	-0.74699	0.119191			0.838	-0.480621	-0.610663	-0.350578	0.130042			0.838	0.0923291	0.0196886	0.16497	0.0726405			0.838	-0.679275	-0.728983	-0.629567	0.0497081
0.839	-0.865993	-0.98501	-0.746977	0.119016			0.839	-0.481504	-0.611412	-0.351596	0.129908			0.839	0.0935456	0.0206046	0.166487	0.0729411			0.839	-0.68019	-0.730439	-0.629942	0.0502489
0.84	-0.865805	-0.984647	-0.746963	0.118842			0.84	-0.482386	-0.612161	-0.352612	0.129774			0.84	0.0947617	0.0215198	0.168004	0.073242			0.84	-0.681105	-0.731895	-0.630315	0.0507902
0.841	-0.865615	-0.984283	-0.746948	0.118667			0.841	-0.483267	-0.612909	-0.353625	0.129642			0.841	0.0959774	0.0224342	0.169521	0.0735432			0.841	-0.68202	-0.733352	-0.630688	0.051332
0.842	-0.865426	-0.983918	-0.746933	0.118492			0.842	-0.484146	-0.613657	-0.354636	0.129511			0.842	0.0971926	0.0233479	0.171037	0.0738447			0.842	-0.682934	-0.734808	-0.63106	0.0518743
0.843	-0.865236	-0.983553	-0.746918	0.118317			0.843	-0.485024	-0.614405	-0.355643	0.129381			0.843	0.0984074	0.0242608	0.172554	0.0741465			0.843	-0.683848	-0.736265	-0.631431	0.052417
0.844	-0.865049	-0.983192	-0.746907	0.118143			0.844	-0.4859	-0.615152	-0.356649	0.129252			0.844	0.0996217	0.0251731	0.17407	0.0744487			0.844	-0.684761	-0.737721	-0.631801	0.0529602
0.845	-0.864887	-0.982858	-0.746916	0.117971			0.845	-0.486775	-0.615899	-0.357651	0.129124			0.845	0.100836	0.0260845	0.175587	0.0747511			0.845	-0.685674	-0.739178	-0.63217	0.0535039
0.846	-0.864724	-0.982524	-0.746925	0.117799			0.846	-0.487649	-0.616646	-0.358652	0.128997			0.846	0.102049	0.0269953	0.177103	0.0750537			0.846	-0.686587	-0.740635	-0.632539	0.054048
0.847	-0.864561	-0.982189	-0.746933	0.117628			0.847	-0.488521	-0.617393	-0.359649	0.128872			0.847	0.103262	0.0279053	0.178619	0.0753567			0.847	-0.687499	-0.742092	-0.632907	0.0545925
0.848	-0.864397	-0.981853	-0.746942	0.117455			0.848	-0.489391	-0.618139	-0.360644	0.128747			0.848	0.104475	0.0288146	0.180135	0.07566			0.848	-0.688411	-0.743549	-0.633274	0.0551374
0.849	-0.864233	-0.981516	-0.74695	0.117283			0.849	-0.49026	-0.618885	-0.361636	0.128624			0.849	0.105687	0.0297232	0.18165	0.0759635			0.849	-0.689323	-0.745005	-0.63364	0.0556827
0.85	-0.864068	-0.981178	-0.746957	0.11711			0.85	-0.491128	-0.61963	-0.362626	0.128502			0.85	0.106898	0.0306311	0.183166	0.0762674			0.85	-0.690234	-0.746462	-0.634005	0.0562284
0.851	-0.863902	-0.98084	-0.746964	0.116938			0.851	-0.491994	-0.620376	-0.363613	0.128381			0.851	0.10811	0.0315383	0.184681	0.0765715			0.851	-0.691145	-0.747919	-0.63437	0.0567744
0.852	-0.863736	-0.9805	-0.746971	0.116765			0.852	-0.492859	-0.621121	-0.364597	0.128262			0.852	0.109321	0.0324448	0.186196	0.0768758			0.852	-0.692055	-0.749376	-0.634734	0.0573208
0.853	-0.863569	-0.98016	-0.746978	0.116591			0.853	-0.493722	-0.621866	-0.365579	0.128143			0.853	0.110531	0.0333505	0.187712	0.0771805			0.853	-0.692965	-0.750832	-0.635097	0.0578676
0.854	-0.863401	-0.979819	-0.746984	0.116418			0.854	-0.494584	-0.62261	-0.366558	0.128026			0.854	0.111741	0.0342556	0.189226	0.0774854			0.854	-0.693874	-0.752289	-0.63546	0.0584147
0.855	-0.863233	-0.979478	-0.746989	0.116244			0.855	-0.495445	-0.623355	-0.367535	0.12791			0.855	0.112951	0.03516	0.190741	0.0777906			0.855	-0.694784	-0.753746	-0.635821	0.0589621
0.856	-0.863065	-0.979135	-0.746995	0.11607			0.856	-0.496304	-0.624099	-0.368509	0.127795			0.856	0.11416	0.0360637	0.192256	0.0780961			0.856	-0.695692	-0.755202	-0.636182	0.0595099
0.857	-0.862896	-0.978792	-0.747	0.115896			0.857	-0.497161	-0.624842	-0.36948	0.127681			0.857	0.115368	0.0369667	0.19377	0.0784018			0.857	-0.6966	-0.756658	-0.636542	0.060058
0.858	-0.862726	-0.978448	-0.747004	0.115722			0.858	-0.498018	-0.625586	-0.370449	0.127568			0.858	0.116577	0.037869	0.195285	0.0787078			0.858	-0.697508	-0.758115	-0.636902	0.0606063
0.859	-0.862556	-0.978103	-0.747009	0.115547			0.859	-0.498872	-0.626329	-0.371415	0.127457			0.859	0.117785	0.0387706	0.196799	0.079014			0.859	-0.698416	-0.759571	-0.637261	0.061155
0.86	-0.862385	-0.977757	-0.747012	0.115372			0.86	-0.499726	-0.627072	-0.372379	0.127347			0.86	0.118992	0.0396716	0.198313	0.0793205			0.86	-0.699323	-0.761027	-0.637619	0.061704
0.861	-0.862213	-0.977411	-0.747016	0.115197			0.861	-0.500577	-0.627815	-0.37334	0.127238			0.861	0.120199	0.0405719	0.199826	0.0796273			0.861	-0.700229	-0.762482	-0.637976	0.0622532
0.862	-0.862041	-0.977063	-0.747019	0.115022			0.862	-0.501428	-0.628558	-0.374298	0.12713			0.862	0.121406	0.0414716	0.20134	0.0799343			0.862	-0.701135	-0.763938	-0.638333	0.0628027
0.863	-0.861869	-0.976715	-0.747022	0.114847			0.863	-0.502277	-0.6293	-0.375254	0.127023			0.863	0.122612	0.0423705	0.202854	0.0802415			0.863	-0.702041	-0.765393	-0.638688	0.0633525
0.864	-0.861695	-0.976366	-0.747024	0.114671			0.864	-0.503124	-0.630042	-0.376207	0.126918			0.864	0.123818	0.0432689	0.204367	0.080549			0.864	-0.702946	-0.766849	-0.639043	0.0639026
0.865	-0.861521	-0.976017	-0.747026	0.114495			0.865	-0.50397	-0.630784	-0.377157	0.126813			0.865	0.125023	0.0441665	0.20588	0.0808568			0.865	-0.703851	-0.768304	-0.639398	0.0644529
0.866	-0.861347	-0.975666	-0.747027	0.114319			0.866	-0.504815	-0.631525	-0.378105	0.12671			0.866	0.126228	0.0450635	0.207393	0.0811648			0.866	-0.704755	-0.769758	-0.639752	0.0650034
0.867	-0.861172	-0.975315	-0.747029	0.114143			0.867	-0.505658	-0.632267	-0.37905	0.126608			0.867	0.127433	0.0459599	0.208906	0.081473			0.867	-0.705659	-0.771213	-0.640105	0.0655542
0.868	-0.860996	-0.974963	-0.747029	0.113967			0.868	-0.5065	-0.633008	-0.379993	0.126508			0.868	0.128637	0.0468557	0.210419	0.0817815			0.868	-0.706562	-0.772667	-0.640457	0.0661052
0.869	-0.86082	-0.97461	-0.74703	0.11379			0.869	-0.507341	-0.633749	-0.380933	0.126408			0.869	0.129841	0.0477508	0.211931	0.0820902			0.869	-0.707465	-0.774121	-0.640808	0.0666565
0.87	-0.860643	-0.974257	-0.747029	0.113614			0.87	-0.50818	-0.634489	-0.38187	0.12631			0.87	0.131044	0.0486452	0.213444	0.0823992			0.87	-0.708367	-0.775575	-0.641159	0.067208
0.871	-0.860466	-0.973903	-0.747029	0.113437			0.871	-0.509017	-0.63523	-0.382805	0.126213			0.871	0.132247	0.0495391	0.214956	0.0827084			0.871	-0.709269	-0.777029	-0.641509	0.0677597
0.872	-0.860288	-0.973548	-0.747028	0.11326			0.872	-0.509853	-0.63597	-0.383737	0.126117			0.872	0.13345	0.0504323	0.216468	0.0830178			0.872	-0.71017	-0.778482	-0.641859	0.0683116
0.873	-0.86011	-0.973192	-0.747027	0.113083			0.873	-0.510688	-0.63671	-0.384666	0.126022			0.873	0.134652	0.0513249	0.21798	0.0833274			0.873	-0.711071	-0.779935	-0.642208	0.0688637
0.874	-0.859931	-0.972836	-0.747025	0.112905			0.874	-0.511522	-0.63745	-0.385593	0.125929			0.874	0.135854	0.0522169	0.219491	0.0836373			0.874	-0.711972	-0.781388	-0.642556	0.069416
0.875	-0.859751	-0.972479	-0.747023	0.112728			0.875	-0.512353	-0.63819	-0.386517	0.125836			0.875	0.137056	0.0531083	0.221003	0.0839474			0.875	-0.712872	-0.78284	-0.642903	0.0699686
0.876	-0.859571	-0.972122	-0.747021	0.11255			0.876	-0.513184	-0.638929	-0.387439	0.125745			0.876	0.138257	0.053999	0.222514	0.0842577			0.876	-0.713771	-0.784292	-0.64325	0.0705213
0.877	-0.859391	-0.971763	-0.747018	0.112373			0.877	-0.514013	-0.639669	-0.388358	0.125655			0.877	0.139457	0.0548892	0.224026	0.0845682			0.877	-0.71467	-0.785744	-0.643595	0.0710742
0.878	-0.85921	-0.971405	-0.747015	0.112195			0.878	-0.514841	-0.640408	-0.389274	0.125567			0.878	0.140658	0.0557788	0.225537	0.0848789			0.878	-0.715568	-0.787195	-0.643941	0.0716273
0.879	-0.859028	-0.971045	-0.747012	0.112017			0.879	-0.515667	-0.641147	-0.390188	0.125479			0.879	0.141858	0.0566678	0.227048	0.0851899			0.879	-0.716466	-0.788646	-0.644285	0.0721806
0.88	-0.858846	-0.970685	-0.747008	0.111838			0.88	-0.516492	-0.641885	-0.391099	0.125393			0.88	0.143057	0.0575562	0.228558	0.0855011			0.88	-0.717363	-0.790097	-0.644629	0.072734
0.881	-0.858664	-0.970324	-0.747004	0.11166			0.881	-0.517316	-0.642624	-0.392007	0.125308			0.881	0.144256	0.058444	0.230069	0.0858124			0.881	-0.71826	-0.791547	-0.644972	0.0732876
0.882	-0.858481	-0.969962	-0.746999	0.111482			0.882	-0.518138	-0.643362	-0.392913	0.125225			0.882	0.145455	0.0593312	0.231579	0.086124			0.882	-0.719156	-0.792997	-0.645314	0.0738414
0.883	-0.858297	-0.9696	-0.746994	0.111303			0.883	-0.518958	-0.6441	-0.393816	0.125142			0.883	0.146654	0.0602179	0.233089	0.0864358			0.883	-0.720052	-0.794447	-0.645656	0.0743954
0.884	-0.858113	-0.969237	-0.746988	0.111124			0.884	-0.519778	-0.644839	-0.394717	0.125061			0.884	0.147852	0.061104	0.2346	0.0867478			0.884	-0.720947	-0.795896	-0.645997	0.0749495
0.885	-0.857928	-0.968874	-0.746982	0.110946			0.885	-0.520596	-0.645576	-0.395615	0.124981			0.885	0.149049	0.0619895	0.236109	0.08706			0.885	-0.721841	-0.797345	-0.646337	0.0755038
0.886	-0.857743	-0.96851	-0.746976	0.110767			0.886	-0.521412	-0.646314	-0.396511	0.124902			0.886	0.150247	0.0628745	0.237619	0.0873723			0.886	-0.722735	-0.798793	-0.646677	0.0760582
0.887	-0.857557	-0.968145	-0.746969	0.110588			0.887	-0.522227	-0.647052	-0.397403	0.124824			0.887	0.151444	0.0637589	0.239129	0.0876849			0.887	-0.723629	-0.800241	-0.647016	0.0766128
0.888	-0.857371	-0.96778	-0.746962	0.110409			0.888	-0.523041	-0.647789	-0.398294	0.124748			0.888	0.15264	0.0646427	0.240638	0.0879977			0.888	-0.724521	-0.801689	-0.647354	0.0771676
0.889	-0.857184	-0.967414	-0.746955	0.110229			0.889	-0.523854	-0.648526	-0.399181	0.124673			0.889	0.153837	0.0655261	0.242147	0.0883106			0.889	-0.725414	-0.803136	-0.647691	0.0777224
0.89	-0.856997	-0.967047	-0.746947	0.11005			0.89	-0.524665	-0.649263	-0.400066	0.124599			0.89	0.155033	0.0664088	0.243656	0.0886238			0.89	-0.726305	-0.804583	-0.648028	0.0782775
0.891	-0.856809	-0.96668	-0.746939	0.109871			0.891	-0.525474	-0.65	-0.400948	0.124526			0.891	0.156228	0.0672911	0.245165	0.0889371			0.891	-0.727196	-0.806029	-0.648364	0.0788326
0.892	-0.856621	-0.966312	-0.74693	0.109691			0.892	-0.526283	-0.650737	-0.401828	0.124454			0.892	0.157423	0.0681728	0.246674	0.0892506			0.892	-0.728087	-0.807475	-0.648699	0.0793879
0.893	-0.856432	-0.965944	-0.746921	0.109512			0.893	-0.527089	-0.651474	-0.402705	0.124384			0.893	0.158618	0.069054	0.248183	0.0895643			0.893	-0.728977	-0.80892	-0.649034	0.0799433
0.894	-0.856243	-0.965575	-0.746911	0.109332			0.894	-0.527895	-0.65221	-0.40358	0.124315			0.894	0.159813	0.0699346	0.249691	0.0898782			0.894	-0.729866	-0.810365	-0.649367	0.0804989
0.895	-0.856053	-0.965206	-0.746901	0.109152			0.895	-0.528699	-0.652946	-0.404452	0.124247			0.895	0.161007	0.0708148	0.251199	0.0901922			0.895	-0.730755	-0.81181	-0.6497	0.0810546
0.896	-0.855863	-0.964836	-0.746891	0.108972			0.896	-0.529502	-0.653683	-0.405321	0.124181			0.896	0.162201	0.0716944	0.252707	0.0905065			0.896	-0.731643	-0.813253	-0.650033	0.0816104
0.897	-0.855673	-0.964465	-0.74688	0.108792			0.897	-0.530303	-0.654419	-0.406188	0.124115			0.897	0.163394	0.0725735	0.254215	0.0908208			0.897	-0.732531	-0.814697	-0.650364	0.0821663
0.898	-0.855482	-0.964094	-0.746869	0.108612			0.898	-0.531103	-0.655155	-0.407052	0.124051			0.898	0.164588	0.0734521	0.255723	0.0911354			0.898	-0.733418	-0.81614	-0.650695	0.0827224
0.899	-0.85529	-0.963722	-0.746858	0.108432			0.899	-0.531902	-0.655891	-0.407913	0.123989			0.899	0.16578	0.0743302	0.25723	0.0914501			0.899	-0.734304	-0.817582	-0.651025	0.0832785
0.9	-0.855098	-0.96335	-0.746846	0.108252			0.9	-0.532699	-0.656626	-0.408772	0.123927			0.9	0.166973	0.0752078	0.258738	0.091765			0.9	-0.735189	-0.819024	-0.651355	0.0838348
0.901	-0.854905	-0.962977	-0.746833	0.108072			0.901	-0.533495	-0.657362	-0.409629	0.123867			0.901	0.168165	0.076085	0.260245	0.0920801			0.901	-0.736074	-0.820466	-0.651683	0.0843912
0.902	-0.854712	-0.962604	-0.74682	0.107892			0.902	-0.53429	-0.658097	-0.410483	0.123807			0.902	0.169357	0.0769616	0.261752	0.0923953			0.902	-0.736959	-0.821907	-0.652011	0.0849477
0.903	-0.854519	-0.962231	-0.746807	0.107712			0.903	-0.535083	-0.658833	-0.411334	0.123749			0.903	0.170548	0.0778378	0.263259	0.0927107			0.903	-0.737843	-0.823347	-0.652338	0.0855043
0.904	-0.854325	-0.961856	-0.746793	0.107532			0.904	-0.535875	-0.659568	-0.412182	0.123693			0.904	0.17174	0.0787135	0.264766	0.0930262			0.904	-0.738726	-0.824787	-0.652665	0.0860611
0.905	-0.854131	-0.961482	-0.746779	0.107351			0.905	-0.536666	-0.660303	-0.413028	0.123637			0.905	0.172931	0.0795887	0.266272	0.0933419			0.905	-0.739608	-0.826226	-0.65299	0.0866179
0.906	-0.853936	-0.961107	-0.746765	0.107171			0.906	-0.537455	-0.661038	-0.413872	0.123583			0.906	0.174121	0.0804634	0.267779	0.0936577			0.906	-0.74049	-0.827665	-0.653315	0.0871748
0.907	-0.853741	-0.960731	-0.74675	0.106991			0.907	-0.538243	-0.661773	-0.414713	0.12353			0.907	0.175311	0.0813377	0.269285	0.0939737			0.907	-0.741371	-0.829103	-0.653639	0.0877318
0.908	-0.853545	-0.960355	-0.746735	0.10681			0.908	-0.539029	-0.662508	-0.415551	0.123478			0.908	0.176501	0.0822116	0.270791	0.0942898			0.908	-0.742252	-0.83054	-0.653963	0.0882889
0.909	-0.853349	-0.959979	-0.746719	0.10663			0.909	-0.539814	-0.663242	-0.416386	0.123428			0.909	0.177691	0.0830849	0.272297	0.094606			0.909	-0.743131	-0.831977	-0.654285	0.0888461
0.91	-0.853152	-0.959602	-0.746703	0.10645			0.91	-0.540598	-0.663977	-0.41722	0.123379			0.91	0.17888	0.0839579	0.273803	0.0949224			0.91	-0.74401	-0.833414	-0.654607	0.0894034
0.911	-0.852955	-0.959225	-0.746686	0.106269			0.911	-0.541381	-0.664712	-0.41805	0.123331			0.911	0.180069	0.0848304	0.275308	0.095239			0.911	-0.744889	-0.83485	-0.654928	0.0899608
0.912	-0.852758	-0.958847	-0.746669	0.106089			0.912	-0.542162	-0.665446	-0.418878	0.123284			0.912	0.181258	0.0857024	0.276814	0.0955557			0.912	-0.745767	-0.836285	-0.655248	0.0905183
0.913	-0.85256	-0.958469	-0.746652	0.105909			0.913	-0.542942	-0.66618	-0.419703	0.123238			0.913	0.182447	0.0865741	0.278319	0.0958725			0.913	-0.746644	-0.83772	-0.655568	0.0910759
0.914	-0.852362	-0.958091	-0.746634	0.105728			0.914	-0.54372	-0.666914	-0.420526	0.123194			0.914	0.183635	0.0874453	0.279824	0.0961894			0.914	-0.74752	-0.839154	-0.655886	0.0916335
0.915	-0.852164	-0.957712	-0.746616	0.105548			0.915	-0.544498	-0.667649	-0.421347	0.123151			0.915	0.184823	0.088316	0.281329	0.0965065			0.915	-0.748396	-0.840587	-0.656204	0.0921913
0.916	-0.851965	-0.957333	-0.746597	0.105368			0.916	-0.545274	-0.668383	-0.422164	0.123109			0.916	0.18601	0.0891864	0.282834	0.0968237			0.916	-0.749271	-0.84202	-0.656522	0.0927491
0.917	-0.851766	-0.956953	-0.746578	0.105187			0.917	-0.546048	-0.669117	-0.422979	0.123069			0.917	0.187197	0.0900563	0.284338	0.097141			0.917	-0.750145	-0.843452	-0.656838	0.093307
0.918	-0.851566	-0.956573	-0.746559	0.105007			0.918	-0.546821	-0.669851	-0.423792	0.123029			0.918	0.188384	0.0909259	0.285843	0.0974585			0.918	-0.751018	-0.844883	-0.657153	0.093865
0.919	-0.851366	-0.956193	-0.746539	0.104827			0.919	-0.547593	-0.670584	-0.424602	0.122991			0.919	0.189571	0.091795	0.287347	0.0977761			0.919	-0.751891	-0.846314	-0.657468	0.094423
0.92	-0.851166	-0.955813	-0.746519	0.104647			0.92	-0.548364	-0.671318	-0.42541	0.122954			0.92	0.190758	0.0926638	0.288851	0.0980938			0.92	-0.752763	-0.847744	-0.657782	0.0949811
0.921	-0.850965	-0.955432	-0.746498	0.104467			0.921	-0.549133	-0.672052	-0.426215	0.122919			0.921	0.191944	0.0935321	0.290355	0.0984116			0.921	-0.753635	-0.849174	-0.658095	0.0955393
0.922	-0.850764	-0.955051	-0.746477	0.104287			0.922	-0.549901	-0.672785	-0.427017	0.122884			0.922	0.19313	0.0944001	0.291859	0.0987295			0.922	-0.754505	-0.850603	-0.658408	0.0960976
0.923	-0.850563	-0.95467	-0.746456	0.104107			0.923	-0.550668	-0.673519	-0.427817	0.122851			0.923	0.194315	0.0952677	0.293363	0.0990475			0.923	-0.755375	-0.852031	-0.658719	0.0966559
0.924	-0.850361	-0.954288	-0.746434	0.103927			0.924	-0.551433	-0.674252	-0.428614	0.122819			0.924	0.195501	0.0961349	0.294866	0.0993657			0.924	-0.756244	-0.853458	-0.65903	0.0972143
0.925	-0.850159	-0.953906	-0.746412	0.103747			0.925	-0.552197	-0.674986	-0.429409	0.122788			0.925	0.196686	0.0970017	0.296369	0.0996839			0.925	-0.757112	-0.854885	-0.65934	0.0977728
0.926	-0.849957	-0.953524	-0.746389	0.103567			0.926	-0.55296	-0.675719	-0.430201	0.122759			0.926	0.19787	0.0978681	0.297873	0.100002			0.926	-0.75798	-0.856311	-0.659649	0.0983313
0.927	-0.849754	-0.953142	-0.746366	0.103388			0.927	-0.553722	-0.676452	-0.430991	0.122731			0.927	0.199055	0.0987342	0.299376	0.100321			0.927	-0.758847	-0.857737	-0.659957	0.0988899
0.928	-0.84955	-0.952758	-0.746343	0.103208			0.928	-0.554482	-0.677186	-0.431778	0.122704			0.928	0.200239	0.0996	0.300879	0.100639			0.928	-0.759713	-0.859162	-0.660264	0.0994486
0.929	-0.849346	-0.952374	-0.746318	0.103028			0.929	-0.555241	-0.677919	-0.432563	0.122678			0.929	0.201423	0.100465	0.302381	0.100958			0.929	-0.760578	-0.860586	-0.660571	0.100007
0.93	-0.849141	-0.951989	-0.746294	0.102848			0.93	-0.555999	-0.678652	-0.433345	0.122653			0.93	0.202607	0.10133	0.303884	0.101277			0.93	-0.761443	-0.862009	-0.660877	0.100566
0.931	-0.848936	-0.951604	-0.746268	0.102668			0.931	-0.556755	-0.679385	-0.434125	0.12263			0.931	0.203791	0.102195	0.305386	0.101596			0.931	-0.762306	-0.863431	-0.661182	0.101125
0.932	-0.848731	-0.95122	-0.746243	0.102488			0.932	-0.55751	-0.680118	-0.434902	0.122608			0.932	0.204974	0.103059	0.306888	0.101914			0.932	-0.763169	-0.864853	-0.661486	0.101684
0.933	-0.848526	-0.950835	-0.746217	0.102309			0.933	-0.558264	-0.680851	-0.435677	0.122587			0.933	0.206157	0.103923	0.30839	0.102233			0.933	-0.764032	-0.866274	-0.661789	0.102243
0.934	-0.84832	-0.950449	-0.746191	0.102129			0.934	-0.559016	-0.681584	-0.436449	0.122567			0.934	0.20734	0.104787	0.309892	0.102553			0.934	-0.764893	-0.867695	-0.662091	0.102802
0.935	-0.848114	-0.950064	-0.746164	0.10195			0.935	-0.559768	-0.682317	-0.437219	0.122549			0.935	0.208522	0.105651	0.311394	0.102872			0.935	-0.765753	-0.869114	-0.662393	0.103361
0.936	-0.847908	-0.949679	-0.746137	0.101771			0.936	-0.560518	-0.68305	-0.437986	0.122532			0.936	0.209705	0.106514	0.312896	0.103191			0.936	-0.766613	-0.870533	-0.662693	0.10392
0.937	-0.847701	-0.949294	-0.746109	0.101592			0.937	-0.561266	-0.683782	-0.43875	0.122516			0.937	0.210887	0.107376	0.314397	0.10351			0.937	-0.767472	-0.871951	-0.662993	0.104479
0.938	-0.847495	-0.948908	-0.746081	0.101413			0.938	-0.562014	-0.684515	-0.439513	0.122501			0.938	0.212069	0.108239	0.315899	0.10383			0.938	-0.76833	-0.873368	-0.663292	0.105038
0.939	-0.847288	-0.948523	-0.746053	0.101235			0.939	-0.56276	-0.685248	-0.440272	0.122488			0.939	0.21325	0.109101	0.3174	0.104149			0.939	-0.769187	-0.874785	-0.66359	0.105598
0.94	-0.847081	-0.948137	-0.746024	0.101056			0.94	-0.563505	-0.68598	-0.44103	0.122475			0.94	0.214432	0.109963	0.318901	0.104469			0.94	-0.770044	-0.876201	-0.663887	0.106157
0.941	-0.846873	-0.947752	-0.745995	0.100878			0.941	-0.564249	-0.686713	-0.441784	0.122464			0.941	0.215613	0.110824	0.320402	0.104789			0.941	-0.770899	-0.877616	-0.664183	0.106716
0.942	-0.846666	-0.947366	-0.745966	0.1007			0.942	-0.564991	-0.687446	-0.442537	0.122455			0.942	0.216794	0.111685	0.321902	0.105108			0.942	-0.771754	-0.87903	-0.664479	0.107276
0.943	-0.846458	-0.946981	-0.745936	0.100522			0.943	-0.565732	-0.688178	-0.443286	0.122446			0.943	0.217975	0.112546	0.323403	0.105428			0.943	-0.772608	-0.880443	-0.664773	0.107835
0.944	-0.84625	-0.946595	-0.745906	0.100345			0.944	-0.566472	-0.688911	-0.444034	0.122438			0.944	0.219155	0.113407	0.324903	0.105748			0.944	-0.773461	-0.881855	-0.665067	0.108394
0.945	-0.846042	-0.94621	-0.745875	0.100167			0.945	-0.567211	-0.689643	-0.444779	0.122432			0.945	0.220335	0.114267	0.326404	0.106068			0.945	-0.774313	-0.883267	-0.665359	0.108954
0.946	-0.845834	-0.945825	-0.745844	0.0999903			0.946	-0.567948	-0.690376	-0.445521	0.122427			0.946	0.221516	0.115128	0.327904	0.106388			0.946	-0.775165	-0.884678	-0.665651	0.109513
0.947	-0.845626	-0.945439	-0.745813	0.0998133			0.947	-0.568684	-0.691108	-0.446261	0.122424			0.947	0.222696	0.115987	0.329404	0.106708			0.947	-0.776015	-0.886088	-0.665942	0.110073
0.948	-0.845418	-0.945054	-0.745781	0.0996366			0.948	-0.569419	-0.69184	-0.446998	0.122421			0.948	0.223875	0.116847	0.330903	0.107028			0.948	-0.776865	-0.887497	-0.666232	0.110633
0.949	-0.845209	-0.944669	-0.745749	0.0994602			0.949	-0.570153	-0.692573	-0.447733	0.12242			0.949	0.225055	0.117706	0.332403	0.107348			0.949	-0.777713	-0.888905	-0.666521	0.111192
0.95	-0.845001	-0.944284	-0.745717	0.099284			0.95	-0.570886	-0.693305	-0.448466	0.12242			0.95	0.226234	0.118566	0.333903	0.107669			0.95	-0.778561	-0.890313	-0.666809	0.111752
0.951	-0.844792	-0.9439	-0.745684	0.099108			0.951	-0.571617	-0.694037	-0.449196	0.122421			0.951	0.227413	0.119424	0.335402	0.107989			0.951	-0.779408	-0.89172	-0.667096	0.112312
0.952	-0.844524	-0.943466	-0.745581	0.0989422			0.952	-0.572285	-0.694643	-0.449928	0.122358			0.952	0.228592	0.120283	0.336901	0.108309			0.952	-0.779994	-0.892723	-0.667266	0.112729
0.953	-0.844255	-0.943032	-0.745479	0.0987767			0.953	-0.572927	-0.695195	-0.450659	0.122268			0.953	0.229771	0.121141	0.338401	0.10863			0.953	-0.780469	-0.893554	-0.667385	0.113085
0.954	-0.843987	-0.942599	-0.745376	0.0986114			0.954	-0.573566	-0.695745	-0.451388	0.122179			0.954	0.23095	0.122	0.3399	0.10895			0.954	-0.780941	-0.894381	-0.667502	0.113439
0.955	-0.84372	-0.942166	-0.745273	0.0984466			0.955	-0.574205	-0.696294	-0.452115	0.12209			0.955	0.232128	0.122857	0.341398	0.10927			0.955	-0.781411	-0.895204	-0.667619	0.113793
0.956	-0.843452	-0.941734	-0.74517	0.098282			0.956	-0.574841	-0.696843	-0.45284	0.122002			0.956	0.233306	0.123715	0.342897	0.109591			0.956	-0.781879	-0.896024	-0.667734	0.114145
0.957	-0.843184	-0.941302	-0.745067	0.0981178			0.957	-0.575477	-0.697391	-0.453563	0.121914			0.957	0.234484	0.124573	0.344396	0.109912			0.957	-0.782344	-0.896841	-0.667848	0.114496
0.958	-0.842917	-0.940871	-0.744963	0.0979539			0.958	-0.57611	-0.697937	-0.454283	0.121827			0.958	0.235662	0.12543	0.345894	0.110232			0.958	-0.782807	-0.897654	-0.667961	0.114846
0.959	-0.84265	-0.940441	-0.74486	0.0977904			0.959	-0.576742	-0.698483	-0.455002	0.121741			0.959	0.23684	0.126287	0.347392	0.110553			0.959	-0.783268	-0.898463	-0.668073	0.115195
0.96	-0.842383	-0.940011	-0.744756	0.0976273			0.96	-0.577373	-0.699028	-0.455718	0.121655			0.96	0.238017	0.127144	0.348891	0.110873			0.96	-0.783726	-0.89927	-0.668183	0.115543
0.961	-0.842117	-0.939581	-0.744652	0.0974645			0.961	-0.578002	-0.699571	-0.456433	0.121569			0.961	0.239195	0.128	0.350389	0.111194			0.961	-0.784182	-0.900072	-0.668292	0.11589
0.962	-0.84185	-0.939152	-0.744548	0.0973021			0.962	-0.57863	-0.700114	-0.457145	0.121485			0.962	0.240372	0.128857	0.351887	0.111515			0.962	-0.784636	-0.900871	-0.6684	0.116235
0.963	-0.841584	-0.938724	-0.744444	0.0971401			0.963	-0.579256	-0.700656	-0.457856	0.1214			0.963	0.241549	0.129713	0.353384	0.111836			0.963	-0.785087	-0.901667	-0.668507	0.11658
0.964	-0.841318	-0.938297	-0.74434	0.0969785			0.964	-0.57988	-0.701197	-0.458564	0.121317			0.964	0.242726	0.130569	0.354882	0.112156			0.964	-0.785536	-0.902459	-0.668613	0.116923
0.965	-0.841053	-0.93787	-0.744235	0.0968173			0.965	-0.580504	-0.701737	-0.45927	0.121234			0.965	0.243902	0.131425	0.35638	0.112477			0.965	-0.785983	-0.903248	-0.668717	0.117265
0.966	-0.840787	-0.937444	-0.744131	0.0966565			0.966	-0.581125	-0.702276	-0.459974	0.121151			0.966	0.245079	0.132281	0.357877	0.112798			0.966	-0.786427	-0.904033	-0.668821	0.117606
0.967	-0.840522	-0.937019	-0.744026	0.0964962			0.967	-0.581745	-0.702814	-0.460676	0.121069			0.967	0.246255	0.133137	0.359374	0.113119			0.967	-0.786869	-0.904815	-0.668923	0.117946
0.968	-0.840258	-0.936594	-0.743922	0.0963362			0.968	-0.582364	-0.703352	-0.461376	0.120988			0.968	0.247432	0.133992	0.360871	0.11344			0.968	-0.787308	-0.905593	-0.669023	0.118285
0.969	-0.839994	-0.93617	-0.743817	0.0961767			0.969	-0.582981	-0.703888	-0.462074	0.120907			0.969	0.248608	0.134847	0.362368	0.113761			0.969	-0.787745	-0.906368	-0.669123	0.118622
0.97	-0.83973	-0.935747	-0.743712	0.0960177			0.97	-0.583597	-0.704423	-0.46277	0.120826			0.97	0.249784	0.135702	0.363865	0.114081			0.97	-0.78818	-0.907139	-0.669221	0.118959
0.971	-0.839466	-0.935325	-0.743607	0.0958591			0.971	-0.584211	-0.704957	-0.463464	0.120747			0.971	0.25096	0.136557	0.365362	0.114402			0.971	-0.788612	-0.907906	-0.669318	0.119294
0.972	-0.839203	-0.934904	-0.743502	0.095701			0.972	-0.584823	-0.705491	-0.464156	0.120667			0.972	0.252135	0.137412	0.366859	0.114723			0.972	-0.789042	-0.90867	-0.669414	0.119628
0.973	-0.83894	-0.934484	-0.743397	0.0955433			0.973	-0.585434	-0.706023	-0.464846	0.120589			0.973	0.253311	0.138267	0.368355	0.115044			0.973	-0.78947	-0.909431	-0.669509	0.119961
0.974	-0.838678	-0.934064	-0.743292	0.0953861			0.974	-0.586044	-0.706554	-0.465534	0.12051			0.974	0.254486	0.139121	0.369852	0.115365			0.974	-0.789895	-0.910188	-0.669602	0.120293
0.975	-0.838416	-0.933646	-0.743187	0.0952294			0.975	-0.586652	-0.707085	-0.46622	0.120433			0.975	0.255662	0.139976	0.371348	0.115686			0.975	-0.790318	-0.910941	-0.669694	0.120623
0.976	-0.838155	-0.933228	-0.743081	0.0950732			0.976	-0.587197	-0.707543	-0.466851	0.120346			0.976	0.256837	0.14083	0.372844	0.116007			0.976	-0.790736	-0.911777	-0.669695	0.121041
0.977	-0.837894	-0.932811	-0.742976	0.0949176			0.977	-0.58774	-0.707999	-0.46748	0.120259			0.977	0.258012	0.141684	0.37434	0.116328			0.977	-0.791152	-0.912611	-0.669694	0.121458
0.978	-0.837633	-0.932396	-0.742871	0.0947624			0.978	-0.58828	-0.708454	-0.468106	0.120174			0.978	0.259187	0.142538	0.375836	0.116649			0.978	-0.791566	-0.913441	-0.669691	0.121875
0.979	-0.837373	-0.931981	-0.742766	0.0946077			0.979	-0.588818	-0.708907	-0.468729	0.120089			0.979	0.260362	0.143392	0.377332	0.11697			0.979	-0.791977	-0.914268	-0.669686	0.122291
0.98	-0.837114	-0.931567	-0.74266	0.0944536			0.98	-0.589353	-0.709358	-0.469349	0.120005			0.98	0.261537	0.144246	0.378828	0.117291			0.98	-0.792386	-0.915092	-0.66968	0.122706
0.981	-0.836855	-0.931155	-0.742555	0.0943001			0.981	-0.589886	-0.709807	-0.469965	0.119921			0.981	0.262711	0.1451	0.380323	0.117612			0.981	-0.792792	-0.915912	-0.669671	0.123121
0.982	-0.836596	-0.930743	-0.742449	0.0941471			0.982	-0.590417	-0.710255	-0.470579	0.119838			0.982	0.263886	0.145953	0.381819	0.117933			0.982	-0.793195	-0.916729	-0.66966	0.123535
0.983	-0.836339	-0.930333	-0.742344	0.0939946			0.983	-0.590946	-0.710701	-0.47119	0.119756			0.983	0.26506	0.146807	0.383314	0.118254			0.983	-0.793595	-0.917543	-0.669647	0.123948
0.984	-0.836081	-0.929924	-0.742239	0.0938427			0.984	-0.591472	-0.711146	-0.471798	0.119674			0.984	0.266235	0.14766	0.384809	0.118574			0.984	-0.793993	-0.918353	-0.669632	0.12436
0.985	-0.835825	-0.929516	-0.742133	0.0936914			0.985	-0.591995	-0.711588	-0.472402	0.119593			0.985	0.267409	0.148514	0.386304	0.118895			0.985	-0.794387	-0.919159	-0.669616	0.124772
0.986	-0.835568	-0.929109	-0.742028	0.0935407			0.986	-0.592517	-0.712029	-0.473004	0.119513			0.986	0.268583	0.149367	0.387799	0.119216			0.986	-0.79478	-0.919962	-0.669597	0.125183
0.987	-0.835313	-0.928703	-0.741922	0.0933906			0.987	-0.592947	-0.712415	-0.473479	0.119468			0.987	0.269538	0.150141	0.388935	0.119397			0.987	-0.795169	-0.920762	-0.669576	0.125593
0.988	-0.835058	-0.928299	-0.741817	0.0932411			0.988	-0.593287	-0.712747	-0.473827	0.11946			0.988	0.270272	0.150835	0.389709	0.119437			0.988	-0.795556	-0.921558	-0.669553	0.126002
0.989	-0.834804	-0.927896	-0.741711	0.0930922			0.989	-0.593625	-0.713077	-0.474173	0.119452			0.989	0.271005	0.15153	0.39048	0.119475			0.989	-0.79594	-0.922351	-0.669528	0.126411
0.99	-0.83455	-0.927494	-0.741606	0.0929439			0.99	-0.59396	-0.713405	-0.474516	0.119444			0.99	0.271736	0.152224	0.391248	0.119512			0.99	-0.796321	-0.92314	-0.669502	0.126819
0.991	-0.834297	-0.927093	-0.741501	0.0927963			0.991	-0.594294	-0.71373	-0.474857	0.119437			0.991	0.272466	0.152917	0.392014	0.119548			0.991	-0.796699	-0.923925	-0.669473	0.127226
0.992	-0.834045	-0.926694	-0.741396	0.0926492			0.992	-0.594625	-0.714055	-0.475195	0.11943			0.992	0.273194	0.153611	0.392777	0.119583			0.992	-0.797075	-0.924708	-0.669442	0.127633
0.993	-0.833794	-0.926296	-0.741291	0.0925027			0.993	-0.594954	-0.714377	-0.475531	0.119423			0.993	0.273921	0.154304	0.393538	0.119617			0.993	-0.797448	-0.925486	-0.669409	0.128038
0.994	-0.833543	-0.9259	-0.741186	0.0923569			0.994	-0.595281	-0.714697	-0.475865	0.119416			0.994	0.274646	0.154997	0.394295	0.119649			0.994	-0.797818	-0.926261	-0.669375	0.128443
0.995	-0.833299	-0.92551	-0.741088	0.092211			0.995	-0.595606	-0.715016	-0.476196	0.11941			0.995	0.27537	0.155689	0.395051	0.119681			0.995	-0.798185	-0.927033	-0.669338	0.128848
0.996	-0.833066	-0.92513	-0.741001	0.0920647			0.996	-0.595928	-0.715332	-0.476525	0.119404			0.996	0.276092	0.156381	0.395803	0.119711			0.996	-0.79855	-0.927802	-0.669299	0.129251
0.997	-0.832833	-0.924752	-0.740914	0.091919			0.997	-0.596249	-0.715648	-0.476851	0.119399			0.997	0.276813	0.157073	0.396553	0.11974			0.997	-0.798913	-0.928568	-0.669259	0.129654
0.998	-0.832601	-0.924375	-0.740827	0.091774			0.998	-0.596568	-0.715962	-0.477175	0.119394			0.998	0.277532	0.157765	0.3973	0.119768			0.998	-0.799274	-0.929331	-0.669217	0.130057
0.999	-0.832371	-0.924	-0.740741	0.0916296			0.999	-0.596886	-0.716275	-0.477497	0.119389			0.999	0.27825	0.158456	0.398044	0.119794			0.999	-0.799633	-0.930092	-0.669174	0.130459
1	-0.832141	-0.923626	-0.740655	0.0914859			1	-0.597201	-0.716586	-0.477816	0.119385			1	0.278966	0.159147	0.398786	0.11982			1	-0.79999	-0.930851	-0.669128	0.130861
1.001	-0.831931	-0.923276	-0.740586	0.0913452			1.001	-0.597515	-0.716896	-0.478134	0.119381			1.001	0.279681	0.159837	0.399525	0.119844			1.001	-0.800344	-0.931607	-0.669082	0.131263
1.002	-0.831722	-0.922927	-0.740517	0.0912051			1.002	-0.597827	-0.717205	-0.478448	0.119378			1.002	0.280394	0.160527	0.400261	0.119867			1.002	-0.800697	-0.93236	-0.669033	0.131664
1.003	-0.831514	-0.92258	-0.740448	0.0910657			1.003	-0.598137	-0.717512	-0.478761	0.119375			1.003	0.281106	0.161217	0.400995	0.119889			1.003	-0.801047	-0.933112	-0.668983	0.132064
1.004	-0.831307	-0.922234	-0.74038	0.090927			1.004	-0.598445	-0.717818	-0.479072	0.119373			1.004	0.281816	0.161907	0.401726	0.11991			1.004	-0.801396	-0.93386	-0.668932	0.132464
1.005	-0.8311	-0.921889	-0.740311	0.0907891			1.005	-0.598751	-0.718122	-0.47938	0.119371			1.005	0.282525	0.162596	0.402454	0.119929			1.005	-0.801742	-0.934606	-0.668879	0.132864
1.006	-0.830894	-0.921546	-0.740242	0.0906519			1.006	-0.599056	-0.718426	-0.479686	0.11937			1.006	0.283232	0.163285	0.40318	0.119947			1.006	-0.802087	-0.93535	-0.668824	0.133263
1.007	-0.830689	-0.921204	-0.740174	0.0905155			1.007	-0.599358	-0.718727	-0.479989	0.119369			1.007	0.283938	0.163973	0.403902	0.119965			1.007	-0.802429	-0.93609	-0.668768	0.133661
1.008	-0.830485	-0.920864	-0.740105	0.0903798			1.008	-0.599659	-0.719028	-0.480291	0.119369			1.008	0.284642	0.164662	0.404622	0.11998			1.008	-0.802769	-0.936829	-0.66871	0.13406
1.009	-0.830281	-0.920526	-0.740036	0.0902449			1.009	-0.599958	-0.719327	-0.48059	0.119369			1.009	0.285345	0.165349	0.40534	0.119995			1.009	-0.803107	-0.937565	-0.66865	0.134457
1.01	-0.830078	-0.920189	-0.739968	0.0901107			1.01	-0.600255	-0.719624	-0.480886	0.119369			1.01	0.286046	0.166037	0.406054	0.120009			1.01	-0.803443	-0.938298	-0.668589	0.134855
1.011	-0.829876	-0.919854	-0.739899	0.0899774			1.011	-0.600551	-0.719921	-0.481181	0.11937			1.011	0.286745	0.166724	0.406767	0.120021			1.011	-0.803777	-0.939029	-0.668526	0.135251
1.012	-0.829675	-0.91952	-0.73983	0.0898449			1.012	-0.600844	-0.720216	-0.481473	0.119371			1.012	0.287444	0.167412	0.407477	0.120033			1.012	-0.804109	-0.939757	-0.668461	0.135648
1.013	-0.829488	-0.919212	-0.739763	0.0897245			1.013	-0.601136	-0.720509	-0.481763	0.119373			1.013	0.288142	0.168099	0.408185	0.120043			1.013	-0.804439	-0.940483	-0.668395	0.136044
1.014	-0.829376	-0.919045	-0.739706	0.0896696			1.014	-0.601426	-0.720801	-0.482051	0.119375			1.014	0.288838	0.168786	0.408891	0.120052			1.014	-0.804767	-0.941206	-0.668328	0.136439
1.015	-0.829261	-0.918875	-0.739647	0.0896142			1.015	-0.601714	-0.721091	-0.482337	0.119377			1.015	0.289534	0.169473	0.409594	0.12006			1.015	-0.805092	-0.941926	-0.668258	0.136834
1.016	-0.829145	-0.918704	-0.739587	0.0895584			1.016	-0.602	-0.72138	-0.48262	0.11938			1.016	0.290228	0.170161	0.410295	0.120067			1.016	-0.805416	-0.942644	-0.668187	0.137228
1.017	-0.829027	-0.918529	-0.739525	0.0895021			1.017	-0.602284	-0.721668	-0.482901	0.119383			1.017	0.290921	0.170848	0.410994	0.120073			1.017	-0.805737	-0.943359	-0.668115	0.137622
1.018	-0.828907	-0.918353	-0.739462	0.0894455			1.018	-0.602566	-0.721954	-0.483179	0.119387			1.018	0.291613	0.171535	0.41169	0.120078			1.018	-0.806056	-0.944072	-0.668041	0.138016
1.019	-0.828786	-0.918174	-0.739397	0.0893884			1.019	-0.602847	-0.722238	-0.483456	0.119391			1.019	0.292303	0.172222	0.412384	0.120081			1.019	-0.806374	-0.944782	-0.667965	0.138409
1.02	-0.828662	-0.917993	-0.739332	0.0893309			1.02	-0.603125	-0.722521	-0.483729	0.119396			1.02	0.292992	0.172909	0.413076	0.120083			1.02	-0.806689	-0.94549	-0.667887	0.138801
1.021	-0.828537	-0.91781	-0.739264	0.089273			1.021	-0.603402	-0.722802	-0.484001	0.119401			1.021	0.29368	0.173596	0.413765	0.120084			1.021	-0.807002	-0.946195	-0.667808	0.139193
1.022	-0.82841	-0.917625	-0.739195	0.0892147			1.022	-0.603676	-0.723082	-0.48427	0.119406			1.022	0.294367	0.174283	0.414452	0.120084			1.022	-0.807312	-0.946897	-0.667728	0.139585
1.023	-0.828281	-0.917437	-0.739125	0.0891561			1.023	-0.603974	-0.723374	-0.484575	0.1194			1.023	0.295053	0.17497	0.415136	0.120083			1.023	-0.807665	-0.947608	-0.667722	0.139943
1.024	-0.82815	-0.917247	-0.739053	0.0890971			1.024	-0.604272	-0.723665	-0.484878	0.119393			1.024	0.295737	0.175657	0.415818	0.12008			1.024	-0.808018	-0.948317	-0.667719	0.140299
1.025	-0.828017	-0.917055	-0.73898	0.0890377			1.025	-0.604567	-0.723955	-0.48518	0.119387			1.025	0.29642	0.176344	0.416497	0.120077			1.025	-0.808369	-0.949024	-0.667714	0.140655
1.026	-0.827883	-0.916861	-0.738905	0.088978			1.026	-0.604861	-0.724243	-0.48548	0.119382			1.026	0.297102	0.17703	0.417174	0.120072			1.026	-0.808718	-0.949728	-0.667708	0.14101
1.027	-0.827746	-0.916664	-0.738828	0.088918			1.027	-0.605154	-0.72453	-0.485778	0.119376			1.027	0.297783	0.177717	0.417848	0.120066			1.027	-0.809066	-0.95043	-0.667702	0.141364
1.028	-0.827608	-0.916465	-0.73875	0.0888577			1.028	-0.605445	-0.724816	-0.486074	0.119371			1.028	0.298462	0.178404	0.41852	0.120058			1.028	-0.809412	-0.95113	-0.667694	0.141718
1.029	-0.827468	-0.916265	-0.738671	0.088797			1.029	-0.605734	-0.7251	-0.486368	0.119366			1.029	0.29914	0.17909	0.41919	0.12005			1.029	-0.809757	-0.951827	-0.667686	0.14207
1.03	-0.827326	-0.916062	-0.73859	0.088736			1.03	-0.606022	-0.725383	-0.486661	0.119361			1.03	0.299817	0.179777	0.419857	0.12004			1.03	-0.810099	-0.952521	-0.667677	0.142422
1.031	-0.827182	-0.915857	-0.738507	0.0886747			1.031	-0.606308	-0.725665	-0.486952	0.119356			1.031	0.300492	0.180463	0.420521	0.120029			1.031	-0.81044	-0.953213	-0.667668	0.142773
1.032	-0.827036	-0.915649	-0.738423	0.0886131			1.032	-0.606593	-0.725945	-0.487241	0.119352			1.032	0.301166	0.181149	0.421184	0.120017			1.032	-0.810779	-0.953902	-0.667657	0.143123
1.033	-0.826889	-0.91544	-0.738338	0.0885511			1.033	-0.606875	-0.726223	-0.487528	0.119347			1.033	0.301839	0.181836	0.421843	0.120004			1.033	-0.811116	-0.954587	-0.667645	0.143471
1.034	-0.826739	-0.915228	-0.738251	0.0884889			1.034	-0.607156	-0.726499	-0.487813	0.119343			1.034	0.302511	0.182522	0.4225	0.119989			1.034	-0.81145	-0.955269	-0.667632	0.143819
1.035	-0.826588	-0.915015	-0.738162	0.0884263			1.035	-0.607435	-0.726774	-0.488096	0.119339			1.035	0.303182	0.183208	0.423155	0.119974			1.035	-0.811783	-0.955948	-0.667617	0.144165
1.036	-0.826435	-0.914799	-0.738072	0.0883635			1.036	-0.607712	-0.727046	-0.488378	0.119334			1.036	0.303851	0.183894	0.423807	0.119957			1.036	-0.812113	-0.956623	-0.667602	0.144511
1.037	-0.826281	-0.914581	-0.73798	0.0883003			1.037	-0.607988	-0.727318	-0.488658	0.11933			1.037	0.304519	0.18458	0.424457	0.119939			1.037	-0.81244	-0.957295	-0.667586	0.144855
1.038	-0.826124	-0.914361	-0.737887	0.0882368			1.038	-0.608261	-0.727587	-0.488935	0.119326			1.038	0.305185	0.185266	0.425104	0.119919			1.038	-0.812766	-0.957964	-0.667568	0.145198
1.039	-0.825965	-0.914138	-0.737792	0.088173			1.039	-0.608533	-0.727854	-0.489211	0.119322			1.039	0.30585	0.185952	0.425749	0.119899			1.039	-0.813089	-0.958629	-0.66755	0.14554
1.04	-0.825805	-0.913914	-0.737696	0.088109			1.04	-0.608803	-0.72812	-0.489485	0.119317			1.04	0.306514	0.186637	0.426391	0.119877			1.04	-0.81341	-0.959291	-0.66753	0.14588
1.041	-0.825642	-0.913687	-0.737598	0.0880446			1.041	-0.609071	-0.728384	-0.489757	0.119313			1.041	0.307177	0.187323	0.427031	0.119854			1.041	-0.813729	-0.959949	-0.667509	0.14622
1.042	-0.825478	-0.913458	-0.737498	0.0879799			1.042	-0.609337	-0.728646	-0.490028	0.119309			1.042	0.307839	0.188009	0.427668	0.11983			1.042	-0.814046	-0.960605	-0.667487	0.146559
1.043	-0.825312	-0.913226	-0.737397	0.0879149			1.043	-0.609601	-0.728907	-0.490295	0.119306			1.043	0.308499	0.188694	0.428304	0.119805			1.043	-0.81436	-0.961257	-0.667463	0.146897
1.044	-0.825144	-0.912993	-0.737294	0.0878496			1.044	-0.609864	-0.729165	-0.490562	0.119302			1.044	0.309158	0.18938	0.428937	0.119778			1.044	-0.814672	-0.961905	-0.667439	0.147233
1.045	-0.824974	-0.912758	-0.73719	0.087784			1.045	-0.610125	-0.729422	-0.490827	0.119298			1.045	0.309816	0.190065	0.429567	0.119751			1.045	-0.814982	-0.96255	-0.667414	0.147568
1.046	-0.824802	-0.91252	-0.737084	0.0877182			1.046	-0.610384	-0.729677	-0.491091	0.119293			1.046	0.310473	0.190751	0.430196	0.119723			1.046	-0.81529	-0.963192	-0.667387	0.147902
1.047	-0.824628	-0.91228	-0.736976	0.0876521			1.047	-0.610642	-0.729931	-0.491352	0.119289			1.047	0.311129	0.191436	0.430822	0.119693			1.047	-0.815595	-0.96383	-0.66736	0.148235
1.048	-0.824453	-0.912038	-0.736867	0.0875857			1.048	-0.610897	-0.730183	-0.491612	0.119285			1.048	0.311784	0.192121	0.431447	0.119663			1.048	-0.815898	-0.964465	-0.667331	0.148567
1.049	-0.824275	-0.911794	-0.736756	0.0875191			1.049	-0.611151	-0.730433	-0.49187	0.119281			1.049	0.312437	0.192807	0.432068	0.119631			1.049	-0.816199	-0.965097	-0.667302	0.148898
1.05	-0.824096	-0.911548	-0.736644	0.0874522			1.05	-0.611403	-0.730681	-0.492126	0.119277			1.05	0.31309	0.193492	0.432688	0.119598			1.05	-0.816498	-0.965725	-0.667271	0.149227
1.051	-0.823915	-0.9113	-0.73653	0.0873852			1.051	-0.611654	-0.730927	-0.492381	0.119273			1.051	0.313741	0.194177	0.433305	0.119564			1.051	-0.816795	-0.96635	-0.667239	0.149555
1.052	-0.823732	-0.91105	-0.736414	0.0873179			1.052	-0.611902	-0.731172	-0.492633	0.119269			1.052	0.314391	0.194862	0.433921	0.119529			1.052	-0.817089	-0.966972	-0.667206	0.149883
1.053	-0.823547	-0.910797	-0.736297	0.0872503			1.053	-0.612149	-0.731414	-0.492884	0.119265			1.053	0.31504	0.195547	0.434533	0.119493			1.053	-0.817381	-0.96759	-0.667172	0.150209
1.054	-0.82336	-0.910543	-0.736178	0.0871826			1.054	-0.612394	-0.731655	-0.493134	0.119261			1.054	0.315688	0.196232	0.435144	0.119456			1.054	-0.817671	-0.968205	-0.667137	0.150534
1.055	-0.823172	-0.910287	-0.736057	0.0871148			1.055	-0.612638	-0.731894	-0.493381	0.119257			1.055	0.316334	0.196916	0.435752	0.119418			1.055	-0.817959	-0.968816	-0.667101	0.150857
1.056	-0.822981	-0.910028	-0.735935	0.0870467			1.056	-0.612879	-0.732132	-0.493627	0.119252			1.056	0.31698	0.197601	0.436358	0.119379			1.056	-0.818244	-0.969424	-0.667064	0.15118
1.057	-0.822789	-0.909768	-0.735811	0.0869784			1.057	-0.61312	-0.732368	-0.493871	0.119248			1.057	0.317624	0.198286	0.436962	0.119338			1.057	-0.818528	-0.97003	-0.667026	0.151502
1.058	-0.822595	-0.909505	-0.735685	0.08691			1.058	-0.613358	-0.732603	-0.494114	0.119244			1.058	0.318267	0.19897	0.437564	0.119297			1.058	-0.81881	-0.970632	-0.666987	0.151823
1.059	-0.822399	-0.909241	-0.735558	0.0868415			1.059	-0.613595	-0.732836	-0.494355	0.11924			1.059	0.318909	0.199654	0.438163	0.119254			1.059	-0.81909	-0.971232	-0.666948	0.152142
1.06	-0.822202	-0.908975	-0.735429	0.0867727			1.06	-0.613831	-0.733067	-0.494594	0.119236			1.06	0.319549	0.200339	0.43876	0.119211			1.06	-0.819368	-0.971828	-0.666907	0.152461
1.061	-0.822002	-0.908706	-0.735299	0.0867039			1.061	-0.614064	-0.733297	-0.494832	0.119233			1.061	0.320189	0.201023	0.439355	0.119166			1.061	-0.819644	-0.972422	-0.666865	0.152778
1.062	-0.821801	-0.908436	-0.735166	0.0866349			1.062	-0.614297	-0.733525	-0.495068	0.119229			1.062	0.320827	0.201707	0.439947	0.11912			1.062	-0.819918	-0.973012	-0.666823	0.153095
1.063	-0.821598	-0.908164	-0.735033	0.0865658			1.063	-0.614527	-0.733752	-0.495302	0.119225			1.063	0.321464	0.202391	0.440537	0.119073			1.063	-0.82019	-0.9736	-0.666779	0.15341
1.064	-0.821394	-0.90789	-0.734897	0.0864966			1.064	-0.614756	-0.733977	-0.495535	0.119221			1.064	0.3221	0.203075	0.441125	0.119025			1.064	-0.82046	-0.974184	-0.666735	0.153724
1.065	-0.821187	-0.907614	-0.73476	0.0864273			1.065	-0.614983	-0.7342	-0.495766	0.119217			1.065	0.322734	0.203759	0.44171	0.118976			1.065	-0.820728	-0.974766	-0.66669	0.154038
1.066	-0.820979	-0.907337	-0.734621	0.0863579			1.066	-0.615209	-0.734422	-0.495996	0.119213			1.066	0.323368	0.204442	0.442293	0.118925			1.066	-0.820994	-0.975344	-0.666645	0.15435
1.067	-0.820769	-0.907057	-0.73448	0.0862884			1.067	-0.615433	-0.734642	-0.496224	0.119209			1.067	0.324	0.205126	0.442874	0.118874			1.067	-0.821259	-0.97592	-0.666598	0.154661
1.068	-0.820557	-0.906776	-0.734338	0.0862189			1.068	-0.615656	-0.734861	-0.49645	0.119205			1.068	0.324631	0.205809	0.443452	0.118822			1.068	-0.821522	-0.976493	-0.666551	0.154971
1.069	-0.820344	-0.906493	-0.734194	0.0861493			1.069	-0.615876	-0.735078	-0.496675	0.119202			1.069	0.32526	0.206492	0.444028	0.118768			1.069	-0.821783	-0.977063	-0.666503	0.15528
1.07	-0.820128	-0.906208	-0.734049	0.0860796			1.07	-0.616096	-0.735293	-0.496898	0.119198			1.07	0.325887	0.207175	0.4446	0.118713			1.07	-0.822042	-0.97763	-0.666454	0.155588
1.071	-0.819912	-0.905922	-0.733902	0.0860099			1.071	-0.616313	-0.735507	-0.497119	0.119194			1.071	0.326513	0.207857	0.44517	0.118656			1.071	-0.822299	-0.978194	-0.666404	0.155895
1.072	-0.819694	-0.905634	-0.733753	0.0859401			1.072	-0.616529	-0.735719	-0.497338	0.11919			1.072	0.327137	0.208539	0.445736	0.118599			1.072	-0.822555	-0.978755	-0.666354	0.1562
1.073	-0.819474	-0.905344	-0.733603	0.0858703			1.073	-0.616743	-0.73593	-0.497556	0.119187			1.073	0.32776	0.20922	0.4463	0.11854			1.073	-0.822808	-0.979313	-0.666303	0.156505
1.074	-0.819252	-0.905053	-0.733452	0.0858004			1.074	-0.616956	-0.736139	-0.497772	0.119183			1.074	0.328381	0.209901	0.44686	0.118479			1.074	-0.82306	-0.979868	-0.666251	0.156809
1.075	-0.81903	-0.90476	-0.733299	0.0857306			1.075	-0.617166	-0.736346	-0.497987	0.11918			1.075	0.329	0.210582	0.447418	0.118418			1.075	-0.82331	-0.980421	-0.666199	0.157111
1.076	-0.818805	-0.904466	-0.733145	0.0856606			1.076	-0.617375	-0.736551	-0.498199	0.119176			1.076	0.329617	0.211262	0.447972	0.118355			1.076	-0.823558	-0.98097	-0.666145	0.157413
1.077	-0.81858	-0.90417	-0.732989	0.0855907			1.077	-0.617582	-0.736755	-0.49841	0.119173			1.077	0.330233	0.211942	0.448523	0.118291			1.077	-0.823804	-0.981517	-0.666091	0.157713
1.078	-0.818352	-0.903873	-0.732832	0.0855207			1.078	-0.617787	-0.736957	-0.498618	0.119169			1.078	0.330846	0.212621	0.449072	0.118225			1.078	-0.824048	-0.982062	-0.666035	0.158014
1.079	-0.818124	-0.903574	-0.732673	0.0854507			1.079	-0.617991	-0.737157	-0.498824	0.119166			1.079	0.331459	0.2133	0.449617	0.118159			1.079	-0.824291	-0.982604	-0.665978	0.158313
1.08	-0.817894	-0.903274	-0.732513	0.0853807			1.08	-0.618192	-0.737355	-0.499029	0.119163			1.08	0.332069	0.213979	0.45016	0.118091			1.08	-0.824532	-0.983144	-0.66592	0.158612
1.081	-0.817662	-0.902973	-0.732352	0.0853106			1.081	-0.618392	-0.737553	-0.499232	0.11916			1.081	0.332678	0.214657	0.450699	0.118021			1.081	-0.824773	-0.983685	-0.665862	0.158911
1.082	-0.817429	-0.90267	-0.732189	0.0852406			1.082	-0.618591	-0.73775	-0.499433	0.119158			1.082	0.333285	0.215334	0.451235	0.11795			1.082	-0.825014	-0.984224	-0.665804	0.15921
1.083	-0.817195	-0.902365	-0.732024	0.0851704			1.083	-0.618789	-0.737946	-0.499632	0.119157			1.083	0.33389	0.216011	0.451768	0.117878			1.083	-0.825254	-0.984764	-0.665745	0.159509
1.084	-0.816959	-0.902059	-0.731859	0.0851002			1.084	-0.618985	-0.738141	-0.49983	0.119156			1.084	0.334493	0.216688	0.452298	0.117805			1.084	-0.825494	-0.985302	-0.665686	0.159808
1.085	-0.816722	-0.901752	-0.731692	0.08503			1.085	-0.61918	-0.738335	-0.500025	0.119155			1.085	0.335095	0.217364	0.452826	0.117731			1.085	-0.825733	-0.985841	-0.665626	0.160107
1.086	-0.816484	-0.901444	-0.731524	0.0849598			1.086	-0.619374	-0.738529	-0.500219	0.119155			1.086	0.335695	0.21804	0.45335	0.117655			1.086	-0.825972	-0.986379	-0.665566	0.160407
1.087	-0.816244	-0.901134	-0.731355	0.0848894			1.087	-0.619567	-0.738722	-0.500412	0.119155			1.087	0.336293	0.218716	0.45387	0.117577			1.087	-0.826211	-0.986916	-0.665505	0.160706
1.088	-0.816004	-0.900823	-0.731185	0.0848191			1.088	-0.619758	-0.738914	-0.500602	0.119156			1.088	0.336889	0.21939	0.454388	0.117499			1.088	-0.826449	-0.987453	-0.665444	0.161005
1.089	-0.815762	-0.90051	-0.731013	0.0847487			1.089	-0.619948	-0.739105	-0.500791	0.119157			1.089	0.337484	0.220065	0.454903	0.117419			1.089	-0.826686	-0.98799	-0.665382	0.161304
1.09	-0.815519	-0.900197	-0.73084	0.0846783			1.09	-0.620136	-0.739295	-0.500978	0.119159			1.09	0.338077	0.220739	0.455415	0.117338			1.09	-0.826923	-0.988526	-0.66532	0.161603
1.091	-0.815274	-0.899882	-0.730667	0.0846078			1.091	-0.620323	-0.739484	-0.501162	0.119161			1.091	0.338668	0.221412	0.455923	0.117255			1.091	-0.827159	-0.989061	-0.665257	0.161902
1.092	-0.815029	-0.899567	-0.730492	0.0845373			1.092	-0.620509	-0.739673	-0.501345	0.119164			1.092	0.339257	0.222085	0.456429	0.117172			1.092	-0.827394	-0.989596	-0.665193	0.162202
1.093	-0.814783	-0.89925	-0.730316	0.0844668			1.093	-0.620693	-0.73986	-0.501527	0.119167			1.093	0.339844	0.222758	0.456931	0.117087			1.093	-0.827629	-0.99013	-0.665128	0.162501
1.094	-0.814536	-0.898932	-0.73014	0.0843963			1.094	-0.620876	-0.740047	-0.501706	0.11917			1.094	0.34043	0.22343	0.45743	0.117			1.094	-0.827863	-0.990664	-0.665063	0.162801
1.095	-0.814288	-0.898614	-0.729962	0.0843257			1.095	-0.621058	-0.740232	-0.501883	0.119175			1.095	0.341014	0.224101	0.457927	0.116913			1.095	-0.828097	-0.991197	-0.664996	0.1631
1.096	-0.814039	-0.898294	-0.729784	0.0842552			1.096	-0.621238	-0.740417	-0.502059	0.119179			1.096	0.341597	0.224773	0.458421	0.116824			1.096	-0.828329	-0.991729	-0.664929	0.1634
1.097	-0.813789	-0.897974	-0.729605	0.0841847			1.097	-0.621417	-0.740601	-0.502233	0.119184			1.097	0.342178	0.225444	0.458912	0.116734			1.097	-0.828561	-0.992261	-0.664862	0.163699
1.098	-0.813539	-0.897653	-0.729424	0.0841141			1.098	-0.621595	-0.740784	-0.502405	0.11919			1.098	0.342758	0.226115	0.459402	0.116644			1.098	-0.828793	-0.992792	-0.664793	0.163999
1.099	-0.813287	-0.897331	-0.729244	0.0840436			1.099	-0.621771	-0.740967	-0.502575	0.119196			1.099	0.343337	0.226786	0.459889	0.116552			1.099	-0.829023	-0.993322	-0.664724	0.164299
1.1	-0.813035	-0.897008	-0.729062	0.0839731			1.1	-0.621932	-0.741142	-0.502722	0.11921			1.1	0.34388	0.227376	0.460383	0.116503			1.1	-0.829253	-0.993852	-0.664654	0.164599
1.101	-0.812783	-0.896685	-0.72888	0.0839027			1.101	-0.622077	-0.741311	-0.502844	0.119233			1.101	0.344385	0.227886	0.460884	0.116499			1.101	-0.829483	-0.994382	-0.664583	0.164899
1.102	-0.812529	-0.896362	-0.728697	0.0838322			1.102	-0.622221	-0.741478	-0.502965	0.119257			1.102	0.344889	0.228395	0.461382	0.116493			1.102	-0.829711	-0.99491	-0.664512	0.165199
1.103	-0.812275	-0.896037	-0.728514	0.0837618			1.103	-0.622364	-0.741645	-0.503084	0.119281			1.103	0.345391	0.228904	0.461878	0.116487			1.103	-0.829939	-0.995438	-0.66444	0.165499
1.104	-0.812021	-0.895712	-0.728329	0.0836914			1.104	-0.622506	-0.741811	-0.503201	0.119305			1.104	0.345892	0.229411	0.462372	0.11648			1.104	-0.830166	-0.995966	-0.664367	0.1658
1.105	-0.811765	-0.895386	-0.728144	0.0836211			1.105	-0.622646	-0.741975	-0.503316	0.11933			1.105	0.346391	0.229918	0.462863	0.116473			1.105	-0.830393	-0.996493	-0.664293	0.1661
1.106	-0.811509	-0.89506	-0.727959	0.0835508			1.106	-0.622784	-0.742139	-0.50343	0.119355			1.106	0.346888	0.230424	0.463353	0.116464			1.106	-0.830619	-0.997019	-0.664218	0.166401
1.107	-0.811253	-0.894733	-0.727772	0.0834805			1.107	-0.622922	-0.742302	-0.503541	0.11938			1.107	0.347385	0.230929	0.46384	0.116455			1.107	-0.830844	-0.997545	-0.664143	0.166701
1.108	-0.810996	-0.894406	-0.727586	0.0834102			1.108	-0.623057	-0.742464	-0.503651	0.119407			1.108	0.347879	0.231434	0.464325	0.116445			1.108	-0.831069	-0.998071	-0.664067	0.167002
1.109	-0.810738	-0.894078	-0.727398	0.0833399			1.109	-0.623192	-0.742625	-0.503758	0.119433			1.109	0.348372	0.231937	0.464807	0.116435			1.109	-0.831294	-0.998597	-0.66399	0.167304
1.11	-0.81048	-0.893749	-0.72721	0.0832697			1.11	-0.623324	-0.742785	-0.503864	0.11946			1.11	0.348864	0.23244	0.465287	0.116424			1.11	-0.831517	-0.999123	-0.663912	0.167605
1.111	-0.810221	-0.89342	-0.727022	0.0831995			1.111	-0.623455	-0.742943	-0.503967	0.119488			1.111	0.349354	0.232942	0.465765	0.116412			1.111	-0.831741	-0.999648	-0.663834	0.167907
1.112	-0.809962	-0.893091	-0.726832	0.0831293			1.112	-0.623585	-0.743101	-0.504069	0.119516			1.112	0.349842	0.233444	0.466241	0.116399			1.112	-0.831964	-1.00017	-0.663754	0.16821
1.113	-0.809702	-0.892761	-0.726643	0.0830591			1.113	-0.623713	-0.743258	-0.504169	0.119545			1.113	0.350329	0.233944	0.466715	0.116385			1.113	-0.832187	-1.0007	-0.663674	0.168513
1.114	-0.809441	-0.89243	-0.726452	0.0829889			1.114	-0.62384	-0.743414	-0.504266	0.119574			1.114	0.350815	0.234443	0.467186	0.116371			1.114	-0.832409	-1.00122	-0.663593	0.168816
1.115	-0.80918	-0.892099	-0.726262	0.0829188			1.115	-0.623965	-0.743568	-0.504361	0.119603			1.115	0.351298	0.234942	0.467655	0.116356			1.115	-0.83263	-1.00175	-0.663511	0.169119
1.116	-0.808919	-0.891768	-0.72607	0.0828487			1.116	-0.624088	-0.743722	-0.504455	0.119633			1.116	0.351781	0.23544	0.468121	0.116341			1.116	-0.832851	-1.00227	-0.663428	0.169423
1.117	-0.808657	-0.891435	-0.725878	0.0827786			1.117	-0.62421	-0.743874	-0.504546	0.119664			1.117	0.352261	0.235937	0.468586	0.116324			1.117	-0.833072	-1.0028	-0.663345	0.169727
1.118	-0.808394	-0.891103	-0.725686	0.0827085			1.118	-0.624331	-0.744026	-0.504636	0.119695			1.118	0.352741	0.236433	0.469048	0.116307			1.118	-0.833292	-1.00332	-0.663261	0.170032
1.119	-0.808132	-0.89077	-0.725493	0.0826385			1.119	-0.62445	-0.744176	-0.504723	0.119727			1.119	0.353218	0.236929	0.469508	0.11629			1.119	-0.833512	-1.00385	-0.663176	0.170337
1.12	-0.807868	-0.890437	-0.7253	0.0825686			1.12	-0.624567	-0.744326	-0.504808	0.119759			1.12	0.353694	0.237423	0.469965	0.116271			1.12	-0.833731	-1.00437	-0.66309	0.170642
1.121	-0.807605	-0.890103	-0.725106	0.0824987			1.121	-0.624683	-0.744474	-0.504891	0.119791			1.121	0.354169	0.237917	0.47042	0.116252			1.121	-0.83395	-1.0049	-0.663003	0.170947
1.122	-0.807341	-0.88977	-0.724912	0.0824288			1.122	-0.624797	-0.744622	-0.504973	0.119824			1.122	0.354642	0.23841	0.470874	0.116232			1.122	-0.834168	-1.00542	-0.662915	0.171253
1.123	-0.807077	-0.889436	-0.724718	0.082359			1.123	-0.62491	-0.744768	-0.505052	0.119858			1.123	0.355115	0.238903	0.471327	0.116212			1.123	-0.834386	-1.00595	-0.662826	0.17156
1.124	-0.806813	-0.889102	-0.724523	0.0822892			1.124	-0.625022	-0.744913	-0.50513	0.119892			1.124	0.355587	0.239395	0.471779	0.116192			1.124	-0.834603	-1.00647	-0.662736	0.171867
1.125	-0.806548	-0.888768	-0.724329	0.0822195			1.125	-0.625132	-0.745058	-0.505206	0.119926			1.125	0.356059	0.239887	0.472231	0.116172			1.125	-0.834819	-1.00699	-0.662645	0.172174
1.126	-0.806284	-0.888434	-0.724134	0.0821499			1.126	-0.625241	-0.745201	-0.50528	0.119961			1.126	0.35653	0.240379	0.472682	0.116151			1.126	-0.835035	-1.00752	-0.662554	0.172481
1.127	-0.80602	-0.8881	-0.72394	0.0820804			1.127	-0.625349	-0.745344	-0.505353	0.119996			1.127	0.357001	0.240871	0.473132	0.116131			1.127	-0.83525	-1.00804	-0.662462	0.172788
1.128	-0.805756	-0.887767	-0.723745	0.0820109			1.128	-0.625456	-0.745486	-0.505425	0.120031			1.128	0.357471	0.241362	0.473581	0.11611			1.128	-0.835465	-1.00856	-0.66237	0.173095
1.129	-0.805491	-0.887433	-0.72355	0.0819415			1.129	-0.625562	-0.745628	-0.505496	0.120066			1.129	0.357941	0.241853	0.47403	0.116089			1.129	-0.83568	-1.00908	-0.662277	0.173402
1.13	-0.805227	-0.8871	-0.723355	0.0818722			1.13	-0.625667	-0.745768	-0.505565	0.120102			1.13	0.35841	0.242343	0.474478	0.116067			1.13	-0.835893	-1.0096	-0.662184	0.173709
1.131	-0.804974	-0.88678	-0.723168	0.0818057			1.131	-0.625771	-0.745908	-0.505633	0.120138			1.131	0.358879	0.242833	0.474925	0.116046			1.131	-0.836106	-1.01012	-0.662091	0.174016
1.132	-0.804731	-0.886473	-0.722989	0.0817421			1.132	-0.625874	-0.746047	-0.5057	0.120174			1.132	0.359347	0.243323	0.475371	0.116024			1.132	-0.836319	-1.01064	-0.661997	0.174322
1.133	-0.804488	-0.886167	-0.72281	0.0816786			1.133	-0.625976	-0.746186	-0.505766	0.12021			1.133	0.359815	0.243813	0.475817	0.116002			1.133	-0.83653	-1.01116	-0.661902	0.174628
1.134	-0.804246	-0.885861	-0.722631	0.0816152			1.134	-0.626077	-0.746323	-0.505831	0.120246			1.134	0.360282	0.244302	0.476262	0.11598			1.134	-0.836741	-1.01167	-0.661808	0.174933
1.135	-0.804004	-0.885556	-0.722452	0.0815518			1.135	-0.626177	-0.74646	-0.505894	0.120283			1.135	0.360748	0.244791	0.476706	0.115958			1.135	-0.836951	-1.01219	-0.661713	0.175238
1.136	-0.803762	-0.885251	-0.722273	0.0814886			1.136	-0.626277	-0.746597	-0.505957	0.12032			1.136	0.361214	0.245279	0.477149	0.115935			1.136	-0.83716	-1.0127	-0.661617	0.175543
1.137	-0.803521	-0.884946	-0.722095	0.0814254			1.137	-0.626376	-0.746732	-0.506019	0.120357			1.137	0.36168	0.245767	0.477592	0.115913			1.137	-0.837369	-1.01322	-0.661522	0.175848
1.138	-0.803279	-0.884642	-0.721917	0.0813623			1.138	-0.626474	-0.746868	-0.50608	0.120394			1.138	0.362144	0.246255	0.478034	0.11589			1.138	-0.837577	-1.01373	-0.661426	0.176152
1.139	-0.803039	-0.884338	-0.721739	0.0812993			1.139	-0.626571	-0.747002	-0.50614	0.120431			1.139	0.362609	0.246742	0.478475	0.115867			1.139	-0.837784	-1.01424	-0.661329	0.176455
1.14	-0.802798	-0.884034	-0.721562	0.0812364			1.14	-0.626668	-0.747136	-0.506199	0.120469			1.14	0.363072	0.247229	0.478916	0.115843			1.14	-0.837991	-1.01475	-0.661233	0.176758
1.141	-0.802558	-0.883731	-0.721384	0.0811736			1.141	-0.626763	-0.74727	-0.506257	0.120506			1.141	0.363536	0.247716	0.479356	0.11582			1.141	-0.838197	-1.01526	-0.661136	0.177061
1.142	-0.802317	-0.883428	-0.721206	0.0811109			1.142	-0.626858	-0.747403	-0.506314	0.120544			1.142	0.363998	0.248202	0.479795	0.115796			1.142	-0.838403	-1.01577	-0.661039	0.177364
1.143	-0.802077	-0.883125	-0.721029	0.0810483			1.143	-0.626952	-0.747535	-0.50637	0.120582			1.143	0.36446	0.248688	0.480233	0.115773			1.143	-0.838607	-1.01627	-0.660941	0.177666
1.144	-0.801837	-0.882823	-0.720851	0.0809857			1.144	-0.627046	-0.747667	-0.506425	0.120621			1.144	0.364922	0.249173	0.48067	0.115749			1.144	-0.838811	-1.01678	-0.660843	0.177968
1.145	-0.801597	-0.88252	-0.720674	0.0809233			1.145	-0.627138	-0.747798	-0.506479	0.120659			1.145	0.365382	0.249658	0.481107	0.115724			1.145	-0.839015	-1.01728	-0.660745	0.17827
1.146	-0.801357	-0.882218	-0.720496	0.0808609			1.146	-0.62723	-0.747928	-0.506532	0.120698			1.146	0.365843	0.250143	0.481543	0.1157			1.146	-0.839218	-1.01779	-0.660647	0.178571
1.147	-0.801116	-0.881915	-0.720318	0.0807987			1.147	-0.627322	-0.748058	-0.506585	0.120737			1.147	0.366302	0.250627	0.481978	0.115676			1.147	-0.83942	-1.01829	-0.660548	0.178872
1.148	-0.800876	-0.881613	-0.72014	0.0807366			1.148	-0.627412	-0.748188	-0.506636	0.120776			1.148	0.366761	0.25111	0.482412	0.115651			1.148	-0.839621	-1.01879	-0.660449	0.179172
1.149	-0.800636	-0.88131	-0.719961	0.0806745			1.149	-0.627501	-0.748316	-0.506686	0.120815			1.149	0.367219	0.251593	0.482844	0.115625			1.149	-0.839822	-1.01929	-0.66035	0.179472
1.15	-0.800395	-0.881007	-0.719782	0.0806127			1.15	-0.62759	-0.748445	-0.506735	0.120855			1.15	0.367675	0.252075	0.483275	0.1156			1.15	-0.840022	-1.01979	-0.66025	0.179772
1.151	-0.800153	-0.880704	-0.719603	0.0805509			1.151	-0.627678	-0.748572	-0.506783	0.120894			1.151	0.368131	0.252557	0.483704	0.115574			1.151	-0.840222	-1.02029	-0.660151	0.180071
1.152	-0.799912	-0.880401	-0.719423	0.0804893			1.152	-0.627765	-0.748699	-0.50683	0.120934			1.152	0.368585	0.253038	0.484133	0.115547			1.152	-0.840421	-1.02079	-0.66005	0.18037
1.153	-0.79967	-0.880098	-0.719242	0.0804278			1.153	-0.627851	-0.748825	-0.506876	0.120975			1.153	0.369039	0.253518	0.484559	0.115521			1.153	-0.840619	-1.02129	-0.65995	0.180669
1.154	-0.799428	-0.879794	-0.719061	0.0803664			1.154	-0.627936	-0.748951	-0.506921	0.121015			1.154	0.369491	0.253998	0.484984	0.115493			1.154	-0.840817	-1.02178	-0.659849	0.180967
1.155	-0.799185	-0.87949	-0.71888	0.0803051			1.155	-0.628021	-0.749076	-0.506965	0.121056			1.155	0.369942	0.254476	0.485408	0.115466			1.155	-0.841014	-1.02228	-0.659749	0.181265
1.156	-0.798942	-0.879186	-0.718698	0.080244			1.156	-0.628104	-0.749201	-0.507008	0.121097			1.156	0.370393	0.254955	0.485831	0.115438			1.156	-0.84121	-1.02277	-0.659647	0.181563
1.157	-0.798698	-0.878881	-0.718515	0.080183			1.157	-0.628187	-0.749325	-0.50705	0.121138			1.157	0.370842	0.255432	0.486252	0.11541			1.157	-0.841406	-1.02327	-0.659546	0.18186
1.158	-0.798455	-0.878577	-0.718333	0.0801221			1.158	-0.628269	-0.749448	-0.50709	0.121179			1.158	0.37129	0.255909	0.486671	0.115381			1.158	-0.841601	-1.02376	-0.659444	0.182157
1.159	-0.798211	-0.878272	-0.718149	0.0800613			1.159	-0.62835	-0.749569	-0.50713	0.12122			1.159	0.371737	0.256385	0.487089	0.115352			1.159	-0.841794	-1.02425	-0.659341	0.182453
1.16	-0.797966	-0.877967	-0.717966	0.0800006			1.16	-0.628429	-0.74969	-0.507168	0.121261			1.16	0.372183	0.25686	0.487506	0.115323			1.16	-0.841985	-1.02473	-0.659238	0.182748
1.161	-0.797721	-0.877661	-0.717781	0.07994			1.161	-0.628507	-0.749809	-0.507205	0.121302			1.161	0.372628	0.257335	0.487921	0.115293			1.161	-0.842176	-1.02522	-0.659133	0.183042
1.162	-0.797477	-0.877356	-0.717597	0.0798794			1.162	-0.628584	-0.749927	-0.507241	0.121343			1.162	0.373072	0.257809	0.488335	0.115263			1.162	-0.842364	-1.0257	-0.659028	0.183336
1.163	-0.797231	-0.87705	-0.717412	0.079819			1.163	-0.628659	-0.750043	-0.507275	0.121384			1.163	0.373515	0.258282	0.488747	0.115232			1.163	-0.842552	-1.02618	-0.658923	0.183629
1.164	-0.796986	-0.876745	-0.717227	0.0797587			1.164	-0.628734	-0.750159	-0.507308	0.121425			1.164	0.373956	0.258755	0.489158	0.115202			1.164	-0.842737	-1.02666	-0.658816	0.183921
1.165	-0.79674	-0.876439	-0.717042	0.0796983			1.165	-0.628807	-0.750273	-0.50734	0.121466			1.165	0.374397	0.259227	0.489567	0.11517			1.165	-0.842922	-1.02713	-0.658709	0.184212
1.166	-0.796494	-0.876132	-0.716856	0.0796381			1.166	-0.628878	-0.750386	-0.507371	0.121507			1.166	0.374836	0.259698	0.489975	0.115139			1.166	-0.843104	-1.02761	-0.658601	0.184503
1.167	-0.796248	-0.875826	-0.71667	0.0795779			1.167	-0.628949	-0.750497	-0.507401	0.121548			1.167	0.375275	0.260168	0.490381	0.115107			1.167	-0.843286	-1.02808	-0.658492	0.184793
1.168	-0.796001	-0.875519	-0.716484	0.0795177			1.168	-0.629018	-0.750607	-0.507429	0.121589			1.168	0.375712	0.260638	0.490786	0.115074			1.168	-0.843465	-1.02855	-0.658383	0.185082
1.169	-0.795755	-0.875212	-0.716297	0.0794575			1.169	-0.629086	-0.750716	-0.507456	0.12163			1.169	0.376148	0.261106	0.49119	0.115042			1.169	-0.843644	-1.02901	-0.658273	0.185371
1.17	-0.795508	-0.874905	-0.71611	0.0793973			1.17	-0.629153	-0.750824	-0.507482	0.121671			1.17	0.376583	0.261575	0.491592	0.115009			1.17	-0.84382	-1.02948	-0.658162	0.185658
1.171	-0.79526	-0.874597	-0.715923	0.0793372			1.171	-0.629219	-0.750931	-0.507507	0.121712			1.171	0.377017	0.262042	0.491993	0.114975			1.171	-0.843996	-1.02994	-0.65805	0.185945
1.172	-0.795013	-0.87429	-0.715736	0.079277			1.172	-0.629283	-0.751036	-0.50753	0.121753			1.172	0.37745	0.262509	0.492392	0.114942			1.172	-0.844169	-1.0304	-0.657938	0.186232
1.173	-0.794765	-0.873982	-0.715548	0.0792168			1.173	-0.629346	-0.75114	-0.507553	0.121794			1.173	0.377882	0.262974	0.492789	0.114907			1.173	-0.844342	-1.03086	-0.657825	0.186517
1.174	-0.794517	-0.873673	-0.71536	0.0791566			1.174	-0.629408	-0.751242	-0.507574	0.121834			1.174	0.378312	0.26344	0.493185	0.114873			1.174	-0.844513	-1.03131	-0.657711	0.186802
1.175	-0.794268	-0.873365	-0.715172	0.0790964			1.175	-0.629469	-0.751344	-0.507593	0.121875			1.175	0.378742	0.263904	0.49358	0.114838			1.175	-0.844682	-1.03177	-0.657596	0.187086
1.176	-0.794019	-0.873056	-0.714983	0.0790361			1.176	-0.629528	-0.751445	-0.507612	0.121916			1.176	0.37917	0.264367	0.493973	0.114803			1.176	-0.84485	-1.03222	-0.657481	0.187369
1.177	-0.79377	-0.872746	-0.714794	0.0789758			1.177	-0.629588	-0.751544	-0.507631	0.121957			1.177	0.379598	0.26483	0.494365	0.114767			1.177	-0.845017	-1.03267	-0.657366	0.187651
1.178	-0.793521	-0.872436	-0.714605	0.0789155			1.178	-0.629646	-0.751643	-0.507648	0.121998			1.178	0.380024	0.265292	0.494755	0.114731			1.178	-0.845183	-1.03312	-0.657251	0.187932
1.179	-0.793271	-0.872126	-0.714416	0.0788552			1.179	-0.629703	-0.751742	-0.507665	0.122038			1.179	0.380449	0.265754	0.495144	0.114695			1.179	-0.845348	-1.03356	-0.657136	0.188212
1.18	-0.793021	-0.871816	-0.714226	0.0787948			1.18	-0.62976	-0.751839	-0.507682	0.122079			1.18	0.380872	0.266214	0.495531	0.114658			1.18	-0.845512	-1.034	-0.657021	0.188491
1.181	-0.79277	-0.871505	-0.714036	0.0787344			1.181	-0.629817	-0.751936	-0.507697	0.122119			1.181	0.381295	0.266674	0.495917	0.114621			1.181	-0.845674	-1.03444	-0.656905	0.188769
1.182	-0.792519	-0.871193	-0.713845	0.078674			1.182	-0.629872	-0.752032	-0.507712	0.12216			1.182	0.381717	0.267133	0.496301	0.114584			1.182	-0.845836	-1.03488	-0.65679	0.189046
1.183	-0.792268	-0.870881	-0.713654	0.0786135			1.183	-0.629927	-0.752127	-0.507727	0.1222			1.183	0.382137	0.267591	0.496683	0.114546			1.183	-0.845996	-1.03532	-0.656675	0.189321
1.184	-0.792016	-0.870569	-0.713463	0.078553			1.184	-0.629981	-0.752221	-0.507741	0.12224			1.184	0.382556	0.268048	0.497064	0.114508			1.184	-0.846155	-1.03575	-0.656559	0.189596
1.185	-0.791763	-0.870255	-0.713271	0.0784924			1.185	-0.630034	-0.752315	-0.507754	0.12228			1.185	0.382974	0.268504	0.497443	0.11447			1.185	-0.846313	-1.03618	-0.656444	0.189869
1.186	-0.79151	-0.869942	-0.713078	0.0784318			1.186	-0.630087	-0.752407	-0.507766	0.122321			1.186	0.383389	0.268959	0.497818	0.11443			1.186	-0.84647	-1.03661	-0.656328	0.190141
1.187	-0.791256	-0.869628	-0.712885	0.0783712			1.187	-0.630138	-0.752499	-0.507777	0.122361			1.187	0.383801	0.269412	0.49819	0.114389			1.187	-0.846625	-1.03704	-0.656213	0.190412
1.188	-0.791003	-0.869313	-0.712692	0.0783106			1.188	-0.630189	-0.75259	-0.507787	0.122401			1.188	0.384212	0.269864	0.498559	0.114347			1.188	-0.84678	-1.03746	-0.656097	0.190682
1.189	-0.790748	-0.868998	-0.712498	0.0782499			1.189	-0.630238	-0.752679	-0.507797	0.122441			1.189	0.384619	0.270315	0.498924	0.114304			1.189	-0.846933	-1.03788	-0.655982	0.190951
1.19	-0.790493	-0.868682	-0.712304	0.0781892			1.19	-0.630286	-0.752768	-0.507805	0.122482			1.19	0.385025	0.270764	0.499285	0.114261			1.19	-0.847085	-1.0383	-0.655866	0.191219
1.191	-0.790238	-0.868366	-0.712109	0.0781284			1.191	-0.630334	-0.752856	-0.507812	0.122522			1.191	0.385428	0.271212	0.499643	0.114216			1.191	-0.847237	-1.03872	-0.655751	0.191486
1.192	-0.789982	-0.868049	-0.711914	0.0780677			1.192	-0.630381	-0.752943	-0.507819	0.122562			1.192	0.385828	0.271658	0.499998	0.11417			1.192	-0.847387	-1.03914	-0.655636	0.191751
1.193	-0.789725	-0.867732	-0.711718	0.0780069			1.193	-0.630427	-0.75303	-0.507825	0.122603			1.193	0.386226	0.272103	0.500349	0.114123			1.193	-0.847536	-1.03955	-0.65552	0.192016
1.194	-0.789468	-0.867414	-0.711522	0.0779461			1.194	-0.630473	-0.753116	-0.507829	0.122643			1.194	0.386622	0.272547	0.500697	0.114075			1.194	-0.847685	-1.03996	-0.655405	0.19228
1.195	-0.789211	-0.867096	-0.711325	0.0778853			1.195	-0.630517	-0.753201	-0.507834	0.122684			1.195	0.387015	0.272989	0.501042	0.114026			1.195	-0.847833	-1.04038	-0.65529	0.192542
1.196	-0.788953	-0.866777	-0.711128	0.0778245			1.196	-0.630561	-0.753286	-0.507837	0.122724			1.196	0.387406	0.27343	0.501383	0.113976			1.196	-0.84798	-1.04078	-0.655176	0.192804
1.197	-0.788694	-0.866458	-0.710931	0.0777637			1.197	-0.630604	-0.753369	-0.50784	0.122765			1.197	0.387795	0.273869	0.50172	0.113925			1.197	-0.848126	-1.04119	-0.655061	0.193064
1.198	-0.788436	-0.866138	-0.710733	0.0777029			1.198	-0.630647	-0.753452	-0.507841	0.122806			1.198	0.388181	0.274307	0.502054	0.113873			1.198	-0.848271	-1.04159	-0.654947	0.193324
1.199	-0.788176	-0.865818	-0.710534	0.0776421			1.199	-0.630688	-0.753535	-0.507842	0.122846			1.199	0.388564	0.274744	0.502384	0.11382			1.199	-0.848415	-1.042	-0.654833	0.193582
1.2	-0.787917	-0.865498	-0.710336	0.0775812			1.2	-0.630729	-0.753616	-0.507843	0.122887			1.2	0.388945	0.275179	0.502712	0.113766			1.2	-0.848558	-1.0424	-0.654719	0.19384
1.201	-0.787657	-0.865177	-0.710137	0.0775203			1.201	-0.63077	-0.753697	-0.507842	0.122928			1.201	0.389324	0.275612	0.503035	0.113711			1.201	-0.848701	-1.0428	-0.654605	0.194096
1.202	-0.787397	-0.864856	-0.709937	0.0774593			1.202	-0.630809	-0.753778	-0.507841	0.122968			1.202	0.3897	0.276044	0.503355	0.113655			1.202	-0.848843	-1.04319	-0.654491	0.194351
1.203	-0.787136	-0.864534	-0.709738	0.0773983			1.203	-0.630848	-0.753857	-0.507839	0.123009			1.203	0.390073	0.276475	0.503672	0.113598			1.203	-0.848983	-1.04359	-0.654378	0.194606
1.204	-0.786875	-0.864213	-0.709538	0.0773373			1.204	-0.630886	-0.753936	-0.507836	0.12305			1.204	0.390444	0.276904	0.503985	0.11354			1.204	-0.849123	-1.04398	-0.654265	0.194859
1.205	-0.786614	-0.86389	-0.709338	0.0772762			1.205	-0.630924	-0.754014	-0.507833	0.123091			1.205	0.390813	0.277332	0.504294	0.113481			1.205	-0.849262	-1.04437	-0.654152	0.195111
1.206	-0.786353	-0.863568	-0.709138	0.077215			1.206	-0.63096	-0.754092	-0.507829	0.123132			1.206	0.391179	0.277758	0.5046	0.113421			1.206	-0.849401	-1.04476	-0.654039	0.195362
1.207	-0.786091	-0.863245	-0.708937	0.0771537			1.207	-0.630996	-0.754169	-0.507824	0.123173			1.207	0.391543	0.278183	0.504903	0.11336			1.207	-0.849538	-1.04515	-0.653926	0.195612
1.208	-0.785829	-0.862921	-0.708737	0.0770923			1.208	-0.631032	-0.754245	-0.507818	0.123213			1.208	0.391904	0.278606	0.505202	0.113298			1.208	-0.849675	-1.04554	-0.653814	0.195861
1.209	-0.785567	-0.862598	-0.708536	0.0770309			1.209	-0.631066	-0.754321	-0.507812	0.123254			1.209	0.392263	0.279028	0.505498	0.113235			1.209	-0.84981	-1.04592	-0.653702	0.196109
1.21	-0.785305	-0.862274	-0.708336	0.0769694			1.21	-0.6311	-0.754396	-0.507805	0.123295			1.21	0.392619	0.279449	0.50579	0.11317			1.21	-0.849945	-1.0463	-0.65359	0.196355
1.211	-0.785043	-0.86195	-0.708135	0.0769079			1.211	-0.631134	-0.75447	-0.507798	0.123336			1.211	0.392973	0.279868	0.506078	0.113105			1.211	-0.850079	-1.04668	-0.653478	0.196601
1.212	-0.78478	-0.861626	-0.707934	0.0768463			1.212	-0.631166	-0.754543	-0.507789	0.123377			1.212	0.393324	0.280285	0.506363	0.113039			1.212	-0.850212	-1.04706	-0.653367	0.196846
1.213	-0.784517	-0.861302	-0.707733	0.0767846			1.213	-0.631198	-0.754616	-0.507781	0.123418			1.213	0.393673	0.280701	0.506645	0.112972			1.213	-0.850345	-1.04743	-0.653255	0.197089
1.214	-0.784255	-0.860977	-0.707532	0.0767228			1.214	-0.63123	-0.754688	-0.507771	0.123459			1.214	0.394019	0.281116	0.506922	0.112903			1.214	-0.850476	-1.04781	-0.653144	0.197332
1.215	-0.783992	-0.860653	-0.707331	0.0766609			1.215	-0.631261	-0.75476	-0.507761	0.123499			1.215	0.394363	0.281529	0.507197	0.112834			1.215	-0.850607	-1.04818	-0.653034	0.197573
1.216	-0.783729	-0.860328	-0.70713	0.0765989			1.216	-0.631291	-0.754831	-0.50775	0.12354			1.216	0.394704	0.28194	0.507468	0.112764			1.216	-0.850736	-1.04855	-0.652923	0.197813
1.217	-0.783466	-0.860002	-0.706929	0.0765368			1.217	-0.63132	-0.754901	-0.507739	0.123581			1.217	0.395043	0.28235	0.507735	0.112692			1.217	-0.850865	-1.04892	-0.652813	0.198052
1.218	-0.783202	-0.859677	-0.706728	0.0764746			1.218	-0.631349	-0.754971	-0.507727	0.123622			1.218	0.395379	0.282759	0.507999	0.11262			1.218	-0.850993	-1.04928	-0.652703	0.19829
1.219	-0.782939	-0.859351	-0.706527	0.0764123			1.219	-0.631377	-0.75504	-0.507715	0.123663			1.219	0.395712	0.283166	0.508259	0.112546			1.219	-0.851121	-1.04965	-0.652593	0.198527
1.22	-0.782676	-0.859026	-0.706326	0.0763499			1.22	-0.631405	-0.755108	-0.507701	0.123703			1.22	0.396043	0.283572	0.508515	0.112472			1.22	-0.851247	-1.05001	-0.652484	0.198763
1.221	-0.782412	-0.8587	-0.706125	0.0762873			1.221	-0.631432	-0.755176	-0.507688	0.123744			1.221	0.396372	0.283976	0.508768	0.112396			1.221	-0.851372	-1.05037	-0.652374	0.198998
1.222	-0.782149	-0.858374	-0.705924	0.0762247			1.222	-0.631458	-0.755243	-0.507674	0.123785			1.222	0.396698	0.284378	0.509018	0.11232			1.222	-0.851497	-1.05073	-0.652266	0.199231
1.223	-0.781886	-0.858048	-0.705724	0.0761619			1.223	-0.631484	-0.755309	-0.507659	0.123825			1.223	0.397023	0.28478	0.509267	0.112243			1.223	-0.851621	-1.05108	-0.652157	0.199464
1.224	-0.781622	-0.857722	-0.705523	0.076099			1.224	-0.63151	-0.755376	-0.507645	0.123865			1.224	0.397348	0.285181	0.509515	0.112167			1.224	-0.851744	-1.05144	-0.652048	0.199695
1.225	-0.781359	-0.857395	-0.705323	0.076036			1.225	-0.631536	-0.755442	-0.50763	0.123906			1.225	0.397672	0.285582	0.509762	0.11209			1.225	-0.851866	-1.05179	-0.65194	0.199926
1.226	-0.781096	-0.857069	-0.705123	0.0759729			1.226	-0.631562	-0.755507	-0.507617	0.123945			1.226	0.397995	0.285982	0.510008	0.112013			1.226	-0.851987	-1.05214	-0.651833	0.200154
1.227	-0.780833	-0.856743	-0.704924	0.0759097			1.227	-0.631588	-0.755573	-0.507604	0.123985			1.227	0.398318	0.286381	0.510254	0.111936			1.227	-0.852108	-1.05249	-0.651727	0.200381
1.228	-0.780571	-0.856417	-0.704724	0.0758464			1.228	-0.631615	-0.755639	-0.507592	0.124023			1.228	0.39864	0.28678	0.510499	0.11186			1.228	-0.852228	-1.05283	-0.651622	0.200605
1.229	-0.780308	-0.856091	-0.704525	0.075783			1.229	-0.631643	-0.755705	-0.507581	0.124062			1.229	0.398961	0.287178	0.510743	0.111783			1.229	-0.852346	-1.05317	-0.651519	0.200828
1.23	-0.780045	-0.855765	-0.704326	0.0757194			1.23	-0.631671	-0.755771	-0.507572	0.1241			1.23	0.399281	0.287576	0.510987	0.111706			1.23	-0.852465	-1.05351	-0.651417	0.201048
1.231	-0.779783	-0.855439	-0.704128	0.0756558			1.231	-0.6317	-0.755837	-0.507563	0.124137			1.231	0.399601	0.287972	0.51123	0.111629			1.231	-0.852582	-1.05385	-0.651316	0.201266
1.232	-0.779521	-0.855113	-0.703929	0.075592			1.232	-0.631729	-0.755903	-0.507556	0.124174			1.232	0.39992	0.288369	0.511472	0.111552			1.232	-0.852698	-1.05418	-0.651217	0.201482
1.233	-0.77926	-0.854788	-0.703732	0.0755282			1.233	-0.631759	-0.755969	-0.507549	0.12421			1.233	0.400239	0.288764	0.511713	0.111474			1.233	-0.852814	-1.05451	-0.651119	0.201695
1.234	-0.778999	-0.854463	-0.703535	0.0754642			1.234	-0.63179	-0.756035	-0.507544	0.124246			1.234	0.400556	0.289159	0.511954	0.111397			1.234	-0.852929	-1.05484	-0.651022	0.201907
1.235	-0.778738	-0.854138	-0.703338	0.0754002			1.235	-0.631821	-0.756102	-0.50754	0.124281			1.235	0.400873	0.289553	0.512193	0.11132			1.235	-0.853043	-1.05516	-0.650927	0.202116
1.236	-0.778478	-0.853814	-0.703142	0.0753361			1.236	-0.631852	-0.756167	-0.507537	0.124315			1.236	0.40119	0.289947	0.512432	0.111243			1.236	-0.853156	-1.05548	-0.650833	0.202323
1.237	-0.778218	-0.85349	-0.702946	0.0752719			1.237	-0.631883	-0.756233	-0.507534	0.124349			1.237	0.401505	0.29034	0.512671	0.111165			1.237	-0.853267	-1.0558	-0.650739	0.202528
1.238	-0.777958	-0.853166	-0.702751	0.0752076			1.238	-0.631915	-0.756297	-0.507533	0.124382			1.238	0.40182	0.290732	0.512908	0.111088			1.238	-0.853377	-1.05611	-0.650647	0.20273
1.239	-0.777699	-0.852842	-0.702556	0.0751433			1.239	-0.631946	-0.756361	-0.507532	0.124415			1.239	0.402134	0.291124	0.513145	0.111011			1.239	-0.853485	-1.05641	-0.650555	0.20293
1.24	-0.777441	-0.852519	-0.702362	0.0750789			1.24	-0.631978	-0.756424	-0.507532	0.124446			1.24	0.402448	0.291514	0.513381	0.110933			1.24	-0.853591	-1.05672	-0.650464	0.203127
1.241	-0.777182	-0.852197	-0.702168	0.0750144			1.241	-0.63201	-0.756486	-0.507533	0.124477			1.241	0.40276	0.291905	0.513616	0.110856			1.241	-0.853696	-1.05702	-0.650375	0.203322
1.242	-0.776925	-0.851875	-0.701975	0.0749498			1.242	-0.632041	-0.756548	-0.507535	0.124507			1.242	0.403072	0.292294	0.513851	0.110778			1.242	-0.8538	-1.05731	-0.650286	0.203514
1.243	-0.776666	-0.851551	-0.701781	0.0748849			1.243	-0.632073	-0.756609	-0.507537	0.124536			1.243	0.403384	0.292683	0.514084	0.110701			1.243	-0.853901	-1.05761	-0.650198	0.203704
1.244	-0.776405	-0.851225	-0.701586	0.0748197			1.244	-0.632105	-0.75667	-0.507541	0.124565			1.244	0.403694	0.293071	0.514317	0.110623			1.244	-0.854002	-1.05789	-0.65011	0.203891
1.245	-0.776146	-0.8509	-0.701391	0.0747545			1.245	-0.632137	-0.75673	-0.507545	0.124592			1.245	0.404004	0.293458	0.51455	0.110546			1.245	-0.8541	-1.05818	-0.650024	0.204076
1.246	-0.775887	-0.850576	-0.701197	0.0746892			1.246	-0.632169	-0.756789	-0.50755	0.124619			1.246	0.404313	0.293845	0.514781	0.110468			1.246	-0.854197	-1.05846	-0.649939	0.204258
1.247	-0.775628	-0.850252	-0.701004	0.0746238			1.247	-0.632202	-0.756847	-0.507557	0.124645			1.247	0.404621	0.294231	0.515012	0.11039			1.247	-0.854293	-1.05873	-0.649855	0.204438
1.248	-0.77537	-0.849928	-0.700811	0.0745584			1.248	-0.632234	-0.756905	-0.507564	0.124671			1.248	0.404929	0.294617	0.515242	0.110313			1.248	-0.854387	-1.059	-0.649771	0.204616
1.249	-0.775112	-0.849605	-0.700619	0.0744928			1.249	-0.632267	-0.756962	-0.507572	0.124695			1.249	0.405237	0.295002	0.515473	0.110236			1.249	-0.854479	-1.05927	-0.649689	0.204791
1.25	-0.774855	-0.849282	-0.700428	0.0744273			1.25	-0.6323	-0.757019	-0.507582	0.124719			1.25	0.405545	0.295387	0.515704	0.110159			1.25	-0.85457	-1.05953	-0.649607	0.204963
1.251	-0.774598	-0.84896	-0.700237	0.0743616			1.251	-0.632334	-0.757075	-0.507592	0.124741			1.251	0.405854	0.295771	0.515936	0.110083			1.251	-0.85466	-1.05979	-0.649527	0.205133
1.252	-0.774342	-0.848638	-0.700046	0.0742959			1.252	-0.632367	-0.75713	-0.507604	0.124763			1.252	0.406162	0.296155	0.516169	0.110007			1.252	-0.854747	-1.06005	-0.649447	0.205301
1.253	-0.774086	-0.848316	-0.699856	0.07423			1.253	-0.632401	-0.757186	-0.507617	0.124784			1.253	0.40647	0.296539	0.516401	0.109931			1.253	-0.854834	-1.0603	-0.649368	0.205465
1.254	-0.773831	-0.847995	-0.699667	0.0741641			1.254	-0.632436	-0.75724	-0.507632	0.124804			1.254	0.406778	0.296922	0.516635	0.109856			1.254	-0.854918	-1.06055	-0.64929	0.205628
1.255	-0.773577	-0.847675	-0.699479	0.074098			1.255	-0.63247	-0.757294	-0.507647	0.124824			1.255	0.407087	0.297305	0.516869	0.109782			1.255	-0.855002	-1.06079	-0.649214	0.205788
1.256	-0.773323	-0.847355	-0.699291	0.0740319			1.256	-0.632506	-0.757347	-0.507664	0.124842			1.256	0.407395	0.297687	0.517103	0.109708			1.256	-0.855083	-1.06103	-0.649138	0.205945
1.257	-0.77307	-0.847036	-0.699104	0.0739656			1.257	-0.632541	-0.7574	-0.507681	0.124859			1.257	0.407704	0.29807	0.517338	0.109634			1.257	-0.855163	-1.06126	-0.649063	0.2061
1.258	-0.772818	-0.846717	-0.698919	0.0738993			1.258	-0.632577	-0.757453	-0.507701	0.124876			1.258	0.408012	0.298451	0.517573	0.109561			1.258	-0.855242	-1.06149	-0.648989	0.206253
1.259	-0.772566	-0.846399	-0.698733	0.0738328			1.259	-0.632613	-0.757504	-0.507721	0.124892			1.259	0.408321	0.298833	0.517808	0.109488			1.259	-0.855319	-1.06172	-0.648916	0.206403
1.26	-0.772316	-0.846082	-0.698549	0.0737663			1.26	-0.632649	-0.757556	-0.507742	0.124907			1.26	0.408629	0.299214	0.518045	0.109416			1.26	-0.855394	-1.06194	-0.648844	0.20655
1.261	-0.772066	-0.845766	-0.698366	0.0736997			1.261	-0.632686	-0.757606	-0.507765	0.124921			1.261	0.408938	0.299594	0.518281	0.109344			1.261	-0.855469	-1.06216	-0.648773	0.206695
1.262	-0.771817	-0.84545	-0.698184	0.073633			1.262	-0.632723	-0.757656	-0.507789	0.124934			1.262	0.409246	0.299974	0.518518	0.109272			1.262	-0.855541	-1.06238	-0.648703	0.206838
1.263	-0.771569	-0.845135	-0.698003	0.0735662			1.263	-0.63276	-0.757706	-0.507814	0.124946			1.263	0.409555	0.300354	0.518756	0.109201			1.263	-0.855612	-1.06259	-0.648634	0.206978
1.264	-0.771322	-0.844821	-0.697822	0.0734993			1.264	-0.632798	-0.757755	-0.507841	0.124957			1.264	0.409864	0.300733	0.518994	0.10913			1.264	-0.855681	-1.0628	-0.648566	0.207115
1.265	-0.771075	-0.844507	-0.697643	0.0734322			1.265	-0.632836	-0.757804	-0.507869	0.124968			1.265	0.410172	0.301112	0.519232	0.10906			1.265	-0.855749	-1.063	-0.648499	0.20725
1.266	-0.77083	-0.844195	-0.697465	0.073365			1.266	-0.632875	-0.757852	-0.507898	0.124977			1.266	0.410481	0.30149	0.519471	0.10899			1.266	-0.855816	-1.0632	-0.648434	0.207382
1.267	-0.770585	-0.843883	-0.697287	0.0732978			1.267	-0.632913	-0.757899	-0.507928	0.124986			1.267	0.41079	0.301868	0.519711	0.108921			1.267	-0.855881	-1.06339	-0.648369	0.207512
1.268	-0.770342	-0.843572	-0.697111	0.0732304			1.268	-0.632953	-0.757946	-0.507959	0.124993			1.268	0.411098	0.302246	0.519951	0.108852			1.268	-0.855944	-1.06358	-0.648305	0.207639
1.269	-0.770099	-0.843262	-0.696936	0.0731629			1.269	-0.632992	-0.757992	-0.507992	0.125			1.269	0.411407	0.302623	0.520191	0.108784			1.269	-0.856006	-1.06377	-0.648242	0.207764
1.27	-0.769857	-0.842952	-0.696762	0.0730953			1.27	-0.633032	-0.758038	-0.508026	0.125006			1.27	0.411716	0.303	0.520432	0.108716			1.27	-0.856067	-1.06395	-0.64818	0.207887
1.271	-0.769616	-0.842643	-0.696588	0.0730275			1.271	-0.633073	-0.758083	-0.508062	0.125011			1.271	0.412025	0.303376	0.520673	0.108649			1.271	-0.856125	-1.06413	-0.648119	0.208006
1.272	-0.769376	-0.842335	-0.696416	0.0729597			1.272	-0.633113	-0.758128	-0.508098	0.125015			1.272	0.412333	0.303752	0.520915	0.108582			1.272	-0.856183	-1.06431	-0.648059	0.208124
1.273	-0.769137	-0.842028	-0.696245	0.0728917			1.273	-0.633154	-0.758172	-0.508136	0.125018			1.273	0.412642	0.304127	0.521157	0.108515			1.273	-0.856239	-1.06448	-0.648001	0.208238
1.274	-0.768898	-0.841722	-0.696075	0.0728236			1.274	-0.633196	-0.758216	-0.508176	0.12502			1.274	0.41295	0.304502	0.521399	0.108449			1.274	-0.856293	-1.06464	-0.647943	0.20835
1.275	-0.768661	-0.841417	-0.695906	0.0727554			1.275	-0.633237	-0.758259	-0.508216	0.125021			1.275	0.413258	0.304876	0.521641	0.108382			1.275	-0.856346	-1.06481	-0.647886	0.20846
1.276	-0.768425	-0.841112	-0.695738	0.072687			1.276	-0.633279	-0.758301	-0.508257	0.125022			1.276	0.413566	0.305249	0.521882	0.108317			1.276	-0.856398	-1.06497	-0.64783	0.208568
1.277	-0.76819	-0.840809	-0.695571	0.0726186			1.277	-0.63332	-0.758342	-0.508298	0.125022			1.277	0.413873	0.305622	0.522124	0.108251			1.277	-0.856448	-1.06512	-0.647773	0.208674
1.278	-0.767956	-0.840506	-0.695406	0.0725501			1.278	-0.63336	-0.758382	-0.508338	0.125022			1.278	0.41418	0.305994	0.522365	0.108186			1.278	-0.856496	-1.06528	-0.647716	0.20878
1.279	-0.767723	-0.840204	-0.695241	0.0724815			1.279	-0.633399	-0.75842	-0.508378	0.125021			1.279	0.414486	0.306366	0.522606	0.10812			1.279	-0.856543	-1.06543	-0.647658	0.208884
1.28	-0.767491	-0.839904	-0.695078	0.0724128			1.28	-0.633438	-0.758458	-0.508418	0.12502			1.28	0.414792	0.306736	0.522847	0.108055			1.28	-0.856588	-1.06558	-0.647601	0.208988
1.281	-0.76726	-0.839604	-0.694916	0.072344			1.281	-0.633476	-0.758495	-0.508457	0.125019			1.281	0.415097	0.307106	0.523088	0.107991			1.281	-0.856632	-1.06572	-0.647542	0.20909
1.282	-0.76703	-0.839305	-0.694754	0.0722751			1.282	-0.633513	-0.75853	-0.508496	0.125017			1.282	0.415402	0.307476	0.523329	0.107926			1.282	-0.856674	-1.06586	-0.647484	0.209191
1.283	-0.7668	-0.839006	-0.694594	0.0722062			1.283	-0.63355	-0.758565	-0.508535	0.125015			1.283	0.415707	0.307845	0.523569	0.107862			1.283	-0.856715	-1.06601	-0.647425	0.20929
1.284	-0.766572	-0.838709	-0.694435	0.0721371			1.284	-0.633586	-0.758598	-0.508574	0.125012			1.284	0.416011	0.308213	0.523809	0.107798			1.284	-0.856754	-1.06614	-0.647365	0.209389
1.285	-0.766344	-0.838412	-0.694276	0.072068			1.285	-0.633621	-0.75863	-0.508612	0.125009			1.285	0.416315	0.30858	0.524049	0.107735			1.285	-0.856792	-1.06628	-0.647305	0.209487
1.286	-0.766117	-0.838116	-0.694118	0.0719988			1.286	-0.633656	-0.758661	-0.50865	0.125005			1.286	0.416618	0.308947	0.524289	0.107671			1.286	-0.856827	-1.06641	-0.647244	0.209583
1.287	-0.765891	-0.83782	-0.693961	0.0719296			1.287	-0.633689	-0.758691	-0.508688	0.125002			1.287	0.416921	0.309313	0.524529	0.107608			1.287	-0.856862	-1.06654	-0.647183	0.209679
1.288	-0.765665	-0.837525	-0.693805	0.0718604			1.288	-0.633722	-0.758719	-0.508725	0.124997			1.288	0.417223	0.309678	0.524768	0.107545			1.288	-0.856894	-1.06667	-0.647121	0.209773
1.289	-0.76544	-0.837231	-0.693649	0.0717911			1.289	-0.633754	-0.758747	-0.508762	0.124993			1.289	0.417525	0.310043	0.525008	0.107482			1.289	-0.856925	-1.06679	-0.647059	0.209866
1.29	-0.765215	-0.836937	-0.693494	0.0717217			1.29	-0.633786	-0.758773	-0.508798	0.124988			1.29	0.417827	0.310407	0.525247	0.10742			1.29	-0.856955	-1.06691	-0.646997	0.209958
1.291	-0.764991	-0.836644	-0.693339	0.0716524			1.291	-0.633817	-0.7588	-0.508835	0.124983			1.291	0.418128	0.31077	0.525485	0.107358			1.291	-0.856984	-1.06703	-0.646934	0.21005
1.292	-0.764768	-0.836351	-0.693185	0.0715831			1.292	-0.633849	-0.758827	-0.508871	0.124978			1.292	0.418429	0.311133	0.525724	0.107296			1.292	-0.857014	-1.06716	-0.646872	0.210141
1.293	-0.764545	-0.836059	-0.693032	0.0715137			1.293	-0.63388	-0.758853	-0.508908	0.124973			1.293	0.418729	0.311495	0.525963	0.107234			1.293	-0.857043	-1.06728	-0.646811	0.210233
1.294	-0.764323	-0.835768	-0.692879	0.0714443			1.294	-0.633912	-0.75888	-0.508944	0.124968			1.294	0.419028	0.311856	0.526201	0.107173			1.294	-0.857073	-1.0674	-0.646749	0.210324
1.295	-0.764102	-0.835476	-0.692727	0.0713749			1.295	-0.633943	-0.758907	-0.50898	0.124963			1.295	0.419328	0.312216	0.526439	0.107111			1.295	-0.857102	-1.06752	-0.646688	0.210414
1.296	-0.76388	-0.835186	-0.692575	0.0713055			1.296	-0.633975	-0.758933	-0.509016	0.124959			1.296	0.419627	0.312576	0.526677	0.10705			1.296	-0.857132	-1.06764	-0.646627	0.210505
1.297	-0.76366	-0.834896	-0.692424	0.071236			1.297	-0.634006	-0.75896	-0.509052	0.124954			1.297	0.419925	0.312935	0.526915	0.10699			1.297	-0.857161	-1.06776	-0.646566	0.210595
1.298	-0.76344	-0.834607	-0.692274	0.0711666			1.298	-0.634038	-0.758987	-0.509088	0.124949			1.298	0.420223	0.313293	0.527152	0.106929			1.298	-0.85719	-1.06787	-0.646506	0.210684
1.299	-0.763221	-0.834318	-0.692124	0.071097			1.299	-0.634069	-0.759014	-0.509124	0.124945			1.299	0.420521	0.313651	0.52739	0.106869			1.299	-0.857219	-1.06799	-0.646445	0.210774
1.3	-0.763002	-0.83403	-0.691975	0.0710275			1.3	-0.6341	-0.75904	-0.50916	0.12494			1.3	0.420819	0.314009	0.527628	0.10681			1.3	-0.857249	-1.06811	-0.646385	0.210863
1.301	-0.762784	-0.833742	-0.691826	0.0709579			1.301	-0.634131	-0.759067	-0.509196	0.124936			1.301	0.421116	0.314366	0.527867	0.106751			1.301	-0.857278	-1.06823	-0.646325	0.210952
1.302	-0.762566	-0.833455	-0.691678	0.0708883			1.302	-0.634162	-0.759094	-0.509231	0.124931			1.302	0.421414	0.314722	0.528107	0.106692			1.302	-0.857307	-1.06835	-0.646266	0.211041
1.303	-0.762349	-0.833168	-0.691531	0.0708187			1.303	-0.634194	-0.75912	-0.509267	0.124927			1.303	0.421712	0.315078	0.528346	0.106634			1.303	-0.857336	-1.06846	-0.646206	0.211129
1.304	-0.762133	-0.832882	-0.691384	0.0707491			1.304	-0.634225	-0.759147	-0.509302	0.124922			1.304	0.42201	0.315434	0.528586	0.106576			1.304	-0.857364	-1.06858	-0.646147	0.211217
1.305	-0.761917	-0.832597	-0.691238	0.0706795			1.305	-0.634256	-0.759173	-0.509338	0.124918			1.305	0.422308	0.315789	0.528827	0.106519			1.305	-0.857393	-1.0687	-0.646088	0.211305
1.306	-0.761702	-0.832312	-0.691092	0.0706098			1.306	-0.634287	-0.7592	-0.509373	0.124913			1.306	0.422606	0.316144	0.529068	0.106462			1.306	-0.857422	-1.06881	-0.646029	0.211393
1.307	-0.761487	-0.832027	-0.690947	0.0705402			1.307	-0.634318	-0.759226	-0.509409	0.124909			1.307	0.422904	0.316498	0.529309	0.106406			1.307	-0.857451	-1.06893	-0.64597	0.21148
1.308	-0.761273	-0.831743	-0.690802	0.0704705			1.308	-0.634348	-0.759253	-0.509444	0.124904			1.308	0.423201	0.316851	0.529551	0.10635			1.308	-0.857479	-1.06905	-0.645912	0.211567
1.309	-0.761059	-0.83146	-0.690658	0.0704008			1.309	-0.634379	-0.759279	-0.50948	0.1249			1.309	0.423499	0.317205	0.529794	0.106294			1.309	-0.857508	-1.06916	-0.645854	0.211654
1.31	-0.760846	-0.831177	-0.690515	0.070331			1.31	-0.63441	-0.759306	-0.509515	0.124895			1.31	0.423797	0.317557	0.530036	0.106239			1.31	-0.857536	-1.06928	-0.645796	0.211741
1.311	-0.760633	-0.830895	-0.690372	0.0702613			1.311	-0.634441	-0.759332	-0.50955	0.124891			1.311	0.424095	0.31791	0.53028	0.106185			1.311	-0.857565	-1.06939	-0.645738	0.211827
1.312	-0.760421	-0.830613	-0.69023	0.0701916			1.312	-0.634472	-0.759359	-0.509585	0.124887			1.312	0.424392	0.318262	0.530523	0.106131			1.312	-0.857593	-1.06951	-0.64568	0.211913
1.313	-0.76021	-0.830332	-0.690088	0.0701219			1.313	-0.634503	-0.759385	-0.509621	0.124882			1.313	0.42469	0.318613	0.530767	0.106077			1.313	-0.857621	-1.06962	-0.645623	0.211998
1.314	-0.759999	-0.830051	-0.689947	0.0700521			1.314	-0.634534	-0.759412	-0.509656	0.124878			1.314	0.424988	0.318964	0.531012	0.106024			1.314	-0.85765	-1.06973	-0.645566	0.212084
1.315	-0.759789	-0.829771	-0.689807	0.0699824			1.315	-0.634565	-0.759438	-0.509691	0.124873			1.315	0.425285	0.319314	0.531257	0.105971			1.315	-0.857678	-1.06985	-0.645509	0.212169
1.316	-0.759579	-0.829492	-0.689667	0.0699126			1.316	-0.634595	-0.759465	-0.509726	0.124869			1.316	0.425583	0.319664	0.531502	0.105919			1.316	-0.857706	-1.06996	-0.645453	0.212254
1.317	-0.75937	-0.829213	-0.689527	0.0698429			1.317	-0.634626	-0.759491	-0.509762	0.124865			1.317	0.425881	0.320014	0.531748	0.105867			1.317	-0.857735	-1.07007	-0.645396	0.212338
1.318	-0.759162	-0.828935	-0.689389	0.0697731			1.318	-0.634657	-0.759518	-0.509797	0.12486			1.318	0.426178	0.320363	0.531994	0.105816			1.318	-0.857763	-1.07019	-0.64534	0.212422
1.319	-0.758954	-0.828657	-0.689251	0.0697034			1.319	-0.634688	-0.759544	-0.509832	0.124856			1.319	0.426476	0.320711	0.532241	0.105765			1.319	-0.857791	-1.0703	-0.645284	0.212506
1.32	-0.758747	-0.82838	-0.689113	0.0696336			1.32	-0.634719	-0.759571	-0.509867	0.124852			1.32	0.426773	0.321059	0.532488	0.105714			1.32	-0.857819	-1.07041	-0.645229	0.21259
1.321	-0.75854	-0.828104	-0.688976	0.0695637			1.321	-0.63475	-0.759598	-0.509902	0.124848			1.321	0.427071	0.321407	0.532735	0.105664			1.321	-0.857847	-1.07052	-0.645174	0.212674
1.322	-0.758334	-0.827828	-0.68884	0.0694939			1.322	-0.634781	-0.759624	-0.509938	0.124843			1.322	0.427368	0.321754	0.532983	0.105615			1.322	-0.857875	-1.07063	-0.645119	0.212757
1.323	-0.758129	-0.827553	-0.688705	0.069424			1.323	-0.634812	-0.759651	-0.509973	0.124839			1.323	0.427666	0.3221	0.533231	0.105566			1.323	-0.857903	-1.07074	-0.645064	0.21284
1.324	-0.757924	-0.827278	-0.68857	0.0693541			1.324	-0.634843	-0.759678	-0.510008	0.124835			1.324	0.427962	0.322446	0.533478	0.105516			1.324	-0.857931	-1.07085	-0.645009	0.212922
1.325	-0.75772	-0.827004	-0.688436	0.0692841			1.325	-0.634873	-0.759704	-0.510043	0.124831			1.325	0.428257	0.32279	0.533724	0.105467			1.325	-0.85796	-1.07096	-0.644955	0.213004
1.326	-0.757517	-0.826731	-0.688302	0.0692142			1.326	-0.634904	-0.759731	-0.510077	0.124827			1.326	0.428551	0.323134	0.533969	0.105418			1.326	-0.857988	-1.07107	-0.644901	0.213087
1.327	-0.757314	-0.826458	-0.68817	0.0691442			1.327	-0.634934	-0.759757	-0.510111	0.124823			1.327	0.428845	0.323477	0.534213	0.105368			1.327	-0.858016	-1.07118	-0.644847	0.213169
1.328	-0.757112	-0.826186	-0.688038	0.0690742			1.328	-0.634963	-0.759783	-0.510144	0.12482			1.328	0.429137	0.323818	0.534455	0.105319			1.328	-0.858044	-1.07129	-0.644793	0.213251
1.329	-0.756911	-0.825915	-0.687907	0.0690042			1.329	-0.634992	-0.759808	-0.510176	0.124816			1.329	0.429428	0.324159	0.534697	0.105269			1.329	-0.858072	-1.07141	-0.644738	0.213333
1.33	-0.756711	-0.825645	-0.687777	0.0689342			1.33	-0.635021	-0.759834	-0.510208	0.124813			1.33	0.429718	0.324499	0.534937	0.105219			1.33	-0.8581	-1.07152	-0.644684	0.213416
1.331	-0.756511	-0.825376	-0.687647	0.0688642			1.331	-0.635049	-0.759859	-0.510239	0.12481			1.331	0.430007	0.324838	0.535176	0.105169			1.331	-0.858128	-1.07163	-0.64463	0.213498
1.332	-0.756313	-0.825107	-0.687519	0.0687941			1.332	-0.635077	-0.759884	-0.51027	0.124807			1.332	0.430295	0.325176	0.535414	0.105119			1.332	-0.858156	-1.07174	-0.644575	0.213581
1.333	-0.756115	-0.824839	-0.687391	0.0687241			1.333	-0.635104	-0.759908	-0.5103	0.124804			1.333	0.430582	0.325513	0.535651	0.105069			1.333	-0.858184	-1.07185	-0.644521	0.213663
1.334	-0.755918	-0.824572	-0.687264	0.068654			1.334	-0.635131	-0.759932	-0.510329	0.124801			1.334	0.430868	0.325849	0.535886	0.105019			1.334	-0.858212	-1.07196	-0.644466	0.213746
1.335	-0.755722	-0.824306	-0.687138	0.0685839			1.335	-0.635157	-0.759956	-0.510358	0.124799			1.335	0.431152	0.326184	0.53612	0.104968			1.335	-0.85824	-1.07207	-0.644411	0.213829
1.336	-0.755527	-0.824041	-0.687013	0.0685138			1.336	-0.635183	-0.75998	-0.510386	0.124797			1.336	0.431436	0.326518	0.536354	0.104918			1.336	-0.858268	-1.07218	-0.644357	0.213911
1.337	-0.755333	-0.823777	-0.686889	0.0684437			1.337	-0.635209	-0.760004	-0.510414	0.124795			1.337	0.431719	0.326851	0.536586	0.104867			1.337	-0.858296	-1.07229	-0.644302	0.213994
1.338	-0.75514	-0.823514	-0.686766	0.0683736			1.338	-0.635234	-0.760027	-0.510441	0.124793			1.338	0.432	0.327184	0.536817	0.104816			1.338	-0.858324	-1.0724	-0.644247	0.214077
1.339	-0.754948	-0.823251	-0.686645	0.0683034			1.339	-0.635259	-0.76005	-0.510467	0.124791			1.339	0.432281	0.327515	0.537046	0.104766			1.339	-0.858352	-1.07251	-0.644192	0.21416
1.34	-0.754757	-0.82299	-0.686524	0.0682333			1.34	-0.635283	-0.760073	-0.510493	0.12479			1.34	0.43256	0.327845	0.537275	0.104715			1.34	-0.85838	-1.07262	-0.644137	0.214243
1.341	-0.754559	-0.822723	-0.686396	0.0681637			1.341	-0.635307	-0.760095	-0.510518	0.124788			1.341	0.432838	0.328175	0.537502	0.104664			1.341	-0.858408	-1.07273	-0.644082	0.214326
1.342	-0.754363	-0.822457	-0.686268	0.0680942			1.342	-0.63533	-0.760118	-0.510543	0.124787			1.342	0.433116	0.328503	0.537728	0.104612			1.342	-0.858437	-1.07285	-0.644027	0.214409
1.343	-0.754167	-0.822191	-0.686142	0.0680246			1.343	-0.635353	-0.76014	-0.510567	0.124786			1.343	0.433392	0.32883	0.537953	0.104561			1.343	-0.858464	-1.07296	-0.643972	0.214492
1.344	-0.753972	-0.821927	-0.686016	0.0679551			1.344	-0.635376	-0.760161	-0.51059	0.124786			1.344	0.433667	0.329157	0.538177	0.10451			1.344	-0.858492	-1.07307	-0.643916	0.214576
1.345	-0.753777	-0.821663	-0.685892	0.0678856			1.345	-0.635398	-0.760183	-0.510613	0.124785			1.345	0.433941	0.329482	0.538399	0.104458			1.345	-0.85852	-1.07318	-0.643861	0.214659
1.346	-0.753584	-0.8214	-0.685768	0.0678161			1.346	-0.635419	-0.760204	-0.510635	0.124784			1.346	0.434214	0.329807	0.53862	0.104407			1.346	-0.858547	-1.07329	-0.643805	0.214742
1.347	-0.753392	-0.821138	-0.685645	0.0677466			1.347	-0.63544	-0.760224	-0.510656	0.124784			1.347	0.434485	0.33013	0.53884	0.104355			1.347	-0.858574	-1.0734	-0.643749	0.214826
1.348	-0.7532	-0.820877	-0.685523	0.067677			1.348	-0.635461	-0.760245	-0.510677	0.124784			1.348	0.434756	0.330453	0.539059	0.104303			1.348	-0.858602	-1.07351	-0.643693	0.214909
1.349	-0.75301	-0.820617	-0.685402	0.0676075			1.349	-0.635482	-0.760267	-0.510697	0.124785			1.349	0.435026	0.330775	0.539277	0.104251			1.349	-0.85863	-1.07362	-0.643637	0.214993
1.35	-0.75282	-0.820358	-0.685282	0.067538			1.35	-0.635502	-0.760288	-0.510717	0.124786			1.35	0.435294	0.331095	0.539493	0.104199			1.35	-0.858659	-1.07374	-0.643581	0.215078
1.351	-0.752632	-0.8201	-0.685163	0.0674685			1.351	-0.635523	-0.76031	-0.510736	0.124787			1.351	0.435562	0.331415	0.539709	0.104147			1.351	-0.858688	-1.07385	-0.643526	0.215163
1.352	-0.752444	-0.819843	-0.685045	0.067399			1.352	-0.635543	-0.760332	-0.510755	0.124788			1.352	0.435828	0.331733	0.539923	0.104095			1.352	-0.858718	-1.07397	-0.643471	0.215248
1.353	-0.752258	-0.819587	-0.684929	0.0673294			1.353	-0.635563	-0.760354	-0.510773	0.12479			1.353	0.436093	0.332051	0.540136	0.104042			1.353	-0.858749	-1.07408	-0.643415	0.215334
1.354	-0.752073	-0.819333	-0.684813	0.0672599			1.354	-0.635583	-0.760376	-0.51079	0.124793			1.354	0.436357	0.332368	0.540347	0.10399			1.354	-0.85878	-1.0742	-0.64336	0.21542
1.355	-0.751888	-0.819079	-0.684698	0.0671905			1.355	-0.635603	-0.760399	-0.510808	0.124796			1.355	0.43662	0.332683	0.540558	0.103937			1.355	-0.858812	-1.07432	-0.643306	0.215506
1.356	-0.751705	-0.818826	-0.684584	0.067121			1.356	-0.635623	-0.760422	-0.510824	0.124799			1.356	0.436882	0.332998	0.540767	0.103884			1.356	-0.858844	-1.07444	-0.643251	0.215593
1.357	-0.751523	-0.818575	-0.684472	0.0670516			1.357	-0.635643	-0.760445	-0.510841	0.124802			1.357	0.437143	0.333312	0.540975	0.103832			1.357	-0.858877	-1.07456	-0.643196	0.21568
1.358	-0.751342	-0.818324	-0.68436	0.0669822			1.358	-0.635662	-0.760468	-0.510856	0.124806			1.358	0.437403	0.333624	0.541181	0.103779			1.358	-0.85891	-1.07468	-0.643142	0.215768
1.359	-0.751162	-0.818075	-0.684249	0.0669129			1.359	-0.635682	-0.760492	-0.510871	0.12481			1.359	0.437661	0.333936	0.541387	0.103725			1.359	-0.858944	-1.0748	-0.643088	0.215856
1.36	-0.750983	-0.817827	-0.68414	0.0668436			1.36	-0.635701	-0.760516	-0.510886	0.124815			1.36	0.437919	0.334247	0.541591	0.103672			1.36	-0.858978	-1.07492	-0.643034	0.215944
1.361	-0.750805	-0.817579	-0.68403	0.0667743			1.361	-0.635721	-0.760541	-0.5109	0.12482			1.361	0.438175	0.334556	0.541794	0.103619			1.361	-0.859013	-1.07505	-0.64298	0.216033
1.362	-0.750627	-0.817332	-0.683922	0.066705			1.362	-0.63574	-0.760565	-0.510914	0.124825			1.362	0.438431	0.334865	0.541996	0.103565			1.362	-0.859049	-1.07517	-0.642927	0.216122
1.363	-0.75045	-0.817085	-0.683814	0.0666358			1.363	-0.635759	-0.760591	-0.510928	0.124831			1.363	0.438685	0.335173	0.542196	0.103512			1.363	-0.859085	-1.0753	-0.642874	0.216211
1.364	-0.750275	-0.816842	-0.683708	0.0665672			1.364	-0.635779	-0.760616	-0.510942	0.124837			1.364	0.438938	0.335479	0.542396	0.103458			1.364	-0.859122	-1.07542	-0.642821	0.216301
1.365	-0.750104	-0.816602	-0.683605	0.066499			1.365	-0.635798	-0.760642	-0.510955	0.124844			1.365	0.439189	0.335785	0.542594	0.103404			1.365	-0.859159	-1.07555	-0.642768	0.216391
1.366	-0.749932	-0.816363	-0.683501	0.0664308			1.366	-0.635818	-0.760669	-0.510967	0.124851			1.366	0.43944	0.33609	0.542791	0.10335			1.366	-0.859197	-1.07568	-0.642716	0.216481
1.367	-0.749761	-0.816124	-0.683398	0.0663627			1.367	-0.635838	-0.760696	-0.51098	0.124858			1.367	0.43969	0.336393	0.542986	0.103296			1.367	-0.859236	-1.07581	-0.642664	0.216571
1.368	-0.74959	-0.815885	-0.683296	0.0662946			1.368	-0.635858	-0.760723	-0.510992	0.124865			1.368	0.439938	0.336696	0.543181	0.103242			1.368	-0.859275	-1.07594	-0.642613	0.216662
1.369	-0.74942	-0.815646	-0.683193	0.0662266			1.369	-0.635878	-0.760751	-0.511004	0.124873			1.369	0.440186	0.336998	0.543374	0.103188			1.369	-0.859314	-1.07607	-0.642561	0.216753
1.37	-0.749249	-0.815408	-0.683091	0.0661586			1.37	-0.635898	-0.760779	-0.511016	0.124882			1.37	0.440432	0.337298	0.543565	0.103134			1.37	-0.859354	-1.0762	-0.64251	0.216844
1.371	-0.749079	-0.81517	-0.682988	0.0660906			1.371	-0.635918	-0.760808	-0.511028	0.12489			1.371	0.440677	0.337598	0.543756	0.103079			1.371	-0.859395	-1.07633	-0.642459	0.216936
1.372	-0.748909	-0.814931	-0.682886	0.0660227			1.372	-0.635938	-0.760837	-0.511039	0.124899			1.372	0.440921	0.337896	0.543945	0.103025			1.372	-0.859436	-1.07646	-0.642409	0.217027
1.373	-0.748738	-0.814693	-0.682784	0.0659549			1.373	-0.635959	-0.760867	-0.51105	0.124909			1.373	0.441164	0.338194	0.544133	0.10297			1.373	-0.859478	-1.0766	-0.642359	0.217119
1.374	-0.748568	-0.814455	-0.682681	0.0658871			1.374	-0.635979	-0.760897	-0.511061	0.124918			1.374	0.441405	0.33849	0.54432	0.102915			1.374	-0.859521	-1.07673	-0.642309	0.217212
1.375	-0.748398	-0.814217	-0.682578	0.0658193			1.375	-0.636	-0.760928	-0.511072	0.124928			1.375	0.441646	0.338786	0.544506	0.10286			1.375	-0.859564	-1.07687	-0.64226	0.217304
1.376	-0.748227	-0.813979	-0.682476	0.0657516			1.376	-0.636021	-0.76096	-0.511082	0.124939			1.376	0.441886	0.339081	0.544692	0.102806			1.376	-0.859608	-1.077	-0.64221	0.217397
1.377	-0.748057	-0.813741	-0.682373	0.0656839			1.377	-0.636041	-0.760991	-0.51109	0.12495			1.377	0.442125	0.339374	0.544876	0.102751			1.377	-0.859652	-1.07714	-0.64216	0.217492
1.378	-0.747886	-0.813503	-0.68227	0.0656162			1.378	-0.63606	-0.761022	-0.511098	0.124962			1.378	0.442363	0.339667	0.545059	0.102696			1.378	-0.859697	-1.07728	-0.642109	0.217587
1.379	-0.747716	-0.813264	-0.682167	0.0655486			1.379	-0.636079	-0.761054	-0.511104	0.124975			1.379	0.4426	0.339959	0.545241	0.102641			1.379	-0.859742	-1.07743	-0.642058	0.217684
1.38	-0.747545	-0.813026	-0.682064	0.0654811			1.38	-0.636098	-0.761086	-0.511109	0.124988			1.38	0.442836	0.34025	0.545423	0.102586			1.38	-0.859788	-1.07757	-0.642006	0.217782
1.381	-0.747374	-0.812787	-0.68196	0.0654135			1.381	-0.636115	-0.761118	-0.511113	0.125003			1.381	0.443071	0.34054	0.545603	0.102532			1.381	-0.859835	-1.07772	-0.641953	0.217882
1.382	-0.747203	-0.812549	-0.681857	0.065346			1.382	-0.636133	-0.76115	-0.511115	0.125018			1.382	0.443305	0.340828	0.545782	0.102477			1.382	-0.859882	-1.07786	-0.641899	0.217982
1.383	-0.747032	-0.81231	-0.681753	0.0652785			1.383	-0.63615	-0.761183	-0.511116	0.125033			1.383	0.443539	0.341116	0.545961	0.102422			1.383	-0.85993	-1.07801	-0.641845	0.218084
1.384	-0.74686	-0.812071	-0.68165	0.0652109			1.384	-0.636166	-0.761216	-0.511116	0.12505			1.384	0.443771	0.341403	0.546138	0.102367			1.384	-0.859978	-1.07817	-0.641791	0.218187
1.385	-0.746689	-0.811833	-0.681546	0.0651434			1.385	-0.636182	-0.761248	-0.511115	0.125067			1.385	0.444002	0.341689	0.546315	0.102313			1.385	-0.860027	-1.07832	-0.641735	0.218292
1.386	-0.746518	-0.811594	-0.681442	0.0650759			1.386	-0.636197	-0.761282	-0.511112	0.125085			1.386	0.444232	0.341974	0.54649	0.102258			1.386	-0.860077	-1.07847	-0.641679	0.218398
1.387	-0.746347	-0.811355	-0.681338	0.0650084			1.387	-0.636212	-0.761315	-0.511109	0.125103			1.387	0.444462	0.342259	0.546665	0.102203			1.387	-0.860127	-1.07863	-0.641622	0.218504
1.388	-0.746176	-0.811117	-0.681235	0.0649409			1.388	-0.636227	-0.761349	-0.511104	0.125123			1.388	0.44469	0.342542	0.546838	0.102148			1.388	-0.860178	-1.07879	-0.641565	0.218613
1.389	-0.746005	-0.810878	-0.681131	0.0648733			1.389	-0.636241	-0.761384	-0.511098	0.125143			1.389	0.444917	0.342824	0.547011	0.102093			1.389	-0.86023	-1.07895	-0.641508	0.218722
1.39	-0.745833	-0.810639	-0.681028	0.0648057			1.39	-0.636255	-0.761419	-0.511091	0.125164			1.39	0.445144	0.343105	0.547182	0.102039			1.39	-0.860283	-1.07912	-0.64145	0.218833
1.391	-0.745662	-0.8104	-0.680924	0.0647381			1.391	-0.636269	-0.761455	-0.511084	0.125186			1.391	0.445369	0.343385	0.547353	0.101984			1.391	-0.860336	-1.07928	-0.641392	0.218945
1.392	-0.745491	-0.810162	-0.680821	0.0646705			1.392	-0.636283	-0.761491	-0.511075	0.125208			1.392	0.445593	0.343664	0.547522	0.101929			1.392	-0.860391	-1.07945	-0.641333	0.219058
1.393	-0.74532	-0.809923	-0.680717	0.0646029			1.393	-0.636296	-0.761528	-0.511065	0.125232			1.393	0.445817	0.343942	0.547691	0.101874			1.393	-0.860446	-1.07962	-0.641274	0.219172
1.394	-0.74515	-0.809685	-0.680614	0.0645351			1.394	-0.63631	-0.761565	-0.511054	0.125256			1.394	0.446039	0.34422	0.547859	0.101819			1.394	-0.860502	-1.07979	-0.641214	0.219288
1.395	-0.744979	-0.809446	-0.680511	0.0644674			1.395	-0.636323	-0.761603	-0.511042	0.125281			1.395	0.446261	0.344496	0.548025	0.101765			1.395	-0.860559	-1.07996	-0.641154	0.219405
1.396	-0.744808	-0.809208	-0.680409	0.0643996			1.396	-0.636335	-0.761642	-0.511029	0.125306			1.396	0.446481	0.344771	0.548191	0.10171			1.396	-0.860616	-1.08014	-0.641094	0.219523
1.397	-0.744638	-0.80897	-0.680307	0.0643318			1.397	-0.636348	-0.761681	-0.511015	0.125333			1.397	0.4467	0.345045	0.548355	0.101655			1.397	-0.860675	-1.08032	-0.641033	0.219642
1.398	-0.744469	-0.808733	-0.680205	0.0642639			1.398	-0.63636	-0.76172	-0.511	0.12536			1.398	0.446919	0.345319	0.548519	0.1016			1.398	-0.860734	-1.0805	-0.640971	0.219763
1.399	-0.7443	-0.808496	-0.680104	0.064196			1.399	-0.636372	-0.76176	-0.510984	0.125388			1.399	0.447136	0.345591	0.548682	0.101545			1.399	-0.860794	-1.08068	-0.640909	0.219884
1.4	-0.744131	-0.808259	-0.680003	0.064128			1.4	-0.636384	-0.761801	-0.510967	0.125417			1.4	0.447353	0.345862	0.548843	0.10149			1.4	-0.860855	-1.08086	-0.640847	0.220007
1.401	-0.743964	-0.808024	-0.679904	0.0640599			1.401	-0.636396	-0.761843	-0.510949	0.125447			1.401	0.447568	0.346133	0.549004	0.101436			1.401	-0.860916	-1.08105	-0.640785	0.220132
1.402	-0.743797	-0.807789	-0.679805	0.0639918			1.402	-0.636407	-0.761884	-0.51093	0.125477			1.402	0.447783	0.346402	0.549163	0.101381			1.402	-0.860979	-1.08124	-0.640722	0.220257
1.403	-0.743631	-0.807554	-0.679707	0.0639237			1.403	-0.636419	-0.761927	-0.51091	0.125508			1.403	0.447996	0.34667	0.549322	0.101326			1.403	-0.861042	-1.08143	-0.640658	0.220384
1.404	-0.743465	-0.807321	-0.67961	0.0638555			1.404	-0.63643	-0.76197	-0.51089	0.12554			1.404	0.448208	0.346937	0.549479	0.101271			1.404	-0.861106	-1.08162	-0.640594	0.220512
1.405	-0.743301	-0.807088	-0.679514	0.0637872			1.405	-0.636441	-0.762014	-0.510868	0.125573			1.405	0.44842	0.347204	0.549636	0.101216			1.405	-0.861171	-1.08181	-0.64053	0.220641
1.406	-0.743138	-0.806857	-0.679419	0.0637189			1.406	-0.636451	-0.762058	-0.510844	0.125607			1.406	0.44863	0.347469	0.549791	0.101161			1.406	-0.861237	-1.08201	-0.640465	0.220772
1.407	-0.742976	-0.806626	-0.679325	0.0636505			1.407	-0.636461	-0.762103	-0.51082	0.125641			1.407	0.44884	0.347733	0.549946	0.101106			1.407	-0.861303	-1.08221	-0.6404	0.220903
1.408	-0.742815	-0.806397	-0.679233	0.0635821			1.408	-0.636471	-0.762147	-0.510795	0.125676			1.408	0.449048	0.347996	0.550099	0.101052			1.408	-0.861369	-1.08241	-0.640334	0.221036
1.409	-0.742654	-0.806168	-0.679141	0.0635136			1.409	-0.63648	-0.762192	-0.510768	0.125712			1.409	0.449255	0.348259	0.550252	0.100997			1.409	-0.861437	-1.08261	-0.640267	0.22117
1.41	-0.742495	-0.805941	-0.67905	0.0634451			1.41	-0.636489	-0.762237	-0.51074	0.125748			1.41	0.449462	0.34852	0.550403	0.100942			1.41	-0.861504	-1.08281	-0.640199	0.221305
1.411	-0.742338	-0.805714	-0.678961	0.0633766			1.411	-0.636497	-0.762283	-0.510711	0.125786			1.411	0.449667	0.34878	0.550554	0.100887			1.411	-0.861572	-1.08301	-0.640131	0.221441
1.412	-0.742181	-0.805489	-0.678873	0.063308			1.412	-0.636505	-0.762328	-0.510681	0.125824			1.412	0.449871	0.349039	0.550703	0.100832			1.412	-0.861641	-1.08322	-0.640062	0.221578
1.413	-0.742025	-0.805264	-0.678786	0.0632395			1.413	-0.636512	-0.762374	-0.51065	0.125862			1.413	0.450074	0.349297	0.550851	0.100777			1.413	-0.86171	-1.08343	-0.639993	0.221717
1.414	-0.74187	-0.805041	-0.678699	0.0631709			1.414	-0.636519	-0.76242	-0.510617	0.125902			1.414	0.450276	0.349554	0.550999	0.100722			1.414	-0.861779	-1.08364	-0.639923	0.221856
1.415	-0.741717	-0.804819	-0.678615	0.0631024			1.415	-0.636525	-0.762467	-0.510583	0.125942			1.415	0.450478	0.34981	0.551145	0.100667			1.415	-0.861849	-1.08385	-0.639852	0.221997
1.416	-0.741565	-0.804599	-0.678531	0.0630338			1.416	-0.636531	-0.762513	-0.510548	0.125982			1.416	0.450678	0.350065	0.55129	0.100612			1.416	-0.861919	-1.08406	-0.639781	0.222139
1.417	-0.741414	-0.804379	-0.678449	0.0629653			1.417	-0.636536	-0.76256	-0.510512	0.126024			1.417	0.450877	0.350319	0.551434	0.100558			1.417	-0.86199	-1.08427	-0.639709	0.222282
1.418	-0.741265	-0.804162	-0.678368	0.0628968			1.418	-0.636541	-0.762607	-0.510475	0.126066			1.418	0.451075	0.350572	0.551578	0.100503			1.418	-0.862062	-1.08449	-0.639636	0.222426
1.419	-0.741117	-0.803946	-0.678289	0.0628283			1.419	-0.636545	-0.762654	-0.510436	0.126109			1.419	0.451272	0.350824	0.55172	0.100448			1.419	-0.862133	-1.0847	-0.639562	0.222571
1.42	-0.740971	-0.803731	-0.678211	0.0627599			1.42	-0.636548	-0.762701	-0.510396	0.126153			1.42	0.451468	0.351075	0.551861	0.100393			1.42	-0.862205	-1.08492	-0.639487	0.222717
1.421	-0.740827	-0.803518	-0.678135	0.0626916			1.421	-0.636551	-0.762747	-0.510354	0.126197			1.421	0.451663	0.351325	0.552001	0.100338			1.421	-0.862277	-1.08514	-0.639412	0.222865
1.422	-0.740684	-0.803307	-0.67806	0.0626232			1.422	-0.636553	-0.762794	-0.510311	0.126242			1.422	0.451857	0.351574	0.55214	0.100283			1.422	-0.862349	-1.08536	-0.639336	0.223013
1.423	-0.740542	-0.803097	-0.677987	0.062555			1.423	-0.636554	-0.762841	-0.510267	0.126287			1.423	0.45205	0.351822	0.552278	0.100228			1.423	-0.862421	-1.08558	-0.639259	0.223163
1.424	-0.740401	-0.802888	-0.677914	0.0624867			1.424	-0.636554	-0.762888	-0.510221	0.126333			1.424	0.452242	0.352069	0.552416	0.100174			1.424	-0.862494	-1.08581	-0.639181	0.223313
1.425	-0.740261	-0.80268	-0.677843	0.0624185			1.425	-0.636555	-0.762935	-0.510174	0.12638			1.425	0.452434	0.352315	0.552554	0.10012			1.425	-0.862567	-1.08603	-0.639102	0.223465
1.426	-0.740123	-0.802474	-0.677773	0.0623504			1.426	-0.636554	-0.762982	-0.510127	0.126427			1.426	0.452627	0.35256	0.552693	0.100066			1.426	-0.86264	-1.08626	-0.639022	0.223618
1.427	-0.739987	-0.802269	-0.677705	0.0622822			1.427	-0.636554	-0.763029	-0.510078	0.126475			1.427	0.452818	0.352805	0.552831	0.100013			1.427	-0.862713	-1.08648	-0.638943	0.223771
1.428	-0.739853	-0.802067	-0.677639	0.0622143			1.428	-0.636553	-0.763076	-0.510029	0.126524			1.428	0.45301	0.353049	0.55297	0.0999604			1.428	-0.862787	-1.08671	-0.638862	0.223925
1.429	-0.739721	-0.801867	-0.677574	0.0621464			1.429	-0.636552	-0.763124	-0.50998	0.126572			1.429	0.453201	0.353293	0.553109	0.0999083			1.429	-0.862861	-1.08694	-0.638782	0.22408
1.43	-0.73959	-0.801668	-0.677511	0.0620786			1.43	-0.636551	-0.763172	-0.509929	0.126621			1.43	0.453392	0.353535	0.553249	0.0998566			1.43	-0.862936	-1.08717	-0.638701	0.224235
1.431	-0.73946	-0.801471	-0.677449	0.0620107			1.431	-0.636549	-0.76322	-0.509878	0.126671			1.431	0.453583	0.353777	0.553388	0.0998054			1.431	-0.86301	-1.0874	-0.638619	0.224391
1.432	-0.739332	-0.801275	-0.677389	0.061943			1.432	-0.636547	-0.763268	-0.509826	0.126721			1.432	0.453773	0.354018	0.553528	0.0997546			1.432	-0.863085	-1.08763	-0.638537	0.224548
1.433	-0.739205	-0.80108	-0.677329	0.0618752			1.433	-0.636545	-0.763317	-0.509774	0.126772			1.433	0.453963	0.354259	0.553667	0.0997044			1.433	-0.86316	-1.08787	-0.638455	0.224705
1.434	-0.739079	-0.800887	-0.677271	0.0618075			1.434	-0.636543	-0.763365	-0.50972	0.126823			1.434	0.454153	0.354498	0.553807	0.0996545			1.434	-0.863236	-1.0881	-0.638373	0.224863
1.435	-0.738955	-0.800695	-0.677215	0.0617399			1.435	-0.63654	-0.763414	-0.509666	0.126874			1.435	0.454342	0.354737	0.553948	0.0996052			1.435	-0.863312	-1.08833	-0.63829	0.225022
1.436	-0.738832	-0.800504	-0.67716	0.0616722			1.436	-0.636538	-0.763464	-0.509612	0.126926			1.436	0.454532	0.354975	0.554088	0.0995563			1.436	-0.863388	-1.08857	-0.638206	0.225181
1.437	-0.73871	-0.800315	-0.677106	0.0616046			1.437	-0.636535	-0.763513	-0.509556	0.126978			1.437	0.454721	0.355213	0.554228	0.0995079			1.437	-0.863464	-1.08881	-0.638122	0.225342
1.438	-0.73859	-0.800127	-0.677053	0.0615371			1.438	-0.636531	-0.763563	-0.5095	0.127031			1.438	0.454909	0.355449	0.554369	0.09946			1.438	-0.863541	-1.08904	-0.638038	0.225502
1.439	-0.738471	-0.799941	-0.677001	0.0614696			1.439	-0.636528	-0.763612	-0.509443	0.127085			1.439	0.455098	0.355685	0.55451	0.0994125			1.439	-0.863618	-1.08928	-0.637954	0.225664
1.44	-0.738354	-0.799756	-0.676951	0.0614021			1.44	-0.636524	-0.763662	-0.509386	0.127138			1.44	0.455286	0.35592	0.554651	0.0993655			1.44	-0.863695	-1.08952	-0.637869	0.225826
1.441	-0.738238	-0.799572	-0.676903	0.0613347			1.441	-0.63652	-0.763713	-0.509328	0.127193			1.441	0.455474	0.356155	0.554792	0.0993189			1.441	-0.863773	-1.08976	-0.637783	0.225989
1.442	-0.738124	-0.799391	-0.676856	0.0612674			1.442	-0.636516	-0.763763	-0.509269	0.127247			1.442	0.455662	0.35639	0.554933	0.0992718			1.442	-0.863851	-1.09	-0.637698	0.226153
1.443	-0.738011	-0.799211	-0.676811	0.0612002			1.443	-0.636512	-0.763814	-0.50921	0.127302			1.443	0.45585	0.356626	0.555074	0.0992241			1.443	-0.863929	-1.09025	-0.637611	0.226317
1.444	-0.7379	-0.799033	-0.676767	0.061133			1.444	-0.636508	-0.763866	-0.50915	0.127358			1.444	0.456039	0.356863	0.555215	0.0991759			1.444	-0.864008	-1.09049	-0.637525	0.226483
1.445	-0.737791	-0.798857	-0.676725	0.0610659			1.445	-0.636503	-0.763917	-0.50909	0.127414			1.445	0.456228	0.357101	0.555355	0.099127			1.445	-0.864087	-1.09073	-0.637438	0.226648
1.446	-0.737684	-0.798683	-0.676685	0.0609988			1.446	-0.636499	-0.763969	-0.509029	0.12747			1.446	0.456417	0.35734	0.555495	0.0990776			1.446	-0.864166	-1.09098	-0.637351	0.226815
1.447	-0.737579	-0.798511	-0.676647	0.0609319			1.447	-0.636495	-0.764021	-0.508968	0.127527			1.447	0.456607	0.35758	0.555635	0.0990277			1.447	-0.864245	-1.09123	-0.637263	0.226982
1.448	-0.737476	-0.798341	-0.676611	0.0608649			1.448	-0.63649	-0.764074	-0.508906	0.127584			1.448	0.456797	0.35782	0.555774	0.0989771			1.448	-0.864325	-1.09148	-0.637175	0.22715
1.449	-0.737374	-0.798172	-0.676576	0.0607981			1.449	-0.636486	-0.764127	-0.508844	0.127641			1.449	0.456988	0.358062	0.555913	0.0989259			1.449	-0.864406	-1.09172	-0.637087	0.227319
1.45	-0.737275	-0.798006	-0.676544	0.0607313			1.45	-0.636481	-0.76418	-0.508782	0.127699			1.45	0.457178	0.358304	0.556052	0.098874			1.45	-0.864487	-1.09197	-0.636998	0.227488
1.451	-0.737178	-0.797843	-0.676513	0.0606645			1.451	-0.636476	-0.764234	-0.508719	0.127758			1.451	0.457369	0.358547	0.55619	0.0988214			1.451	-0.864568	-1.09223	-0.636909	0.227658
1.452	-0.737083	-0.79768	-0.676485	0.0605978			1.452	-0.636472	-0.764288	-0.508655	0.127816			1.452	0.457559	0.358791	0.556327	0.0987681			1.452	-0.86465	-1.09248	-0.63682	0.227829
1.453	-0.736989	-0.79752	-0.676458	0.0605312			1.453	-0.636467	-0.764343	-0.508591	0.127876			1.453	0.45775	0.359036	0.556464	0.0987141			1.453	-0.864732	-1.09273	-0.636731	0.228001
1.454	-0.736897	-0.797362	-0.676433	0.0604647			1.454	-0.636462	-0.764398	-0.508527	0.127935			1.454	0.457941	0.359282	0.556601	0.0986594			1.454	-0.864814	-1.09299	-0.636641	0.228173
1.455	-0.736808	-0.797206	-0.676409	0.0603981			1.455	-0.636457	-0.764453	-0.508462	0.127995			1.455	0.458132	0.359528	0.556736	0.098604			1.455	-0.864897	-1.09324	-0.636551	0.228346
1.456	-0.73672	-0.797051	-0.676388	0.0603317			1.456	-0.636452	-0.764508	-0.508396	0.128056			1.456	0.458324	0.359776	0.556871	0.0985479			1.456	-0.86498	-1.0935	-0.636461	0.22852
1.457	-0.736634	-0.796899	-0.676368	0.0602653			1.457	-0.636447	-0.764563	-0.50833	0.128117			1.457	0.458515	0.360024	0.557006	0.0984911			1.457	-0.865064	-1.09376	-0.63637	0.228694
1.458	-0.736549	-0.796748	-0.67635	0.0601989			1.458	-0.636441	-0.764619	-0.508263	0.128178			1.458	0.458706	0.360273	0.55714	0.0984336			1.458	-0.865147	-1.09402	-0.636278	0.228869
1.459	-0.736466	-0.796599	-0.676334	0.0601326			1.459	-0.636435	-0.764675	-0.508196	0.12824			1.459	0.458898	0.360523	0.557273	0.0983754			1.459	-0.865231	-1.09428	-0.636186	0.229045
1.46	-0.736385	-0.796452	-0.676319	0.0600664			1.46	-0.636429	-0.764731	-0.508128	0.128302			1.46	0.45909	0.360773	0.557406	0.0983165			1.46	-0.865315	-1.09454	-0.636094	0.229221
1.461	-0.736306	-0.796307	-0.676306	0.0600002			1.461	-0.636423	-0.764787	-0.508059	0.128364			1.461	0.459282	0.361025	0.557539	0.0982569			1.461	-0.8654	-1.0948	-0.636001	0.229398
1.462	-0.736229	-0.796163	-0.676295	0.0599341			1.462	-0.636417	-0.764843	-0.50799	0.128427			1.462	0.459474	0.361277	0.55767	0.0981966			1.462	-0.865484	-1.09506	-0.635908	0.229576
1.463	-0.736154	-0.796022	-0.676286	0.059868			1.463	-0.63641	-0.7649	-0.50792	0.12849			1.463	0.459666	0.36153	0.557801	0.0981356			1.463	-0.865569	-1.09532	-0.635815	0.229754
1.464	-0.73608	-0.795882	-0.676278	0.059802			1.464	-0.636403	-0.764957	-0.50785	0.128554			1.464	0.459858	0.361784	0.557932	0.0980739			1.464	-0.865654	-1.09559	-0.635721	0.229933
1.465	-0.736008	-0.795744	-0.676272	0.0597361			1.465	-0.636397	-0.765015	-0.507779	0.128618			1.465	0.46005	0.362039	0.558062	0.0980115			1.465	-0.86574	-1.09585	-0.635627	0.230113
1.466	-0.735938	-0.795608	-0.676268	0.0596703			1.466	-0.63639	-0.765072	-0.507708	0.128682			1.466	0.460243	0.362294	0.558191	0.0979484			1.466	-0.865826	-1.09612	-0.635532	0.230294
1.467	-0.73587	-0.795474	-0.676265	0.0596045			1.467	-0.636383	-0.76513	-0.507636	0.128747			1.467	0.460435	0.362551	0.55832	0.0978846			1.467	-0.865913	-1.09639	-0.635438	0.230475
1.468	-0.735803	-0.795342	-0.676265	0.0595388			1.468	-0.636376	-0.765189	-0.507564	0.128813			1.468	0.460628	0.362808	0.558448	0.09782			1.468	-0.866	-1.09666	-0.635342	0.230657
1.469	-0.735739	-0.795212	-0.676266	0.0594732			1.469	-0.63637	-0.765248	-0.507491	0.128878			1.469	0.460821	0.363066	0.558576	0.0977548			1.469	-0.866087	-1.09693	-0.635247	0.23084
1.47	-0.735676	-0.795084	-0.676269	0.0594077			1.47	-0.636363	-0.765307	-0.507418	0.128945			1.47	0.461014	0.363325	0.558702	0.0976889			1.47	-0.866175	-1.0972	-0.635151	0.231023
1.471	-0.735616	-0.794958	-0.676274	0.0593423			1.471	-0.636356	-0.765367	-0.507344	0.129011			1.471	0.461207	0.363584	0.558829	0.0976222			1.471	-0.866263	-1.09747	-0.635055	0.231207
1.472	-0.735557	-0.794834	-0.67628	0.059277			1.472	-0.636349	-0.765427	-0.50727	0.129079			1.472	0.4614	0.363845	0.558955	0.0975549			1.472	-0.866351	-1.09774	-0.634959	0.231392
1.473	-0.735501	-0.794712	-0.676289	0.0592117			1.473	-0.636341	-0.765488	-0.507195	0.129146			1.473	0.461593	0.364106	0.55908	0.0974868			1.473	-0.86644	-1.09802	-0.634862	0.231578
1.474	-0.735446	-0.794593	-0.676299	0.0591466			1.474	-0.636334	-0.765549	-0.50712	0.129214			1.474	0.461786	0.364368	0.559204	0.097418			1.474	-0.866529	-1.09829	-0.634765	0.231764
1.475	-0.735393	-0.794475	-0.676312	0.0590815			1.475	-0.636327	-0.76561	-0.507044	0.129283			1.475	0.461979	0.364631	0.559327	0.0973482			1.475	-0.866619	-1.09857	-0.634668	0.231951
1.476	-0.735343	-0.794359	-0.676326	0.0590166			1.476	-0.63632	-0.765672	-0.506968	0.129352			1.476	0.462171	0.364894	0.559449	0.0972773			1.476	-0.866709	-1.09885	-0.634571	0.232139
1.477	-0.735294	-0.794246	-0.676342	0.0589518			1.477	-0.636313	-0.765734	-0.506892	0.129421			1.477	0.462363	0.365158	0.559569	0.0972054			1.477	-0.8668	-1.09913	-0.634474	0.232326
1.478	-0.735248	-0.794135	-0.676361	0.058887			1.478	-0.636306	-0.765797	-0.506815	0.129491			1.478	0.462555	0.365422	0.559687	0.0971324			1.478	-0.866891	-1.09941	-0.634377	0.232514
1.479	-0.735204	-0.794026	-0.676381	0.0588224			1.479	-0.6363	-0.765861	-0.506739	0.129561			1.479	0.462745	0.365687	0.559804	0.0970583			1.479	-0.866983	-1.09969	-0.63428	0.232702
1.48	-0.735162	-0.79392	-0.676404	0.0587579			1.48	-0.636294	-0.765925	-0.506663	0.129631			1.48	0.462936	0.365953	0.559919	0.0969832			1.48	-0.867075	-1.09997	-0.634184	0.232891
1.481	-0.735122	-0.793816	-0.676429	0.0586934			1.481	-0.636288	-0.76599	-0.506587	0.129701			1.481	0.463126	0.366219	0.560033	0.096907			1.481	-0.867167	-1.10025	-0.634088	0.233079
1.482	-0.735085	-0.793714	-0.676456	0.0586291			1.482	-0.636283	-0.766055	-0.50651	0.129772			1.482	0.463315	0.366486	0.560145	0.0968298			1.482	-0.86726	-1.10053	-0.633992	0.233268
1.483	-0.735051	-0.793616	-0.676486	0.0585649			1.483	-0.636277	-0.766121	-0.506434	0.129843			1.483	0.463504	0.366753	0.560256	0.0967514			1.483	-0.867354	-1.10081	-0.633896	0.233457
1.484	-0.735019	-0.79352	-0.676518	0.0585008			1.484	-0.636273	-0.766187	-0.506358	0.129915			1.484	0.463693	0.367021	0.560365	0.096672			1.484	-0.867447	-1.10109	-0.633801	0.233646
1.485	-0.73499	-0.793427	-0.676553	0.0584369			1.485	-0.636268	-0.766254	-0.506281	0.129987			1.485	0.463881	0.367289	0.560472	0.0965916			1.485	-0.867542	-1.10138	-0.633706	0.233836
1.486	-0.734964	-0.793337	-0.676591	0.058373			1.486	-0.636264	-0.766322	-0.506205	0.130059			1.486	0.464068	0.367558	0.560578	0.0965101			1.486	-0.867636	-1.10166	-0.633611	0.234026
1.487	-0.73494	-0.793249	-0.676631	0.0583093			1.487	-0.636259	-0.76639	-0.506128	0.130131			1.487	0.464255	0.367828	0.560683	0.0964275			1.487	-0.867732	-1.10195	-0.633516	0.234216
1.488	-0.73492	-0.793165	-0.676674	0.0582458			1.488	-0.636256	-0.766459	-0.506052	0.130204			1.488	0.464442	0.368098	0.560785	0.0963438			1.488	-0.867827	-1.10223	-0.633421	0.234406
1.489	-0.734902	-0.793084	-0.67672	0.0581824			1.489	-0.636252	-0.766529	-0.505976	0.130277			1.489	0.464628	0.368368	0.560887	0.0962591			1.489	-0.867924	-1.10252	-0.633327	0.234597
1.49	-0.734888	-0.793007	-0.676768	0.0581191			1.49	-0.636249	-0.766599	-0.505899	0.13035			1.49	0.464813	0.36864	0.560986	0.0961732			1.49	-0.86802	-1.10281	-0.633233	0.234787
1.491	-0.734876	-0.792932	-0.67682	0.058056			1.491	-0.636246	-0.766669	-0.505822	0.130424			1.491	0.464998	0.368912	0.561084	0.0960864			1.491	-0.868117	-1.1031	-0.633139	0.234978
1.492	-0.734867	-0.79286	-0.676874	0.0579931			1.492	-0.636243	-0.76674	-0.505746	0.130497			1.492	0.465182	0.369184	0.561181	0.0959984			1.492	-0.868215	-1.10338	-0.633045	0.235169
1.493	-0.73486	-0.79279	-0.67693	0.0579302			1.493	-0.63624	-0.766812	-0.505669	0.130571			1.493	0.465366	0.369457	0.561276	0.0959094			1.493	-0.868312	-1.10367	-0.632951	0.235361
1.494	-0.734856	-0.792724	-0.676988	0.0578675			1.494	-0.636238	-0.766883	-0.505592	0.130646			1.494	0.46555	0.369731	0.561369	0.0958193			1.494	-0.86841	-1.10396	-0.632858	0.235552
1.495	-0.734854	-0.792659	-0.677049	0.057805			1.495	-0.636235	-0.766956	-0.505515	0.13072			1.495	0.465733	0.370005	0.561461	0.0957281			1.495	-0.868508	-1.10425	-0.632764	0.235744
1.496	-0.734855	-0.792598	-0.677112	0.0577427			1.496	-0.636233	-0.767028	-0.505437	0.130795			1.496	0.465915	0.370279	0.561551	0.0956358			1.496	-0.868606	-1.10454	-0.632671	0.235936
1.497	-0.734858	-0.792539	-0.677178	0.0576805			1.497	-0.636231	-0.767101	-0.50536	0.130871			1.497	0.466097	0.370555	0.56164	0.0955425			1.497	-0.868705	-1.10483	-0.632577	0.236128
1.498	-0.734864	-0.792482	-0.677245	0.0576186			1.498	-0.636229	-0.767175	-0.505283	0.130946			1.498	0.466279	0.370831	0.561727	0.095448			1.498	-0.868804	-1.10512	-0.632484	0.23632
1.499	-0.734872	-0.792429	-0.677315	0.0575568			1.499	-0.636227	-0.767249	-0.505205	0.131022			1.499	0.466459	0.371107	0.561812	0.0953526			1.499	-0.868903	-1.10542	-0.632391	0.236512
1.5	-0.734882	-0.792377	-0.677387	0.0574953			1.5	-0.636225	-0.767323	-0.505128	0.131098			1.5	0.46664	0.371384	0.561896	0.0952562			1.5	-0.869003	-1.10571	-0.632298	0.236705
1.501	-0.734895	-0.792329	-0.677461	0.057434			1.501	-0.636224	-0.767398	-0.50505	0.131174			1.501	0.466821	0.371662	0.56198	0.0951591			1.501	-0.869102	-1.106	-0.632204	0.236898
1.502	-0.734909	-0.792282	-0.677536	0.0573729			1.502	-0.636223	-0.767474	-0.504972	0.131251			1.502	0.467001	0.37194	0.562062	0.095061			1.502	-0.869202	-1.10629	-0.632112	0.237091
1.503	-0.734926	-0.792239	-0.677614	0.0573122			1.503	-0.636222	-0.76755	-0.504895	0.131327			1.503	0.467182	0.372219	0.562144	0.0949622			1.503	-0.869303	-1.10659	-0.632019	0.237284
1.504	-0.734945	-0.792197	-0.677694	0.0572517			1.504	-0.636221	-0.767626	-0.504817	0.131405			1.504	0.467362	0.372499	0.562224	0.0948625			1.504	-0.869404	-1.10688	-0.631926	0.237478
1.505	-0.734966	-0.792158	-0.677775	0.0571914			1.505	-0.636221	-0.767703	-0.504739	0.131482			1.505	0.467542	0.37278	0.562304	0.094762			1.505	-0.869505	-1.10718	-0.631833	0.237671
1.506	-0.73499	-0.792121	-0.677858	0.0571315			1.506	-0.636221	-0.767781	-0.504661	0.13156			1.506	0.467721	0.373061	0.562382	0.0946606			1.506	-0.869606	-1.10747	-0.631741	0.237865
1.507	-0.735015	-0.792087	-0.677943	0.0570719			1.507	-0.636221	-0.767859	-0.504584	0.131638			1.507	0.467901	0.373343	0.562459	0.0945584			1.507	-0.869708	-1.10777	-0.631648	0.238059
1.508	-0.735042	-0.792055	-0.678029	0.0570127			1.508	-0.636222	-0.767937	-0.504506	0.131716			1.508	0.468081	0.373625	0.562536	0.0944553			1.508	-0.86981	-1.10806	-0.631556	0.238254
1.509	-0.735071	-0.792025	-0.678118	0.0569538			1.509	-0.636222	-0.768017	-0.504428	0.131794			1.509	0.46826	0.373909	0.562611	0.0943514			1.509	-0.869912	-1.10836	-0.631464	0.238448
1.51	-0.735103	-0.791998	-0.678208	0.0568953			1.51	-0.636223	-0.768096	-0.50435	0.131873			1.51	0.468439	0.374193	0.562686	0.0942465			1.51	-0.870015	-1.10866	-0.631371	0.238643
1.511	-0.735137	-0.791974	-0.6783	0.0568372			1.511	-0.636224	-0.768177	-0.504272	0.131952			1.511	0.468618	0.374478	0.562759	0.0941406			1.511	-0.870118	-1.10896	-0.631279	0.238838
1.512	-0.735173	-0.791952	-0.678393	0.0567795			1.512	-0.636226	-0.768257	-0.504195	0.132031			1.512	0.468797	0.374764	0.562831	0.0940337			1.512	-0.870221	-1.10925	-0.631187	0.239034
1.513	-0.735211	-0.791933	-0.678489	0.0567222			1.513	-0.636228	-0.768339	-0.504117	0.132111			1.513	0.468976	0.375051	0.562902	0.0939258			1.513	-0.870325	-1.10955	-0.631096	0.239229
1.514	-0.735251	-0.791917	-0.678586	0.0566654			1.514	-0.63623	-0.768421	-0.504039	0.132191			1.514	0.469155	0.375338	0.562972	0.0938169			1.514	-0.870429	-1.10985	-0.631004	0.239425
1.515	-0.735294	-0.791903	-0.678685	0.056609			1.515	-0.636232	-0.768503	-0.503961	0.132271			1.515	0.469334	0.375627	0.563041	0.093707			1.515	-0.870533	-1.11015	-0.630912	0.239621
1.516	-0.73534	-0.791893	-0.678786	0.0565531			1.516	-0.636234	-0.768585	-0.503883	0.132351			1.516	0.469513	0.375916	0.563109	0.0935961			1.516	-0.870637	-1.11045	-0.63082	0.239817
1.517	-0.735388	-0.791885	-0.67889	0.0564977			1.517	-0.636236	-0.768668	-0.503804	0.132432			1.517	0.469691	0.376207	0.563175	0.0934842			1.517	-0.870741	-1.11075	-0.630728	0.240013
1.518	-0.735438	-0.791881	-0.678995	0.0564429			1.518	-0.636239	-0.768752	-0.503726	0.132513			1.518	0.46987	0.376498	0.563241	0.0933713			1.518	-0.870845	-1.11105	-0.630636	0.240209
1.519	-0.735492	-0.79188	-0.679103	0.0563885			1.519	-0.636241	-0.768835	-0.503648	0.132594			1.519	0.470048	0.376791	0.563305	0.0932574			1.519	-0.87095	-1.11136	-0.630544	0.240406
1.52	-0.735548	-0.791882	-0.679213	0.0563346			1.52	-0.636244	-0.768919	-0.503569	0.132675			1.52	0.470226	0.377084	0.563369	0.0931425			1.52	-0.871054	-1.11166	-0.630452	0.240602
1.521	-0.735607	-0.791888	-0.679325	0.0562812			1.521	-0.636247	-0.769003	-0.503491	0.132756			1.521	0.470404	0.377378	0.563431	0.0930266			1.521	-0.871159	-1.11196	-0.63036	0.240799
1.522	-0.735668	-0.791897	-0.67944	0.0562284			1.522	-0.63625	-0.769088	-0.503412	0.132838			1.522	0.470582	0.377673	0.563492	0.0929097			1.522	-0.871263	-1.11226	-0.630268	0.240995
1.523	-0.735733	-0.791909	-0.679557	0.0561761			1.523	-0.636253	-0.769173	-0.503333	0.13292			1.523	0.47076	0.377968	0.563552	0.0927917			1.523	-0.871368	-1.11256	-0.630175	0.241192
1.524	-0.7358	-0.791925	-0.679676	0.0561244			1.524	-0.636256	-0.769258	-0.503254	0.133002			1.524	0.470938	0.378265	0.563611	0.0926729			1.524	-0.871472	-1.11286	-0.630083	0.241389
1.525	-0.735871	-0.791944	-0.679798	0.0560732			1.525	-0.63626	-0.769344	-0.503175	0.133084			1.525	0.471117	0.378563	0.56367	0.0925537			1.525	-0.871577	-1.11316	-0.62999	0.241587
1.526	-0.735945	-0.791967	-0.679922	0.0560226			1.526	-0.636264	-0.76943	-0.503097	0.133167			1.526	0.471297	0.378863	0.563731	0.0924341			1.526	-0.871681	-1.11347	-0.629898	0.241784
1.527	-0.736022	-0.791995	-0.68005	0.0559727			1.527	-0.636268	-0.769517	-0.503019	0.133249			1.527	0.471478	0.379163	0.563792	0.0923143			1.527	-0.871786	-1.11377	-0.629805	0.241981
1.528	-0.736104	-0.792028	-0.680181	0.0559235			1.528	-0.636273	-0.769605	-0.502941	0.133332			1.528	0.47166	0.379465	0.563854	0.0921941			1.528	-0.871891	-1.11407	-0.629713	0.242178
1.529	-0.73619	-0.792065	-0.680315	0.055875			1.529	-0.636278	-0.769693	-0.502864	0.133414			1.529	0.471843	0.379769	0.563916	0.0920736			1.529	-0.871995	-1.11437	-0.629621	0.242374
1.53	-0.73628	-0.792107	-0.680453	0.0558272			1.53	-0.636284	-0.769781	-0.502787	0.133497			1.53	0.472027	0.380074	0.56398	0.0919529			1.53	-0.8721	-1.11467	-0.629529	0.242571
1.531	-0.736374	-0.792154	-0.680594	0.0557801			1.531	-0.636291	-0.76987	-0.502711	0.13358			1.531	0.472212	0.38038	0.564044	0.0918318			1.531	-0.872204	-1.11497	-0.629437	0.242767
1.532	-0.736472	-0.792205	-0.680738	0.0557338			1.532	-0.636297	-0.76996	-0.502635	0.133662			1.532	0.472398	0.380688	0.564108	0.0917104			1.532	-0.872308	-1.11527	-0.629345	0.242963
1.533	-0.736573	-0.792261	-0.680885	0.0556881			1.533	-0.636305	-0.77005	-0.502559	0.133745			1.533	0.472585	0.380996	0.564174	0.0915887			1.533	-0.872412	-1.11557	-0.629253	0.243159
1.534	-0.736679	-0.792322	-0.681036	0.0556431			1.534	-0.636312	-0.77014	-0.502484	0.133828			1.534	0.472773	0.381307	0.56424	0.0914667			1.534	-0.872516	-1.11587	-0.629162	0.243355
1.535	-0.736789	-0.792387	-0.68119	0.0555989			1.535	-0.63632	-0.770232	-0.502409	0.133911			1.535	0.472963	0.381618	0.564307	0.0913444			1.535	-0.87262	-1.11617	-0.62907	0.24355
1.536	-0.736902	-0.792457	-0.681347	0.0555553			1.536	-0.636329	-0.770323	-0.502335	0.133994			1.536	0.473153	0.381931	0.564375	0.0912218			1.536	-0.872724	-1.11647	-0.628979	0.243746
1.537	-0.737019	-0.792532	-0.681507	0.0555125			1.537	-0.636338	-0.770415	-0.502261	0.134077			1.537	0.473345	0.382246	0.564443	0.0910989			1.537	-0.872828	-1.11677	-0.628887	0.243941
1.538	-0.737141	-0.792611	-0.68167	0.0554705			1.538	-0.636348	-0.770508	-0.502187	0.13416			1.538	0.473537	0.382561	0.564513	0.0909757			1.538	-0.872932	-1.11707	-0.628796	0.244136
1.539	-0.737266	-0.792695	-0.681837	0.0554291			1.539	-0.636358	-0.770601	-0.502114	0.134244			1.539	0.47373	0.382878	0.564583	0.0908522			1.539	-0.873036	-1.11737	-0.628705	0.244331
1.54	-0.737395	-0.792783	-0.682006	0.0553885			1.54	-0.636368	-0.770695	-0.502041	0.134327			1.54	0.473925	0.383197	0.564653	0.0907284			1.54	-0.87314	-1.11767	-0.628614	0.244526
1.541	-0.737528	-0.792876	-0.682179	0.0553486			1.541	-0.636379	-0.770789	-0.501969	0.13441			1.541	0.474121	0.383516	0.564725	0.0906043			1.541	-0.873243	-1.11796	-0.628523	0.24472
1.542	-0.737664	-0.792974	-0.682355	0.0553094			1.542	-0.636391	-0.770884	-0.501897	0.134494			1.542	0.474317	0.383837	0.564797	0.0904799			1.542	-0.873347	-1.11826	-0.628432	0.244915
1.543	-0.737805	-0.793076	-0.682534	0.055271			1.543	-0.636403	-0.77098	-0.501825	0.134577			1.543	0.474515	0.38416	0.56487	0.0903553			1.543	-0.87345	-1.11856	-0.628341	0.245109
1.544	-0.73795	-0.793183	-0.682717	0.0552334			1.544	-0.636415	-0.771076	-0.501754	0.134661			1.544	0.474713	0.384483	0.564944	0.0902303			1.544	-0.873554	-1.11886	-0.628251	0.245303
1.545	-0.738099	-0.793295	-0.682902	0.0551965			1.545	-0.636428	-0.771172	-0.501684	0.134744			1.545	0.474913	0.384808	0.565018	0.090105			1.545	-0.873657	-1.11915	-0.62816	0.245497
1.546	-0.738252	-0.793412	-0.683091	0.0551603			1.546	-0.636441	-0.771269	-0.501613	0.134828			1.546	0.475114	0.385135	0.565093	0.0899794			1.546	-0.873761	-1.11945	-0.62807	0.245691
1.547	-0.738409	-0.793534	-0.683284	0.0551249			1.547	-0.636455	-0.771367	-0.501543	0.134912			1.547	0.475316	0.385462	0.565169	0.0898535			1.547	-0.873864	-1.11975	-0.62798	0.245884
1.548	-0.738571	-0.793661	-0.683481	0.0550903			1.548	-0.636469	-0.771465	-0.501474	0.134996			1.548	0.475518	0.385791	0.565246	0.0897274			1.548	-0.873967	-1.12005	-0.62789	0.246078
1.549	-0.738737	-0.793793	-0.683681	0.0550564			1.549	-0.636484	-0.771564	-0.501405	0.135079			1.549	0.475722	0.386121	0.565323	0.0896009			1.549	-0.874071	-1.12034	-0.6278	0.246271
1.55	-0.738908	-0.793931	-0.683884	0.0550234			1.55	-0.636499	-0.771663	-0.501336	0.135163			1.55	0.475927	0.386453	0.565401	0.0894741			1.55	-0.874174	-1.12064	-0.62771	0.246464
1.551	-0.739083	-0.794074	-0.684092	0.0549911			1.551	-0.636515	-0.771763	-0.501268	0.135247			1.551	0.476133	0.386786	0.56548	0.0893471			1.551	-0.874277	-1.12093	-0.62762	0.246657
1.552	-0.739264	-0.794223	-0.684304	0.0549597			1.552	-0.636531	-0.771863	-0.5012	0.135332			1.552	0.47634	0.38712	0.56556	0.0892197			1.552	-0.87438	-1.12123	-0.62753	0.24685
1.553	-0.739449	-0.794378	-0.68452	0.0549291			1.553	-0.636548	-0.771964	-0.501132	0.135416			1.553	0.476548	0.387456	0.56564	0.0890921			1.553	-0.874483	-1.12153	-0.627441	0.247042
1.554	-0.739639	-0.794538	-0.68474	0.0548993			1.554	-0.636565	-0.772065	-0.501065	0.1355			1.554	0.476757	0.387793	0.565721	0.0889642			1.554	-0.874586	-1.12182	-0.627351	0.247234
1.555	-0.739834	-0.794705	-0.684964	0.0548704			1.555	-0.636583	-0.772167	-0.500999	0.135584			1.555	0.476967	0.388131	0.565803	0.088836			1.555	-0.874688	-1.12211	-0.627262	0.247426
1.556	-0.740035	-0.794877	-0.685193	0.0548424			1.556	-0.636601	-0.772269	-0.500933	0.135668			1.556	0.477178	0.38847	0.565885	0.0887075			1.556	-0.87479	-1.12241	-0.627173	0.247618
1.557	-0.740241	-0.795056	-0.685425	0.0548153			1.557	-0.63662	-0.772372	-0.500867	0.135752			1.557	0.47739	0.388811	0.565969	0.0885787			1.557	-0.874892	-1.1227	-0.627083	0.247808
1.558	-0.740452	-0.795241	-0.685663	0.054789			1.558	-0.636639	-0.772475	-0.500802	0.135836			1.558	0.477603	0.389153	0.566053	0.0884496			1.558	-0.874993	-1.12299	-0.626994	0.247999
1.559	-0.740668	-0.795432	-0.685904	0.0547637			1.559	-0.636658	-0.772579	-0.500738	0.13592			1.559	0.477817	0.389497	0.566137	0.0883202			1.559	-0.875094	-1.12328	-0.626905	0.248189
1.56	-0.74089	-0.795629	-0.68615	0.0547393			1.56	-0.636679	-0.772683	-0.500674	0.136005			1.56	0.478032	0.389842	0.566223	0.0881906			1.56	-0.875195	-1.12357	-0.626816	0.248379
1.561	-0.741117	-0.795833	-0.686401	0.0547158			1.561	-0.6367	-0.772789	-0.500611	0.136089			1.561	0.478248	0.390188	0.566309	0.0880607			1.561	-0.875296	-1.12387	-0.626727	0.248569
1.562	-0.74135	-0.796043	-0.686656	0.0546933			1.562	-0.636722	-0.772896	-0.500549	0.136173			1.562	0.478465	0.390535	0.566396	0.0879303			1.562	-0.875398	-1.12416	-0.62664	0.248759
1.563	-0.741588	-0.79626	-0.686917	0.0546717			1.563	-0.636746	-0.773004	-0.500487	0.136258			1.563	0.478682	0.390883	0.566481	0.0877989			1.563	-0.875501	-1.12445	-0.626553	0.248948
1.564	-0.741833	-0.796484	-0.687182	0.0546511			1.564	-0.63677	-0.773113	-0.500426	0.136344			1.564	0.478898	0.391232	0.566564	0.0876663			1.564	-0.875604	-1.12474	-0.626466	0.249138
1.565	-0.742083	-0.796715	-0.687452	0.0546315			1.565	-0.636795	-0.773224	-0.500366	0.136429			1.565	0.479113	0.391581	0.566646	0.0875324			1.565	-0.875709	-1.12504	-0.626381	0.249328
1.566	-0.74234	-0.796953	-0.687727	0.0546129			1.566	-0.636821	-0.773336	-0.500307	0.136515			1.566	0.479328	0.391931	0.566726	0.0873974			1.566	-0.875814	-1.12533	-0.626296	0.249517
1.567	-0.742602	-0.797197	-0.688007	0.0545952			1.567	-0.636849	-0.77345	-0.500248	0.136601			1.567	0.479542	0.392281	0.566804	0.0872611			1.567	-0.875919	-1.12563	-0.626212	0.249707
1.568	-0.742871	-0.797449	-0.688292	0.0545786			1.568	-0.636877	-0.773564	-0.500189	0.136687			1.568	0.479756	0.392632	0.56688	0.0871237			1.568	-0.876026	-1.12592	-0.626129	0.249896
1.569	-0.743145	-0.797708	-0.688583	0.054563			1.569	-0.636906	-0.77368	-0.500132	0.136774			1.569	0.479969	0.392984	0.566954	0.086985			1.569	-0.876133	-1.12622	-0.626047	0.250086
1.57	-0.743427	-0.797975	-0.688878	0.0545483			1.57	-0.636936	-0.773797	-0.500075	0.136861			1.57	0.480182	0.393337	0.567027	0.0868452			1.57	-0.87624	-1.12652	-0.625965	0.250275
1.571	-0.743714	-0.798249	-0.689179	0.0545347			1.571	-0.636967	-0.773915	-0.500018	0.136949			1.571	0.480394	0.39369	0.567098	0.0867041			1.571	-0.876349	-1.12681	-0.625884	0.250465
1.572	-0.744008	-0.79853	-0.689486	0.0545221			1.572	-0.636999	-0.774035	-0.499963	0.137036			1.572	0.480605	0.394043	0.567167	0.0865618			1.572	-0.876458	-1.12711	-0.625804	0.250654
1.573	-0.744308	-0.798818	-0.689797	0.0545104			1.573	-0.637032	-0.774156	-0.499907	0.137124			1.573	0.480816	0.394398	0.567234	0.0864183			1.573	-0.876568	-1.12741	-0.625724	0.250843
1.574	-0.744614	-0.799114	-0.690115	0.0544998			1.574	-0.637065	-0.774278	-0.499853	0.137212			1.574	0.481026	0.394752	0.5673	0.0862736			1.574	-0.876678	-1.12771	-0.625646	0.251032
1.575	-0.744927	-0.799418	-0.690437	0.0544901			1.575	-0.6371	-0.774401	-0.499799	0.137301			1.575	0.481236	0.395108	0.567363	0.0861276			1.575	-0.876789	-1.12801	-0.625568	0.251222
1.576	-0.745247	-0.799729	-0.690766	0.0544815			1.576	-0.637136	-0.774526	-0.499746	0.13739			1.576	0.481445	0.395464	0.567425	0.0859805			1.576	-0.876901	-1.12831	-0.62549	0.251411
1.577	-0.745573	-0.800047	-0.691099	0.0544738			1.577	-0.637172	-0.774651	-0.499693	0.137479			1.577	0.481653	0.395821	0.567485	0.0858321			1.577	-0.877014	-1.12861	-0.625414	0.2516
1.578	-0.745906	-0.800373	-0.691439	0.0544672			1.578	-0.637209	-0.774778	-0.499641	0.137569			1.578	0.481861	0.396178	0.567543	0.0856826			1.578	-0.877127	-1.12892	-0.625337	0.25179
1.579	-0.746246	-0.800707	-0.691784	0.0544615			1.579	-0.637247	-0.774906	-0.499588	0.137659			1.579	0.482068	0.396536	0.5676	0.0855317			1.579	-0.877241	-1.12922	-0.625261	0.251979
1.58	-0.746592	-0.801049	-0.692135	0.0544568			1.58	-0.637286	-0.775035	-0.499536	0.137749			1.58	0.482275	0.396895	0.567655	0.0853797			1.58	-0.877355	-1.12952	-0.625186	0.252169
1.581	-0.746945	-0.801399	-0.692492	0.054453			1.581	-0.637325	-0.775165	-0.499485	0.13784			1.581	0.482481	0.397254	0.567707	0.0852265			1.581	-0.877471	-1.12983	-0.625111	0.25236
1.582	-0.747306	-0.801756	-0.692855	0.0544503			1.582	-0.637365	-0.775296	-0.499434	0.137931			1.582	0.482686	0.397614	0.567758	0.085072			1.582	-0.877586	-1.13014	-0.625037	0.25255
1.583	-0.747672	-0.802121	-0.693224	0.0544485			1.583	-0.637405	-0.775428	-0.499382	0.138023			1.583	0.482891	0.397975	0.567808	0.0849163			1.583	-0.877703	-1.13044	-0.624962	0.25274
1.584	-0.748046	-0.802494	-0.693599	0.0544477			1.584	-0.637446	-0.775561	-0.499331	0.138115			1.584	0.483096	0.398336	0.567855	0.0847594			1.584	-0.87782	-1.13075	-0.624889	0.252931
1.585	-0.748427	-0.802875	-0.693979	0.0544478			1.585	-0.637488	-0.775694	-0.499281	0.138207			1.585	0.483299	0.398698	0.5679	0.0846012			1.585	-0.877938	-1.13106	-0.624815	0.253122
1.586	-0.748814	-0.803263	-0.694365	0.0544489			1.586	-0.637529	-0.775829	-0.49923	0.1383			1.586	0.483502	0.39906	0.567944	0.0844416			1.586	-0.878056	-1.13137	-0.624742	0.253314
1.587	-0.749209	-0.803659	-0.694758	0.0544508			1.587	-0.637572	-0.775965	-0.499179	0.138393			1.587	0.483704	0.399424	0.567985	0.0842806			1.587	-0.878175	-1.13168	-0.624669	0.253505
1.588	-0.74961	-0.804063	-0.695156	0.0544537			1.588	-0.637615	-0.776101	-0.499129	0.138486			1.588	0.483906	0.399787	0.568024	0.0841182			1.588	-0.878294	-1.13199	-0.624597	0.253697
1.589	-0.750018	-0.804475	-0.69556	0.0544575			1.589	-0.637658	-0.776238	-0.499078	0.13858			1.589	0.484106	0.400152	0.568061	0.0839545			1.589	-0.878414	-1.1323	-0.624525	0.253889
1.59	-0.750433	-0.804895	-0.695971	0.0544623			1.59	-0.637702	-0.776376	-0.499028	0.138674			1.59	0.484306	0.400517	0.568096	0.0837893			1.59	-0.878534	-1.13262	-0.624453	0.254081
1.591	-0.750855	-0.805323	-0.696387	0.0544678			1.591	-0.637746	-0.776515	-0.498978	0.138768			1.591	0.484506	0.400883	0.568128	0.0836228			1.591	-0.878655	-1.13293	-0.624382	0.254274
1.592	-0.751283	-0.805757	-0.696809	0.0544742			1.592	-0.637791	-0.776654	-0.498928	0.138863			1.592	0.484704	0.401249	0.568159	0.0834549			1.592	-0.878777	-1.13324	-0.624311	0.254466
1.593	-0.751718	-0.806199	-0.697236	0.0544813			1.593	-0.637836	-0.776794	-0.498877	0.138958			1.593	0.484902	0.401616	0.568188	0.0832856			1.593	-0.878899	-1.13356	-0.62424	0.254659
1.594	-0.752159	-0.806648	-0.69767	0.0544892			1.594	-0.637882	-0.776936	-0.498827	0.139054			1.594	0.485099	0.401984	0.568214	0.0831149			1.594	-0.879022	-1.13387	-0.624169	0.254853
1.595	-0.752607	-0.807104	-0.698109	0.0544978			1.595	-0.637928	-0.777078	-0.498778	0.13915			1.595	0.485295	0.402353	0.568238	0.0829428			1.595	-0.879145	-1.13419	-0.624099	0.255046
1.596	-0.753061	-0.807568	-0.698554	0.0545071			1.596	-0.637974	-0.77722	-0.498728	0.139246			1.596	0.485491	0.402722	0.56826	0.0827694			1.596	-0.879269	-1.13451	-0.624029	0.25524
1.597	-0.753523	-0.80804	-0.699006	0.0545172			1.597	-0.638021	-0.777364	-0.498678	0.139343			1.597	0.485686	0.403091	0.56828	0.0825945			1.597	-0.879394	-1.13483	-0.62396	0.255434
1.598	-0.753992	-0.80852	-0.699464	0.054528			1.598	-0.638068	-0.777508	-0.498628	0.13944			1.598	0.48588	0.403462	0.568298	0.0824182			1.598	-0.879519	-1.13515	-0.623891	0.255628
1.599	-0.754468	-0.809008	-0.699929	0.0545395			1.599	-0.638116	-0.777653	-0.498579	0.139537			1.599	0.486074	0.403833	0.568314	0.0822406			1.599	-0.879644	-1.13547	-0.623822	0.255823
1.6	-0.754952	-0.809504	-0.7004	0.0545517			1.6	-0.638164	-0.777799	-0.498529	0.139635			1.6	0.486266	0.404205	0.568328	0.0820616			1.6	-0.87977	-1.13579	-0.623753	0.256017
1.601	-0.755443	-0.810008	-0.700878	0.0545646			1.601	-0.638213	-0.777946	-0.49848	0.139733			1.601	0.486459	0.404578	0.568341	0.0818817			1.601	-0.879897	-1.13611	-0.623685	0.256212
1.602	-0.755941	-0.81052	-0.701363	0.0545781			1.602	-0.638262	-0.778093	-0.498431	0.139831			1.602	0.486653	0.404952	0.568354	0.0817009			1.602	-0.880024	-1.13643	-0.623616	0.256407
1.603	-0.756448	-0.81104	-0.701855	0.0545922			1.603	-0.638312	-0.778242	-0.498382	0.13993			1.603	0.486846	0.405327	0.568366	0.0815194			1.603	-0.880151	-1.13675	-0.623549	0.256603
1.604	-0.756962	-0.811568	-0.702355	0.0546069			1.604	-0.638362	-0.778391	-0.498333	0.140029			1.604	0.48704	0.405703	0.568377	0.0813369			1.604	-0.880279	-1.13708	-0.623481	0.256798
1.605	-0.757483	-0.812105	-0.702861	0.0546221			1.605	-0.638413	-0.778541	-0.498285	0.140128			1.605	0.487234	0.406081	0.568388	0.0811537			1.605	-0.880408	-1.1374	-0.623414	0.256994
1.606	-0.758013	-0.812651	-0.703375	0.0546379			1.606	-0.638464	-0.778692	-0.498237	0.140228			1.606	0.487429	0.406459	0.568398	0.0809696			1.606	-0.880536	-1.13773	-0.623346	0.25719
1.607	-0.758551	-0.813205	-0.703897	0.0546543			1.607	-0.638516	-0.778843	-0.498189	0.140327			1.607	0.487624	0.406839	0.568408	0.0807846			1.607	-0.880666	-1.13805	-0.623279	0.257386
1.608	-0.759097	-0.813768	-0.704426	0.0546711			1.608	-0.638568	-0.778996	-0.498141	0.140427			1.608	0.487819	0.40722	0.568418	0.0805989			1.608	-0.880795	-1.13838	-0.623213	0.257582
1.609	-0.759651	-0.814339	-0.704962	0.0546884			1.609	-0.638621	-0.779149	-0.498093	0.140528			1.609	0.488014	0.407602	0.568426	0.0804122			1.609	-0.880925	-1.1387	-0.623146	0.257779
1.61	-0.760213	-0.814919	-0.705507	0.0547061			1.61	-0.638675	-0.779303	-0.498046	0.140628			1.61	0.48821	0.407985	0.568434	0.0802248			1.61	-0.881056	-1.13903	-0.62308	0.257976
1.611	-0.760784	-0.815508	-0.70606	0.0547242			1.611	-0.638729	-0.779458	-0.497999	0.140729			1.611	0.488406	0.408369	0.568442	0.0800365			1.611	-0.881187	-1.13936	-0.623014	0.258173
1.612	-0.761364	-0.816106	-0.706621	0.0547427			1.612	-0.638784	-0.779614	-0.497953	0.140831			1.612	0.488602	0.408754	0.568449	0.0798473			1.612	-0.881319	-1.13969	-0.622949	0.25837
1.613	-0.761952	-0.816713	-0.70719	0.0547616			1.613	-0.638839	-0.779772	-0.497907	0.140933			1.613	0.488798	0.409141	0.568456	0.0796574			1.613	-0.881452	-1.14002	-0.622884	0.258568
1.614	-0.762549	-0.817329	-0.707768	0.0547807			1.614	-0.638896	-0.779931	-0.497861	0.141035			1.614	0.488995	0.409529	0.568462	0.0794665			1.614	-0.881586	-1.14035	-0.62282	0.258766
1.615	-0.763154	-0.817954	-0.708354	0.0548002			1.615	-0.638953	-0.780091	-0.497816	0.141137			1.615	0.489192	0.409917	0.568467	0.0792749			1.615	-0.881721	-1.14069	-0.622757	0.258964
1.616	-0.763769	-0.818589	-0.708949	0.0548198			1.616	-0.639011	-0.780252	-0.497771	0.14124			1.616	0.489389	0.410307	0.568472	0.0790824			1.616	-0.881857	-1.14102	-0.622693	0.259163
1.617	-0.764393	-0.819232	-0.709553	0.0548397			1.617	-0.63907	-0.780414	-0.497727	0.141344			1.617	0.489587	0.410698	0.568476	0.078889			1.617	-0.881993	-1.14136	-0.622631	0.259362
1.618	-0.765025	-0.819885	-0.710166	0.0548597			1.618	-0.63913	-0.780577	-0.497682	0.141448			1.618	0.489785	0.41109	0.56848	0.0786948			1.618	-0.882131	-1.14169	-0.622569	0.259562
1.619	-0.765668	-0.820548	-0.710788	0.0548799			1.619	-0.63919	-0.780742	-0.497639	0.141552			1.619	0.489983	0.411483	0.568483	0.0784998			1.619	-0.882269	-1.14203	-0.622507	0.259762
1.62	-0.766319	-0.821219	-0.711419	0.0549002			1.62	-0.639252	-0.780908	-0.497596	0.141656			1.62	0.490182	0.411878	0.568486	0.0783039			1.62	-0.882408	-1.14237	-0.622446	0.259962
1.621	-0.76698	-0.821901	-0.712059	0.0549205			1.621	-0.639314	-0.781075	-0.497553	0.141761			1.621	0.490381	0.412273	0.568488	0.0781072			1.621	-0.882548	-1.14271	-0.622385	0.260163
1.622	-0.76765	-0.822591	-0.71271	0.0549408			1.622	-0.639377	-0.781243	-0.49751	0.141866			1.622	0.49058	0.41267	0.568489	0.0779096			1.622	-0.882689	-1.14305	-0.622325	0.260364
1.623	-0.76833	-0.823292	-0.713369	0.0549612			1.623	-0.63944	-0.781411	-0.497468	0.141972			1.623	0.490779	0.413068	0.56849	0.0777112			1.623	-0.88283	-1.14339	-0.622265	0.260564
1.624	-0.76902	-0.824001	-0.714039	0.0549814			1.624	-0.639503	-0.78158	-0.497425	0.142077			1.624	0.490979	0.413467	0.568491	0.077512			1.624	-0.88297	-1.14374	-0.622205	0.260765
1.625	-0.76972	-0.824721	-0.714718	0.0550016			1.625	-0.639566	-0.781749	-0.497383	0.142183			1.625	0.491179	0.413867	0.568491	0.077312			1.625	-0.88311	-1.14408	-0.622144	0.260966
1.626	-0.77043	-0.825452	-0.715408	0.0550217			1.626	-0.63963	-0.781918	-0.497341	0.142289			1.626	0.491381	0.414269	0.568493	0.0771121			1.626	-0.88325	-1.14442	-0.622084	0.261166
1.627	-0.771153	-0.826194	-0.716111	0.0550418			1.627	-0.639694	-0.782088	-0.497301	0.142394			1.627	0.491585	0.414672	0.568497	0.0769125			1.627	-0.883389	-1.14475	-0.622024	0.261365
1.628	-0.771888	-0.82695	-0.716826	0.0550618			1.628	-0.63976	-0.782259	-0.497261	0.142499			1.628	0.49179	0.415077	0.568504	0.0767131			1.628	-0.883528	-1.14509	-0.621964	0.261564
1.629	-0.772635	-0.827717	-0.717553	0.0550818			1.629	-0.639826	-0.78243	-0.497222	0.142604			1.629	0.491998	0.415484	0.568512	0.0765139			1.629	-0.883667	-1.14543	-0.621905	0.261762
1.63	-0.773396	-0.828497	-0.718294	0.0551016			1.63	-0.639893	-0.782602	-0.497185	0.142708			1.63	0.492208	0.415893	0.568523	0.076315			1.63	-0.883806	-1.14577	-0.621846	0.261959
1.631	-0.774169	-0.82929	-0.719047	0.0551213			1.631	-0.639961	-0.782774	-0.497148	0.142813			1.631	0.49242	0.416304	0.568537	0.0761163			1.631	-0.883944	-1.1461	-0.621788	0.262156
1.632	-0.774955	-0.830096	-0.719814	0.0551408			1.632	-0.640029	-0.782946	-0.497113	0.142917			1.632	0.492634	0.416716	0.568552	0.0759179			1.632	-0.884082	-1.14643	-0.62173	0.262352
1.633	-0.775755	-0.830915	-0.720595	0.05516			1.633	-0.640098	-0.783119	-0.497078	0.143021			1.633	0.49285	0.41713	0.56857	0.0757197			1.633	-0.884219	-1.14677	-0.621672	0.262547
1.634	-0.776568	-0.831747	-0.721389	0.055179			1.634	-0.640168	-0.783292	-0.497044	0.143124			1.634	0.493068	0.417546	0.56859	0.0755217			1.634	-0.884356	-1.1471	-0.621614	0.262741
1.635	-0.777395	-0.832593	-0.722198	0.0551976			1.635	-0.640238	-0.783466	-0.497011	0.143228			1.635	0.493288	0.417964	0.568612	0.075324			1.635	-0.884492	-1.14743	-0.621557	0.262935
1.636	-0.778236	-0.833452	-0.72302	0.0552159			1.636	-0.640309	-0.78364	-0.496978	0.143331			1.636	0.493509	0.418383	0.568636	0.0751265			1.636	-0.884628	-1.14776	-0.6215	0.263128
1.637	-0.779091	-0.834325	-0.723857	0.0552338			1.637	-0.640381	-0.783814	-0.496947	0.143434			1.637	0.493733	0.418804	0.568663	0.0749293			1.637	-0.884764	-1.14808	-0.621443	0.263321
1.638	-0.77996	-0.835211	-0.724709	0.0552512			1.638	-0.640453	-0.783989	-0.496917	0.143536			1.638	0.493959	0.419227	0.568692	0.0747323			1.638	-0.884899	-1.14841	-0.621387	0.263512
1.639	-0.780844	-0.836112	-0.725576	0.055268			1.639	-0.640526	-0.784164	-0.496887	0.143639			1.639	0.494187	0.419651	0.568723	0.0745356			1.639	-0.885034	-1.14874	-0.62133	0.263703
1.64	-0.781742	-0.837026	-0.726458	0.0552843			1.64	-0.640599	-0.78434	-0.496858	0.143741			1.64	0.494417	0.420078	0.568756	0.0743391			1.64	-0.885168	-1.14906	-0.621274	0.263894
1.641	-0.782655	-0.837955	-0.727355	0.0553			1.641	-0.640673	-0.784515	-0.49683	0.143843			1.641	0.494649	0.420506	0.568792	0.0741429			1.641	-0.885302	-1.14939	-0.621219	0.264083
1.642	-0.783583	-0.838898	-0.728268	0.055315			1.642	-0.640747	-0.784692	-0.496803	0.143944			1.642	0.494883	0.420936	0.568829	0.0739469			1.642	-0.885435	-1.14971	-0.621163	0.264272
1.643	-0.784527	-0.839856	-0.729197	0.0553293			1.643	-0.640823	-0.784868	-0.496777	0.144045			1.643	0.495118	0.421367	0.56887	0.0737512			1.643	-0.885569	-1.15003	-0.621108	0.26446
1.644	-0.785485	-0.840828	-0.730143	0.0553428			1.644	-0.640899	-0.785045	-0.496752	0.144147			1.644	0.495356	0.421801	0.568912	0.0735557			1.644	-0.885701	-1.15035	-0.621053	0.264648
1.645	-0.78646	-0.841816	-0.731105	0.0553555			1.645	-0.640975	-0.785223	-0.496728	0.144247			1.645	0.495596	0.422236	0.568957	0.0733605			1.645	-0.885833	-1.15067	-0.620999	0.264835
1.646	-0.78745	-0.842818	-0.732083	0.0553672			1.646	-0.641052	-0.7854	-0.496704	0.144348			1.646	0.495838	0.422672	0.569004	0.0731656			1.646	-0.885965	-1.15099	-0.620944	0.265021
1.647	-0.788457	-0.843835	-0.733079	0.055378			1.647	-0.64113	-0.785578	-0.496681	0.144448			1.647	0.496082	0.423111	0.569053	0.0729709			1.647	-0.886097	-1.1513	-0.62089	0.265206
1.648	-0.78948	-0.844867	-0.734092	0.0553877			1.648	-0.641208	-0.785757	-0.49666	0.144549			1.648	0.496328	0.423551	0.569104	0.0727764			1.648	-0.886228	-1.15162	-0.620836	0.265391
1.649	-0.790519	-0.845915	-0.735123	0.0553962			1.649	-0.641287	-0.785936	-0.496639	0.144648			1.649	0.496576	0.423993	0.569158	0.0725823			1.649	-0.886358	-1.15193	-0.620783	0.265575
1.65	-0.791575	-0.846979	-0.736172	0.0554036			1.65	-0.641367	-0.786115	-0.496619	0.144748			1.65	0.496825	0.424437	0.569213	0.0723882			1.65	-0.886488	-1.15225	-0.62073	0.265759
1.651	-0.792648	-0.848058	-0.737238	0.0554096			1.651	-0.641447	-0.786294	-0.496599	0.144848			1.651	0.497075	0.424882	0.569268	0.0721933			1.651	-0.886618	-1.15256	-0.620677	0.265941
1.652	-0.793738	-0.849153	-0.738324	0.0554143			1.652	-0.641527	-0.786474	-0.49658	0.144947			1.652	0.497325	0.425327	0.569322	0.0719973			1.652	-0.886748	-1.15287	-0.620624	0.266123
1.653	-0.794846	-0.850263	-0.739428	0.0554176			1.653	-0.641607	-0.786653	-0.496561	0.145046			1.653	0.497574	0.425774	0.569374	0.0718003			1.653	-0.886877	-1.15318	-0.620572	0.266305
1.654	-0.795971	-0.85139	-0.740551	0.0554193			1.654	-0.641688	-0.786833	-0.496543	0.145145			1.654	0.497824	0.426221	0.569426	0.0716022			1.654	-0.887005	-1.15349	-0.62052	0.266485
1.655	-0.797114	-0.852533	-0.741694	0.0554194			1.655	-0.641769	-0.787013	-0.496526	0.145244			1.655	0.498073	0.42667	0.569476	0.0714031			1.655	-0.887133	-1.1538	-0.620468	0.266665
1.656	-0.798275	-0.853692	-0.742857	0.0554179			1.656	-0.641851	-0.787193	-0.496508	0.145342			1.656	0.498322	0.427119	0.569525	0.071203			1.656	-0.887262	-1.15411	-0.620417	0.266845
1.657	-0.799454	-0.854868	-0.744039	0.0554145			1.657	-0.641932	-0.787373	-0.496492	0.145441			1.657	0.498571	0.42757	0.569573	0.0710018			1.657	-0.887389	-1.15441	-0.620366	0.267024
1.658	-0.800652	-0.856061	-0.745243	0.0554093			1.658	-0.642015	-0.787554	-0.496476	0.145539			1.658	0.49882	0.428021	0.56962	0.0707996			1.658	-0.887517	-1.15472	-0.620315	0.267202
1.659	-0.801869	-0.857271	-0.746467	0.0554021			1.659	-0.642097	-0.787735	-0.49646	0.145637			1.659	0.499069	0.428473	0.569666	0.0705963			1.659	-0.887645	-1.15502	-0.620265	0.267379
1.66	-0.803105	-0.858498	-0.747712	0.0553929			1.66	-0.642181	-0.787916	-0.496445	0.145735			1.66	0.499318	0.428926	0.56971	0.070392			1.66	-0.887772	-1.15533	-0.620215	0.267556
1.661	-0.804361	-0.859742	-0.74898	0.0553814			1.661	-0.642264	-0.788097	-0.496431	0.145833			1.661	0.499567	0.42938	0.569754	0.0701867			1.661	-0.887899	-1.15563	-0.620166	0.267733
1.662	-0.805636	-0.861004	-0.750269	0.0553677			1.662	-0.642348	-0.788279	-0.496417	0.145931			1.662	0.499816	0.429835	0.569796	0.0699803			1.662	-0.888026	-1.15593	-0.620118	0.267909
1.663	-0.806932	-0.862283	-0.75158	0.0553516			1.663	-0.642433	-0.788461	-0.496404	0.146029			1.663	0.500064	0.430291	0.569837	0.0697728			1.663	-0.888153	-1.15624	-0.620069	0.268084
1.664	-0.808248	-0.863581	-0.752915	0.055333			1.664	-0.642518	-0.788644	-0.496391	0.146126			1.664	0.500313	0.430748	0.569877	0.0695644			1.664	-0.88828	-1.15654	-0.620021	0.268259
1.665	-0.809584	-0.864896	-0.754272	0.0553118			1.665	-0.642603	-0.788827	-0.496379	0.146224			1.665	0.500561	0.431206	0.569916	0.0693548			1.665	-0.888406	-1.15684	-0.619974	0.268433
1.666	-0.810941	-0.866229	-0.755654	0.0552878			1.666	-0.642689	-0.78901	-0.496368	0.146321			1.666	0.500809	0.431665	0.569953	0.0691443			1.666	-0.888533	-1.15714	-0.619927	0.268606
1.667	-0.812319	-0.86758	-0.757058	0.0552609			1.667	-0.642775	-0.789193	-0.496357	0.146418			1.667	0.501057	0.432125	0.56999	0.0689326			1.667	-0.888659	-1.15744	-0.61988	0.268779
1.668	-0.813718	-0.868949	-0.758487	0.0552311			1.668	-0.642862	-0.789377	-0.496346	0.146515			1.668	0.501305	0.432585	0.570025	0.06872			1.668	-0.888785	-1.15774	-0.619834	0.268951
1.669	-0.815138	-0.870336	-0.75994	0.0551981			1.669	-0.642949	-0.789561	-0.496337	0.146612			1.669	0.501553	0.433047	0.57006	0.0685063			1.669	-0.888911	-1.15803	-0.619789	0.269123
1.67	-0.816579	-0.871741	-0.761417	0.055162			1.67	-0.643036	-0.789745	-0.496327	0.146709			1.67	0.501801	0.43351	0.570093	0.0682915			1.67	-0.889037	-1.15833	-0.619743	0.269294
1.671	-0.818042	-0.873165	-0.76292	0.0551225			1.671	-0.643124	-0.78993	-0.496319	0.146806			1.671	0.502049	0.433973	0.570125	0.0680757			1.671	-0.889163	-1.15863	-0.619699	0.269464
1.672	-0.819527	-0.874607	-0.764448	0.0550794			1.672	-0.643213	-0.790115	-0.496311	0.146902			1.672	0.502297	0.434438	0.570155	0.0678588			1.672	-0.889288	-1.15892	-0.619654	0.269634
1.673	-0.821035	-0.876067	-0.766002	0.0550327			1.673	-0.643302	-0.7903	-0.496303	0.146998			1.673	0.502544	0.434903	0.570185	0.0676409			1.673	-0.889414	-1.15922	-0.619611	0.269803
1.674	-0.822564	-0.877546	-0.767582	0.0549822			1.674	-0.643391	-0.790486	-0.496297	0.147095			1.674	0.502792	0.43537	0.570213	0.067422			1.674	-0.889539	-1.15951	-0.619567	0.269972
1.675	-0.824117	-0.879044	-0.769189	0.0549276			1.675	-0.643481	-0.790672	-0.49629	0.147191			1.675	0.503039	0.435837	0.570241	0.0672021			1.675	-0.889664	-1.1598	-0.619524	0.27014
1.676	-0.825692	-0.880561	-0.770823	0.054869			1.676	-0.643572	-0.790859	-0.496285	0.147287			1.676	0.503288	0.436306	0.57027	0.0669822			1.676	-0.889789	-1.1601	-0.619482	0.270307
1.677	-0.827291	-0.882097	-0.772485	0.054806			1.677	-0.643663	-0.791046	-0.49628	0.147383			1.677	0.503539	0.436777	0.570302	0.0667624			1.677	-0.889914	-1.16039	-0.619439	0.270475
1.678	-0.828913	-0.883652	-0.774175	0.0547386			1.678	-0.643754	-0.791233	-0.496276	0.147479			1.678	0.503792	0.437249	0.570335	0.0665428			1.678	-0.890039	-1.16068	-0.619396	0.270642
1.679	-0.830559	-0.885226	-0.775893	0.0546664			1.679	-0.643847	-0.791422	-0.496272	0.147575			1.679	0.504047	0.437723	0.57037	0.0663233			1.679	-0.890163	-1.16097	-0.619354	0.270809
1.68	-0.832229	-0.886818	-0.777639	0.0545895			1.68	-0.643941	-0.791612	-0.49627	0.147671			1.68	0.504303	0.438199	0.570407	0.0661039			1.68	-0.890289	-1.16126	-0.619313	0.270976
1.681	-0.833923	-0.88843	-0.779415	0.0545075			1.681	-0.644036	-0.791803	-0.496268	0.147767			1.681	0.504561	0.438677	0.570446	0.0658847			1.681	-0.890414	-1.16156	-0.619272	0.271142
1.682	-0.835641	-0.890061	-0.781221	0.0544202			1.682	-0.644131	-0.791995	-0.496268	0.147864			1.682	0.504821	0.439156	0.570487	0.0656655			1.682	-0.89054	-1.16185	-0.619232	0.271309
1.683	-0.837384	-0.891711	-0.783056	0.0543274			1.683	-0.644228	-0.792189	-0.496268	0.14796			1.683	0.505083	0.439637	0.57053	0.0654466			1.683	-0.890667	-1.16214	-0.619192	0.271475
1.684	-0.839151	-0.89338	-0.784922	0.054229			1.684	-0.644326	-0.792383	-0.49627	0.148057			1.684	0.505347	0.440119	0.570575	0.0652277			1.684	-0.890794	-1.16243	-0.619153	0.271641
1.685	-0.840943	-0.895068	-0.786819	0.0541247			1.685	-0.644426	-0.792579	-0.496272	0.148154			1.685	0.505613	0.440604	0.570622	0.065009			1.685	-0.890921	-1.16273	-0.619114	0.271807
1.686	-0.842761	-0.896775	-0.788746	0.0540143			1.686	-0.644526	-0.792776	-0.496276	0.14825			1.686	0.50588	0.44109	0.570671	0.0647905			1.686	-0.891048	-1.16302	-0.619076	0.271972
1.687	-0.844603	-0.8985	-0.790705	0.0538975			1.687	-0.644627	-0.792974	-0.49628	0.148347			1.687	0.506149	0.441577	0.570721	0.064572			1.687	-0.891176	-1.16331	-0.619039	0.272138
1.688	-0.84647	-0.900244	-0.792696	0.0537742			1.688	-0.64473	-0.793174	-0.496286	0.148444			1.688	0.50642	0.442067	0.570774	0.0643537			1.688	-0.891305	-1.16361	-0.619002	0.272303
1.689	-0.848363	-0.902007	-0.794719	0.053644			1.689	-0.644833	-0.793374	-0.496292	0.148541			1.689	0.506693	0.442558	0.570829	0.0641356			1.689	-0.891433	-1.1639	-0.618966	0.272468
1.69	-0.850281	-0.903788	-0.796774	0.0535067			1.69	-0.644938	-0.793576	-0.4963	0.148638			1.69	0.506968	0.44305	0.570886	0.0639176			1.69	-0.891562	-1.16419	-0.61893	0.272632
1.691	-0.852223	-0.905585	-0.79886	0.0533621			1.691	-0.645044	-0.793779	-0.496308	0.148736			1.691	0.507244	0.443545	0.570944	0.0636997			1.691	-0.891692	-1.16449	-0.618895	0.272797
1.692	-0.854185	-0.907395	-0.800975	0.0532101			1.692	-0.64515	-0.793983	-0.496318	0.148833			1.692	0.507523	0.444041	0.571005	0.063482			1.692	-0.891821	-1.16478	-0.61886	0.272961
1.693	-0.856168	-0.909219	-0.803118	0.0530505			1.693	-0.645258	-0.794189	-0.496328	0.14893			1.693	0.507803	0.444539	0.571067	0.0632645			1.693	-0.891952	-1.16508	-0.618826	0.273126
1.694	-0.858173	-0.911056	-0.80529	0.052883			1.694	-0.645367	-0.794395	-0.49634	0.149028			1.694	0.508085	0.445038	0.571132	0.0630471			1.694	-0.892082	-1.16537	-0.618793	0.273289
1.695	-0.860197	-0.912905	-0.80749	0.0527073			1.695	-0.645477	-0.794602	-0.496352	0.149125			1.695	0.508369	0.445539	0.571199	0.0628298			1.695	-0.892212	-1.16567	-0.618759	0.273453
1.696	-0.862242	-0.914765	-0.809719	0.0525234			1.696	-0.645588	-0.79481	-0.496365	0.149223			1.696	0.508655	0.446042	0.571267	0.0626127			1.696	-0.892342	-1.16596	-0.618727	0.273616
1.697	-0.864307	-0.916638	-0.811976	0.0523308			1.697	-0.645699	-0.795019	-0.496379	0.14932			1.697	0.508942	0.446546	0.571338	0.0623957			1.697	-0.892472	-1.16625	-0.618694	0.273779
1.698	-0.866392	-0.918521	-0.814262	0.0521294			1.698	-0.645811	-0.795229	-0.496394	0.149417			1.698	0.509231	0.447053	0.57141	0.0621789			1.698	-0.892602	-1.16654	-0.618661	0.273941
1.699	-0.868496	-0.920415	-0.816577	0.051919			1.699	-0.645924	-0.795439	-0.49641	0.149514			1.699	0.509523	0.44756	0.571485	0.0619622			1.699	-0.892731	-1.16683	-0.618629	0.274102
1.7	-0.870619	-0.922318	-0.818919	0.0516993			1.7	-0.646038	-0.795649	-0.496426	0.149612			1.7	0.509815	0.44807	0.571561	0.0617456			1.7	-0.892861	-1.16712	-0.618597	0.274263
1.701	-0.872759	-0.924229	-0.821289	0.0514701			1.701	-0.646152	-0.795861	-0.496443	0.149709			1.701	0.510108	0.44858	0.571635	0.0615277			1.701	-0.89299	-1.16741	-0.618565	0.274424
1.702	-0.874914	-0.926146	-0.823683	0.0512313			1.702	-0.646266	-0.796072	-0.49646	0.149806			1.702	0.510399	0.449091	0.571708	0.0613084			1.702	-0.893118	-1.1677	-0.618534	0.274584
1.703	-0.877085	-0.928067	-0.826102	0.0509828			1.703	-0.646381	-0.796284	-0.496478	0.149903			1.703	0.510691	0.449603	0.571778	0.0610877			1.703	-0.893247	-1.16799	-0.618503	0.274744
1.704	-0.879269	-0.929993	-0.828545	0.0507243			1.704	-0.646496	-0.796497	-0.496496	0.15			1.704	0.510981	0.450115	0.571847	0.0608656			1.704	-0.893375	-1.16828	-0.618472	0.274903
1.705	-0.881467	-0.931923	-0.831011	0.0504556			1.705	-0.646612	-0.796709	-0.496514	0.150098			1.705	0.511271	0.450629	0.571913	0.0606422			1.705	-0.893503	-1.16857	-0.618441	0.275062
1.706	-0.883678	-0.933854	-0.833501	0.0501765			1.706	-0.646728	-0.796923	-0.496533	0.150195			1.706	0.51156	0.451143	0.571977	0.0604173			1.706	-0.893631	-1.16885	-0.61841	0.27522
1.707	-0.885901	-0.935788	-0.836014	0.0498868			1.707	-0.646844	-0.797136	-0.496552	0.150292			1.707	0.511849	0.451658	0.57204	0.060191			1.707	-0.893758	-1.16914	-0.61838	0.275378
1.708	-0.888136	-0.937722	-0.838549	0.0495862			1.708	-0.646961	-0.79735	-0.496572	0.150389			1.708	0.512137	0.452173	0.5721	0.0599634			1.708	-0.893886	-1.16942	-0.61835	0.275536
1.709	-0.890381	-0.939655	-0.841106	0.0492745			1.709	-0.647078	-0.797565	-0.496592	0.150487			1.709	0.512424	0.452689	0.572158	0.0597343			1.709	-0.894013	-1.16971	-0.61832	0.275692
1.71	-0.892636	-0.941588	-0.843685	0.0489516			1.71	-0.647196	-0.79778	-0.496612	0.150584			1.71	0.51271	0.453207	0.572214	0.0595039			1.71	-0.894139	-1.16999	-0.618291	0.275849
1.711	-0.894901	-0.943518	-0.846284	0.0486173			1.711	-0.647314	-0.797995	-0.496633	0.150681			1.711	0.512996	0.453724	0.572268	0.059272			1.711	-0.894266	-1.17027	-0.618261	0.276005
1.712	-0.897174	-0.945445	-0.848902	0.0482713			1.712	-0.647432	-0.79821	-0.496654	0.150778			1.712	0.513282	0.454243	0.572321	0.0590387			1.712	-0.894392	-1.17055	-0.618232	0.27616
1.713	-0.899454	-0.947367	-0.85154	0.0479134			1.713	-0.647551	-0.798426	-0.496676	0.150875			1.713	0.513566	0.454762	0.572371	0.0588041			1.713	-0.894518	-1.17083	-0.618204	0.276315
1.714	-0.90174	-0.949284	-0.854197	0.0475434			1.714	-0.64767	-0.798643	-0.496698	0.150972			1.714	0.513851	0.455283	0.572419	0.058568			1.714	-0.894644	-1.17111	-0.618175	0.276469
1.715	-0.904033	-0.951194	-0.856871	0.0471612			1.715	-0.64779	-0.79886	-0.49672	0.15107			1.715	0.514134	0.455803	0.572465	0.0583305			1.715	-0.89477	-1.17139	-0.618147	0.276623
1.716	-0.906329	-0.953096	-0.859562	0.0467666			1.716	-0.64791	-0.799077	-0.496743	0.151167			1.716	0.514417	0.456325	0.572508	0.0580916			1.716	-0.894895	-1.17167	-0.618119	0.276776
1.717	-0.908629	-0.954988	-0.862269	0.0463593			1.717	-0.648031	-0.799295	-0.496767	0.151264			1.717	0.514699	0.456848	0.57255	0.0578513			1.717	-0.89502	-1.17195	-0.618091	0.276929
1.718	-0.910931	-0.95687	-0.864991	0.0459393			1.718	-0.648152	-0.799513	-0.49679	0.151361			1.718	0.51498	0.457371	0.57259	0.0576096			1.718	-0.895145	-1.17223	-0.618064	0.277081
1.719	-0.913233	-0.95874	-0.867727	0.0455063			1.719	-0.648273	-0.799731	-0.496815	0.151458			1.719	0.515261	0.457895	0.572628	0.0573665			1.719	-0.895269	-1.1725	-0.618037	0.277233
1.72	-0.915536	-0.960596	-0.870476	0.0450602			1.72	-0.648395	-0.79995	-0.496839	0.151555			1.72	0.515542	0.45842	0.572664	0.057122			1.72	-0.895394	-1.17278	-0.61801	0.277384
1.721	-0.917838	-0.962438	-0.873237	0.0446008			1.721	-0.648517	-0.800169	-0.496865	0.151652			1.721	0.515821	0.458945	0.572697	0.056876			1.721	-0.895518	-1.17305	-0.617983	0.277534
1.722	-0.920136	-0.964264	-0.876008	0.0441281			1.722	-0.64864	-0.800389	-0.49689	0.151749			1.722	0.5161	0.459471	0.572729	0.0566287			1.722	-0.895642	-1.17333	-0.617957	0.277685
1.723	-0.922431	-0.966072	-0.878789	0.0436418			1.723	-0.648763	-0.800609	-0.496916	0.151846			1.723	0.516378	0.459998	0.572758	0.0563799			1.723	-0.895765	-1.1736	-0.617931	0.277834
1.724	-0.92472	-0.967862	-0.881578	0.0431419			1.724	-0.648886	-0.80083	-0.496943	0.151943			1.724	0.516656	0.460526	0.572786	0.0561297			1.724	-0.895888	-1.17387	-0.617905	0.277983
1.725	-0.927002	-0.969631	-0.884374	0.0426282			1.725	-0.64901	-0.801051	-0.49697	0.15204			1.725	0.516933	0.461055	0.572812	0.0558783			1.725	-0.896011	-1.17414	-0.61788	0.278132
1.726	-0.929277	-0.971377	-0.887176	0.0421007			1.726	-0.649136	-0.801273	-0.496999	0.152137			1.726	0.517212	0.461585	0.572838	0.0556266			1.726	-0.896134	-1.17441	-0.617855	0.278279
1.727	-0.931541	-0.9731	-0.889982	0.0415591			1.727	-0.649263	-0.801495	-0.49703	0.152233			1.727	0.517492	0.462117	0.572866	0.0553748			1.727	-0.896257	-1.17468	-0.617833	0.278424
1.728	-0.933795	-0.974798	-0.892792	0.0410033			1.728	-0.649392	-0.801719	-0.497064	0.152328			1.728	0.517773	0.46265	0.572896	0.0551229			1.728	-0.896379	-1.17495	-0.617812	0.278567
1.729	-0.936036	-0.976469	-0.895603	0.0404335			1.729	-0.649522	-0.801944	-0.4971	0.152422			1.729	0.518056	0.463185	0.572926	0.054871			1.729	-0.896501	-1.17521	-0.617793	0.278708
1.73	-0.938263	-0.978112	-0.898413	0.0398494			1.73	-0.649654	-0.80217	-0.497139	0.152515			1.73	0.51834	0.463721	0.572958	0.0546189			1.73	-0.896623	-1.17547	-0.617775	0.278848
1.731	-0.940474	-0.979725	-0.901223	0.039251			1.731	-0.649789	-0.802396	-0.497181	0.152608			1.731	0.518625	0.464258	0.572992	0.0543667			1.731	-0.896745	-1.17573	-0.61776	0.278985
1.732	-0.942667	-0.981306	-0.904029	0.0386384			1.732	-0.649925	-0.802625	-0.497225	0.1527			1.732	0.518912	0.464797	0.573026	0.0541145			1.732	-0.896868	-1.17599	-0.617747	0.279121
1.733	-0.944842	-0.982853	-0.90683	0.0380115			1.733	-0.650064	-0.802856	-0.497273	0.152791			1.733	0.5192	0.465338	0.573062	0.0538622			1.733	-0.896992	-1.17625	-0.617736	0.279256
1.734	-0.946995	-0.984366	-0.909625	0.0373704			1.734	-0.650206	-0.803089	-0.497324	0.152883			1.734	0.51949	0.46588	0.5731	0.0536098			1.734	-0.897117	-1.17651	-0.617729	0.279389
1.735	-0.949126	-0.985841	-0.912411	0.0367152			1.735	-0.650351	-0.803324	-0.497378	0.152973			1.735	0.519781	0.466424	0.573138	0.0533573			1.735	-0.897244	-1.17676	-0.617724	0.27952
1.736	-0.951236	-0.987281	-0.915191	0.0360448			1.736	-0.650498	-0.803562	-0.497435	0.153064			1.736	0.520074	0.466969	0.573178	0.0531047			1.736	-0.897372	-1.17702	-0.617722	0.279651
1.737	-0.953325	-0.988684	-0.917967	0.0353584			1.737	-0.650649	-0.803802	-0.497495	0.153153			1.737	0.520368	0.467516	0.57322	0.052852			1.737	-0.897502	-1.17728	-0.617723	0.279779
1.738	-0.955393	-0.990049	-0.920737	0.0346559			1.738	-0.650802	-0.804045	-0.497559	0.153243			1.738	0.520663	0.468064	0.573262	0.0525992			1.738	-0.897634	-1.17754	-0.617727	0.279907
1.739	-0.957436	-0.991373	-0.923499	0.0339374			1.739	-0.650958	-0.804289	-0.497626	0.153332			1.739	0.52096	0.468614	0.573306	0.0523464			1.739	-0.897767	-1.1778	-0.617734	0.280033
1.74	-0.959453	-0.992656	-0.92625	0.0332028			1.74	-0.651116	-0.804536	-0.497696	0.15342			1.74	0.521258	0.469165	0.573352	0.0520935			1.74	-0.897901	-1.17806	-0.617743	0.280158
1.741	-0.961442	-0.993894	-0.92899	0.0324522			1.741	-0.651278	-0.804786	-0.49777	0.153508			1.741	0.521558	0.469718	0.573398	0.0518405			1.741	-0.898037	-1.17832	-0.617756	0.280281
1.742	-0.963401	-0.995086	-0.931715	0.0316855			1.742	-0.651442	-0.805038	-0.497847	0.153596			1.742	0.521859	0.470272	0.573446	0.0515874			1.742	-0.898175	-1.17858	-0.617771	0.280404
1.743	-0.965327	-0.99623	-0.934424	0.0309029			1.743	-0.651609	-0.805292	-0.497927	0.153683			1.743	0.522162	0.470827	0.573496	0.0513342			1.743	-0.898314	-1.17884	-0.617789	0.280524
1.744	-0.967219	-0.997324	-0.937115	0.0301045			1.744	-0.651779	-0.805548	-0.49801	0.153769			1.744	0.522466	0.471385	0.573546	0.0510809			1.744	-0.898454	-1.1791	-0.61781	0.280643
1.745	-0.969075	-0.998365	-0.939784	0.0292903			1.745	-0.651952	-0.805807	-0.498096	0.153855			1.745	0.522771	0.471943	0.573599	0.0508276			1.745	-0.898596	-1.17936	-0.617834	0.280761
1.746	-0.970891	-0.999352	-0.942431	0.0284606			1.746	-0.652127	-0.806068	-0.498186	0.153941			1.746	0.523078	0.472504	0.573652	0.0505742			1.746	-0.898739	-1.17962	-0.617861	0.280878
1.747	-0.972667	-1.00028	-0.945051	0.0276154			1.747	-0.652305	-0.806331	-0.498279	0.154026			1.747	0.523386	0.473065	0.573707	0.0503207			1.747	-0.898883	-1.17988	-0.617891	0.280992
1.748	-0.974399	-1.00115	-0.947644	0.0267551			1.748	-0.652486	-0.806597	-0.498375	0.154111			1.748	0.523696	0.473628	0.573763	0.0500672			1.748	-0.899029	-1.18014	-0.617923	0.281106
1.749	-0.976086	-1.00197	-0.950206	0.0258797			1.749	-0.65267	-0.806864	-0.498475	0.154195			1.749	0.524007	0.474193	0.57382	0.0498135			1.749	-0.899177	-1.18039	-0.617959	0.281218
1.75	-0.977725	-1.00271	-0.952736	0.0249896			1.75	-0.652856	-0.807134	-0.498578	0.154278			1.75	0.524319	0.474759	0.573879	0.0495598			1.75	-0.899326	-1.18065	-0.617997	0.281329
1.751	-0.979315	-1.0034	-0.95523	0.0240851			1.751	-0.653045	-0.807406	-0.498684	0.154361			1.751	0.524633	0.475327	0.573939	0.049306			1.751	-0.899476	-1.18091	-0.618038	0.281438
1.752	-0.980853	-1.00402	-0.957686	0.0231664			1.752	-0.653237	-0.807681	-0.498793	0.154444			1.752	0.524948	0.475896	0.574001	0.0490522			1.752	-0.899627	-1.18117	-0.618082	0.281546
1.753	-0.982337	-1.00457	-0.960103	0.0222339			1.753	-0.653431	-0.807957	-0.498905	0.154526			1.753	0.525265	0.476467	0.574063	0.0487982			1.753	-0.89978	-1.18143	-0.618129	0.281652
1.754	-0.983764	-1.00505	-0.962476	0.0212879			1.754	-0.653629	-0.808236	-0.499021	0.154608			1.754	0.525583	0.477039	0.574128	0.0485442			1.754	-0.899935	-1.18169	-0.618178	0.281757
1.755	-0.985134	-1.00546	-0.964805	0.0203289			1.755	-0.653829	-0.808517	-0.49914	0.154689			1.755	0.525903	0.477613	0.574193	0.0482901			1.755	-0.900091	-1.18195	-0.618231	0.28186
1.756	-0.986441	-1.0058	-0.967082	0.019359			1.756	-0.654031	-0.8088	-0.499262	0.154769			1.756	0.526224	0.478188	0.57426	0.048036			1.756	-0.900248	-1.18221	-0.618286	0.281963
1.757	-0.987683	-1.00606	-0.969303	0.0183801			1.757	-0.654236	-0.809086	-0.499387	0.154849			1.757	0.526547	0.478765	0.574328	0.0477818			1.757	-0.900407	-1.18247	-0.618344	0.282064
1.758	-0.988858	-1.00625	-0.971465	0.017393			1.758	-0.654444	-0.809373	-0.499515	0.154929			1.758	0.526871	0.479343	0.574398	0.0475275			1.758	-0.900568	-1.18273	-0.618404	0.282164
1.759	-0.989965	-1.00636	-0.973567	0.0163982			1.759	-0.654655	-0.809663	-0.499646	0.155008			1.759	0.527196	0.479923	0.574469	0.0472731			1.759	-0.90073	-1.18299	-0.618468	0.282262
1.76	-0.991003	-1.0064	-0.975606	0.0153963			1.76	-0.654868	-0.809955	-0.499781	0.155087			1.76	0.527523	0.480504	0.574541	0.0470187			1.76	-0.900895	-1.18325	-0.618535	0.28236
1.761	-0.99197	-1.00636	-0.977582	0.014388			1.761	-0.655084	-0.81025	-0.499918	0.155166			1.761	0.527851	0.481087	0.574615	0.0467642			1.761	-0.901061	-1.18352	-0.618605	0.282456
1.762	-0.992867	-1.00624	-0.979493	0.0133739			1.762	-0.655304	-0.810548	-0.500059	0.155244			1.762	0.528181	0.481671	0.57469	0.0465096			1.762	-0.901229	-1.18378	-0.618677	0.282552
1.763	-0.993692	-1.00605	-0.981337	0.0123547			1.763	-0.655525	-0.810847	-0.500204	0.155322			1.763	0.528512	0.482257	0.574767	0.046255			1.763	-0.901399	-1.18404	-0.618753	0.282646
1.764	-0.994444	-1.00578	-0.983113	0.011331			1.764	-0.65575	-0.811149	-0.500351	0.155399			1.764	0.528844	0.482844	0.574845	0.0460003			1.764	-0.901571	-1.18431	-0.618832	0.282739
1.765	-0.995124	-1.00543	-0.98482	0.0103035			1.765	-0.655978	-0.811454	-0.500502	0.155476			1.765	0.529178	0.483433	0.574924	0.0457455			1.765	-0.901745	-1.18458	-0.618914	0.282831
1.766	-0.99573	-1.005	-0.986457	0.0092729			1.766	-0.656208	-0.811761	-0.500656	0.155552			1.766	0.529514	0.484023	0.575004	0.0454907			1.766	-0.90192	-1.18484	-0.618999	0.282921
1.767	-0.996262	-1.0045	-0.988022	0.00823987			1.767	-0.656442	-0.81207	-0.500813	0.155628			1.767	0.529851	0.484615	0.575086	0.0452358			1.767	-0.902098	-1.18511	-0.619087	0.283011
1.768	-0.996721	-1.00393	-0.989515	0.00720511			1.768	-0.656678	-0.812382	-0.500974	0.155704			1.768	0.530189	0.485208	0.57517	0.0449809			1.768	-0.902277	-1.18538	-0.619178	0.283099
1.769	-0.997105	-1.00327	-0.990935	0.00616929			1.769	-0.656916	-0.812696	-0.501137	0.155779			1.769	0.530529	0.485803	0.575255	0.0447259			1.769	-0.902458	-1.18564	-0.619272	0.283186
1.77	-0.997415	-1.00255	-0.992282	0.0051331			1.77	-0.657158	-0.813012	-0.501304	0.155854			1.77	0.53087	0.486399	0.575341	0.0444708			1.77	-0.902641	-1.18591	-0.619369	0.283272
1.771	-0.99765	-1.00175	-0.99355	0.00409998			1.771	-0.657402	-0.813331	-0.501474	0.155928			1.771	0.531212	0.486997	0.575428	0.0442157			1.771	-0.902826	-1.18618	-0.619469	0.283357
1.772	-0.997812	-1.00089	-0.994738	0.0030734			1.772	-0.65765	-0.813651	-0.501648	0.156002			1.772	0.531556	0.487596	0.575517	0.0439605			1.772	-0.903012	-1.18645	-0.619572	0.28344
1.773	-0.9979	-0.999954	-0.995846	0.00205404			1.773	-0.6579	-0.813975	-0.501824	0.156075			1.773	0.531902	0.488197	0.575607	0.0437053			1.773	-0.9032	-1.18672	-0.619678	0.283522
1.774	-0.997918	-0.998961	-0.996875	0.00104258			1.774	-0.658152	-0.8143	-0.502004	0.156148			1.774	0.532249	0.488799	0.575699	0.04345			1.774	-0.90339	-1.18699	-0.619787	0.283603
1.775	-0.997866	-0.997906	-0.997826	3.96464e-05			1.775	-0.658408	-0.814628	-0.502187	0.15622			1.775	0.532597	0.489403	0.575792	0.0431946			1.775	-0.903582	-1.18727	-0.619899	0.283683
1.776	-0.997747	-0.998701	-0.996793	0.000954152			1.776	-0.658666	-0.814958	-0.502373	0.156293			1.776	0.532947	0.490008	0.575886	0.0429392			1.776	-0.903775	-1.18754	-0.620013	0.283762
1.777	-0.997561	-0.9995	-0.995623	0.00193824			1.777	-0.658926	-0.81529	-0.502561	0.156365			1.777	0.533298	0.490615	0.575982	0.0426837			1.777	-0.90397	-1.18781	-0.62013	0.283841
1.778	-0.997312	-1.00022	-0.9944	0.00291207			1.778	-0.659188	-0.815625	-0.502751	0.156437			1.778	0.533651	0.491223	0.576079	0.0424282			1.778	-0.904167	-1.18809	-0.620248	0.283919
1.779	-0.997002	-1.00088	-0.993126	0.00387514			1.779	-0.659452	-0.815961	-0.502944	0.156509			1.779	0.534005	0.491833	0.576178	0.0421726			1.779	-0.904366	-1.18836	-0.620369	0.283997
1.78	-0.996631	-1.00146	-0.991804	0.00482703			1.78	-0.659719	-0.816299	-0.503138	0.15658			1.78	0.534361	0.492444	0.576278	0.041917			1.78	-0.904566	-1.18864	-0.620492	0.284074
1.781	-0.996202	-1.00197	-0.990435	0.00576726			1.781	-0.659987	-0.81664	-0.503335	0.156652			1.781	0.534718	0.493057	0.576379	0.0416613			1.781	-0.904768	-1.18892	-0.620617	0.284151
1.782	-0.995718	-1.00241	-0.989023	0.00669541			1.782	-0.660258	-0.816982	-0.503534	0.156724			1.782	0.535076	0.493671	0.576482	0.0414056			1.782	-0.904971	-1.1892	-0.620744	0.284227
1.783	-0.995181	-1.00279	-0.98757	0.0076111			1.783	-0.660531	-0.817327	-0.503736	0.156795			1.783	0.535436	0.494286	0.576586	0.0411498			1.783	-0.905176	-1.18948	-0.620873	0.284303
1.784	-0.994592	-1.00311	-0.986078	0.00851399			1.784	-0.660806	-0.817673	-0.503939	0.156867			1.784	0.535798	0.494904	0.576692	0.040894			1.784	-0.905383	-1.18976	-0.621004	0.284379
1.785	-0.993954	-1.00336	-0.98455	0.00940376			1.785	-0.661083	-0.818022	-0.504145	0.156938			1.785	0.53616	0.495522	0.576799	0.0406381			1.785	-0.905591	-1.19004	-0.621137	0.284454
1.786	-0.993267	-1.00355	-0.982984	0.0102829			1.786	-0.661362	-0.818372	-0.504353	0.15701			1.786	0.536525	0.496143	0.576907	0.0403822			1.786	-0.905801	-1.19033	-0.621273	0.284528
1.787	-0.992531	-1.00368	-0.981377	0.0111539			1.787	-0.661643	-0.818724	-0.504563	0.157081			1.787	0.53689	0.496764	0.577017	0.0401262			1.787	-0.906011	-1.19061	-0.62141	0.284602
1.788	-0.991747	-1.00376	-0.979731	0.0120164			1.788	-0.661926	-0.819077	-0.504775	0.157151			1.788	0.537258	0.497387	0.577128	0.0398702			1.788	-0.906223	-1.1909	-0.621548	0.284675
1.789	-0.990916	-1.00379	-0.978046	0.0128701			1.789	-0.66221	-0.819433	-0.504988	0.157222			1.789	0.537626	0.498012	0.57724	0.0396142			1.789	-0.906437	-1.19118	-0.621689	0.284748
1.79	-0.990041	-1.00376	-0.976326	0.0137147			1.79	-0.662496	-0.819789	-0.505204	0.157293			1.79	0.537996	0.498638	0.577354	0.0393581			1.79	-0.90665	-1.19147	-0.62183	0.28482
1.791	-0.989121	-1.00367	-0.974571	0.0145499			1.791	-0.662784	-0.820146	-0.505421	0.157363			1.791	0.538368	0.499266	0.57747	0.0391019			1.791	-0.906865	-1.19176	-0.621974	0.284891
1.792	-0.988158	-1.00353	-0.972783	0.0153754			1.792	-0.663072	-0.820505	-0.50564	0.157432			1.792	0.538741	0.499895	0.577587	0.0388457			1.792	-0.90708	-1.19204	-0.622118	0.284962
1.793	-0.987155	-1.00335	-0.970964	0.016191			1.793	-0.663362	-0.820864	-0.50586	0.157502			1.793	0.539115	0.500526	0.577705	0.0385895			1.793	-0.907296	-1.19233	-0.622264	0.285032
1.794	-0.986112	-1.00311	-0.969115	0.0169964			1.794	-0.663654	-0.821225	-0.506083	0.157571			1.794	0.539491	0.501158	0.577824	0.0383332			1.794	-0.907512	-1.19261	-0.622411	0.285101
1.795	-0.98503	-1.00282	-0.967239	0.0177914			1.795	-0.663946	-0.821587	-0.506306	0.15764			1.795	0.539868	0.501791	0.577945	0.0380766			1.795	-0.907729	-1.1929	-0.62256	0.285169
1.796	-0.983911	-1.00249	-0.965336	0.0185759			1.796	-0.66424	-0.821949	-0.506532	0.157709			1.796	0.540245	0.502426	0.578065	0.0378193			1.796	-0.907946	-1.19318	-0.62271	0.285237
1.797	-0.982757	-1.00211	-0.963408	0.0193497			1.797	-0.664536	-0.822313	-0.506758	0.157777			1.797	0.540623	0.503062	0.578185	0.0375614			1.797	-0.908165	-1.19347	-0.622861	0.285303
1.798	-0.981569	-1.00168	-0.961457	0.0201125			1.798	-0.664832	-0.822677	-0.506987	0.157845			1.798	0.541002	0.503699	0.578305	0.0373029			1.798	-0.908383	-1.19375	-0.623014	0.28537
1.799	-0.980349	-1.00121	-0.959484	0.0208643			1.799	-0.66513	-0.823043	-0.507217	0.157913			1.799	0.541381	0.504337	0.578424	0.0370437			1.799	-0.908602	-1.19404	-0.623168	0.285435
1.8	-0.979097	-1.0007	-0.957492	0.021605			1.8	-0.665428	-0.823409	-0.507448	0.15798			1.8	0.54176	0.504976	0.578544	0.0367838			1.8	-0.908822	-1.19432	-0.623323	0.285499
1.801	-0.977816	-1.00015	-0.955481	0.0223343			1.801	-0.665728	-0.823776	-0.507681	0.158048			1.801	0.54214	0.505617	0.578664	0.0365233			1.801	-0.909043	-1.19461	-0.623479	0.285563
1.802	-0.976506	-0.999558	-0.953453	0.0230523			1.802	-0.66603	-0.824144	-0.507915	0.158115			1.802	0.542521	0.506259	0.578783	0.0362622			1.802	-0.909263	-1.19489	-0.623637	0.285626
1.803	-0.975169	-0.998928	-0.95141	0.0237588			1.803	-0.666332	-0.824513	-0.508151	0.158181			1.803	0.542902	0.506901	0.578902	0.0360004			1.803	-0.909485	-1.19517	-0.623796	0.285689
1.804	-0.973807	-0.998261	-0.949353	0.0244538			1.804	-0.666636	-0.824883	-0.508388	0.158247			1.804	0.543283	0.507545	0.579021	0.035738			1.804	-0.909707	-1.19546	-0.623957	0.28575
1.805	-0.972421	-0.997558	-0.947283	0.0251372			1.805	-0.66694	-0.825254	-0.508627	0.158313			1.805	0.543666	0.508191	0.57914	0.0354749			1.805	-0.909929	-1.19574	-0.624118	0.285811
1.806	-0.971008	-0.996819	-0.945197	0.0258108			1.806	-0.667246	-0.825625	-0.508867	0.158379			1.806	0.544048	0.508837	0.579259	0.0352111			1.806	-0.910152	-1.19602	-0.624282	0.285871
1.807	-0.969566	-0.996042	-0.94309	0.0264763			1.807	-0.667553	-0.825998	-0.509109	0.158444			1.807	0.544432	0.509485	0.579378	0.0349468			1.807	-0.910376	-1.19631	-0.624446	0.28593
1.808	-0.968096	-0.99523	-0.940963	0.0271336			1.808	-0.667862	-0.826371	-0.509352	0.158509			1.808	0.544815	0.510134	0.579497	0.0346817			1.808	-0.9106	-1.19659	-0.624612	0.285988
1.809	-0.966599	-0.994381	-0.938816	0.0277825			1.809	-0.668171	-0.826745	-0.509597	0.158574			1.809	0.5452	0.510783	0.579616	0.0344161			1.809	-0.910824	-1.19687	-0.624778	0.286046
1.81	-0.965075	-0.993498	-0.936653	0.0284228			1.81	-0.668482	-0.82712	-0.509843	0.158638			1.81	0.545584	0.511435	0.579734	0.0341497			1.81	-0.911049	-1.19715	-0.624947	0.286102
1.811	-0.963527	-0.992581	-0.934472	0.0290544			1.811	-0.668793	-0.827496	-0.510091	0.158702			1.811	0.54597	0.512087	0.579852	0.0338828			1.811	-0.911274	-1.19743	-0.625116	0.286158
1.812	-0.961954	-0.991631	-0.932276	0.0296772			1.812	-0.669106	-0.827872	-0.51034	0.158766			1.812	0.546356	0.51274	0.579971	0.0336151			1.812	-0.9115	-1.19771	-0.625287	0.286213
1.813	-0.960357	-0.990649	-0.930066	0.0302911			1.813	-0.66942	-0.82825	-0.510591	0.158829			1.813	0.546742	0.513395	0.580089	0.0333469			1.813	-0.911726	-1.19799	-0.625459	0.286268
1.814	-0.958739	-0.989635	-0.927843	0.0308959			1.814	-0.669735	-0.828628	-0.510843	0.158892			1.814	0.547129	0.514051	0.580207	0.033078			1.814	-0.911953	-1.19827	-0.625632	0.286321
1.815	-0.957099	-0.98859	-0.925607	0.0314916			1.815	-0.670052	-0.829007	-0.511097	0.158955			1.815	0.547516	0.514708	0.580325	0.0328084			1.815	-0.91218	-1.19855	-0.625807	0.286374
1.816	-0.955439	-0.987517	-0.923361	0.0320781			1.816	-0.670369	-0.829386	-0.511352	0.159017			1.816	0.547904	0.515366	0.580443	0.0325382			1.816	-0.912408	-1.19883	-0.625983	0.286425
1.817	-0.953759	-0.986414	-0.921104	0.0326552			1.817	-0.670688	-0.829767	-0.511609	0.159079			1.817	0.548293	0.516026	0.58056	0.0322673			1.817	-0.912636	-1.19911	-0.62616	0.286476
1.818	-0.952061	-0.985284	-0.918838	0.0332229			1.818	-0.671007	-0.830148	-0.511867	0.159141			1.818	0.548682	0.516686	0.580678	0.0319958			1.818	-0.912864	-1.19939	-0.626338	0.286527
1.819	-0.950346	-0.984127	-0.916565	0.0337811			1.819	-0.671328	-0.83053	-0.512126	0.159202			1.819	0.549072	0.517348	0.580795	0.0317236			1.819	-0.913093	-1.19967	-0.626517	0.286576
1.82	-0.948615	-0.982945	-0.914285	0.0343299			1.82	-0.67165	-0.830913	-0.512387	0.159263			1.82	0.549462	0.518011	0.580913	0.0314508			1.82	-0.913322	-1.19995	-0.626698	0.286624
1.821	-0.94687	-0.981738	-0.912001	0.0348684			1.821	-0.671973	-0.831296	-0.512649	0.159323			1.821	0.549853	0.518675	0.58103	0.0311774			1.821	-0.913552	-1.20022	-0.62688	0.286672
1.822	-0.945113	-0.98051	-0.909717	0.0353961			1.822	-0.672296	-0.831679	-0.512913	0.159383			1.822	0.550244	0.519341	0.581147	0.0309033			1.822	-0.91378	-1.2005	-0.627062	0.286718
1.823	-0.943347	-0.97926	-0.907434	0.035913			1.823	-0.67262	-0.832063	-0.513177	0.159443			1.823	0.550636	0.520007	0.581264	0.0306285			1.823	-0.914009	-1.20077	-0.627246	0.286763
1.824	-0.941572	-0.977991	-0.905153	0.0364191			1.824	-0.672945	-0.832446	-0.513443	0.159502			1.824	0.551028	0.520675	0.581381	0.0303531			1.824	-0.914237	-1.20104	-0.62743	0.286807
1.825	-0.939789	-0.976703	-0.902874	0.0369144			1.825	-0.67327	-0.83283	-0.51371	0.15956			1.825	0.55142	0.521343	0.581498	0.0300775			1.825	-0.914465	-1.20131	-0.627614	0.28685
1.826	-0.937999	-0.975398	-0.900599	0.0373992			1.826	-0.673596	-0.833214	-0.513979	0.159618			1.826	0.551813	0.522012	0.581615	0.0298017			1.826	-0.914692	-1.20158	-0.6278	0.286892
1.827	-0.936202	-0.974076	-0.898329	0.0378734			1.827	-0.673924	-0.833598	-0.514249	0.159674			1.827	0.552206	0.522681	0.581732	0.0295257			1.827	-0.914919	-1.20185	-0.627988	0.286931
1.828	-0.934401	-0.972738	-0.896064	0.0383371			1.828	-0.674252	-0.833982	-0.514522	0.15973			1.828	0.5526	0.52335	0.581849	0.0292494			1.828	-0.915146	-1.20212	-0.628177	0.286969
1.829	-0.932595	-0.971385	-0.893804	0.0387905			1.829	-0.674582	-0.834367	-0.514797	0.159785			1.829	0.552993	0.52402	0.581966	0.028973			1.829	-0.915373	-1.20238	-0.628368	0.287005
1.83	-0.930786	-0.970019	-0.891552	0.0392336			1.83	-0.674913	-0.834751	-0.515074	0.159839			1.83	0.553387	0.524691	0.582084	0.0286964			1.83	-0.915599	-1.20264	-0.62856	0.287039
1.831	-0.928974	-0.96864	-0.889307	0.0396665			1.831	-0.675244	-0.835136	-0.515353	0.159892			1.831	0.553781	0.525362	0.582201	0.0284195			1.831	-0.915825	-1.2029	-0.628754	0.28707
1.832	-0.92716	-0.967249	-0.887071	0.0400893			1.832	-0.675577	-0.835521	-0.515634	0.159944			1.832	0.554176	0.526033	0.582318	0.0281425			1.832	-0.91605	-1.20315	-0.62895	0.2871
1.833	-0.925345	-0.965847	-0.884843	0.0405022			1.833	-0.675911	-0.835906	-0.515917	0.159995			1.833	0.55457	0.526705	0.582436	0.0278652			1.833	-0.916276	-1.2034	-0.629147	0.287128
1.834	-0.92353	-0.964435	-0.882625	0.0409053			1.834	-0.676246	-0.836291	-0.516202	0.160045			1.834	0.554965	0.527378	0.582553	0.0275878			1.834	-0.916501	-1.20366	-0.629346	0.287154
1.835	-0.921716	-0.963014	-0.880417	0.0412986			1.835	-0.676583	-0.836676	-0.516489	0.160094			1.835	0.555361	0.52805	0.582671	0.0273101			1.835	-0.916725	-1.2039	-0.629547	0.287179
1.836	-0.919902	-0.961585	-0.87822	0.0416824			1.836	-0.67692	-0.837061	-0.516778	0.160142			1.836	0.555756	0.528724	0.582788	0.0270323			1.836	-0.916949	-1.20415	-0.629749	0.287201
1.837	-0.918091	-0.960147	-0.876034	0.0420567			1.837	-0.677258	-0.837446	-0.517069	0.160189			1.837	0.556152	0.529397	0.582906	0.0267543			1.837	-0.917173	-1.20439	-0.629952	0.287221
1.838	-0.916282	-0.958703	-0.87386	0.0424216			1.838	-0.677597	-0.837831	-0.517362	0.160235			1.838	0.556548	0.530071	0.583024	0.0264761			1.838	-0.917395	-1.20463	-0.630156	0.287239
1.839	-0.914476	-0.957253	-0.871699	0.0427774			1.839	-0.677936	-0.838215	-0.517657	0.160279			1.839	0.556944	0.530746	0.583141	0.0261976			1.839	-0.917617	-1.20487	-0.630362	0.287255
1.84	-0.912674	-0.955798	-0.86955	0.043124			1.84	-0.678277	-0.8386	-0.517953	0.160323			1.84	0.55734	0.531421	0.583259	0.025919			1.84	-0.917838	-1.20511	-0.630569	0.287268
1.841	-0.910875	-0.954337	-0.867413	0.0434619			1.841	-0.678618	-0.838984	-0.518252	0.160366			1.841	0.557737	0.532097	0.583377	0.0256402			1.841	-0.918058	-1.20534	-0.630778	0.28728
1.842	-0.909079	-0.95287	-0.865287	0.0437914			1.842	-0.67896	-0.839367	-0.518552	0.160407			1.842	0.558134	0.532772	0.583495	0.0253612			1.842	-0.918277	-1.20557	-0.630987	0.28729
1.843	-0.907285	-0.951397	-0.863172	0.0441126			1.843	-0.679303	-0.839751	-0.518855	0.160448			1.843	0.558531	0.533449	0.583613	0.0250821			1.843	-0.918496	-1.20579	-0.631198	0.287297
1.844	-0.905494	-0.949919	-0.861069	0.0444255			1.844	-0.679646	-0.840134	-0.519159	0.160488			1.844	0.558928	0.534125	0.583731	0.0248027			1.844	-0.918714	-1.20602	-0.631411	0.287303
1.845	-0.903707	-0.948437	-0.858977	0.0447303			1.845	-0.67999	-0.840516	-0.519464	0.160526			1.845	0.559326	0.534803	0.583849	0.0245231			1.845	-0.918931	-1.20624	-0.631624	0.287307
1.846	-0.901925	-0.946952	-0.856898	0.045027			1.846	-0.680335	-0.840899	-0.519772	0.160563			1.846	0.559724	0.53548	0.583967	0.0242434			1.846	-0.919147	-1.20645	-0.631839	0.287308
1.847	-0.900147	-0.945463	-0.854832	0.0453159			1.847	-0.680681	-0.841281	-0.520081	0.1606			1.847	0.560122	0.536158	0.584085	0.0239635			1.847	-0.919362	-1.20667	-0.632055	0.287307
1.848	-0.898375	-0.943972	-0.852778	0.0455971			1.848	-0.681028	-0.841663	-0.520393	0.160635			1.848	0.56052	0.536837	0.584203	0.0236833			1.848	-0.919577	-1.20688	-0.632272	0.287305
1.849	-0.896609	-0.94248	-0.850739	0.0458705			1.849	-0.681375	-0.842044	-0.520706	0.160669			1.849	0.560918	0.537515	0.584321	0.0234031			1.849	-0.91979	-1.20709	-0.63249	0.2873
1.85	-0.894849	-0.940986	-0.848713	0.0461364			1.85	-0.681723	-0.842426	-0.52102	0.160703			1.85	0.561317	0.538195	0.58444	0.0231226			1.85	-0.920003	-1.2073	-0.63271	0.287293
1.851	-0.893096	-0.939491	-0.846701	0.0463949			1.851	-0.682072	-0.842807	-0.521337	0.160735			1.851	0.561716	0.538874	0.584558	0.0228419			1.851	-0.920216	-1.2075	-0.632931	0.287285
1.852	-0.89135	-0.937996	-0.844704	0.0466461			1.852	-0.682421	-0.843187	-0.521655	0.160766			1.852	0.562115	0.539554	0.584676	0.0225611			1.852	-0.920427	-1.2077	-0.633153	0.287274
1.853	-0.889612	-0.936502	-0.842722	0.04689			1.853	-0.68277	-0.843566	-0.521975	0.160796			1.853	0.562515	0.540235	0.584795	0.0222801			1.853	-0.920637	-1.2079	-0.633376	0.287261
1.854	-0.887882	-0.935009	-0.840755	0.0471269			1.854	-0.68312	-0.843944	-0.522295	0.160825			1.854	0.562914	0.540916	0.584913	0.0219989			1.854	-0.920846	-1.20809	-0.633599	0.287247
1.855	-0.886159	-0.933516	-0.838803	0.0473569			1.855	-0.683469	-0.844321	-0.522616	0.160852			1.855	0.563314	0.541597	0.585032	0.0217175			1.855	-0.921053	-1.20828	-0.633823	0.28723
1.856	-0.884447	-0.932027	-0.836867	0.0475799			1.856	-0.683818	-0.844697	-0.522939	0.160879			1.856	0.563714	0.542279	0.58515	0.021436			1.856	-0.921259	-1.20847	-0.634047	0.287212
1.857	-0.882745	-0.930541	-0.834949	0.0477962			1.857	-0.684167	-0.845072	-0.523262	0.160905			1.857	0.564115	0.542961	0.585269	0.0211542			1.857	-0.921464	-1.20866	-0.634273	0.287192
1.858	-0.881054	-0.92906	-0.833049	0.0480058			1.858	-0.684516	-0.845445	-0.523587	0.160929			1.858	0.564515	0.543643	0.585388	0.0208723			1.858	-0.921668	-1.20884	-0.634498	0.28717
1.859	-0.879375	-0.927584	-0.831166	0.0482088			1.859	-0.684865	-0.845818	-0.523913	0.160952			1.859	0.564916	0.544326	0.585506	0.0205903			1.859	-0.92187	-1.20902	-0.634725	0.287146
1.86	-0.877707	-0.926113	-0.829302	0.0484055			1.86	-0.685214	-0.846189	-0.524239	0.160975			1.86	0.565317	0.545009	0.585625	0.020308			1.86	-0.922071	-1.20919	-0.634952	0.28712
1.861	-0.876051	-0.924647	-0.827455	0.0485958			1.861	-0.685563	-0.846559	-0.524567	0.160996			1.861	0.565718	0.545693	0.585744	0.0200256			1.861	-0.922271	-1.20936	-0.635179	0.287092
1.862	-0.874407	-0.923187	-0.825627	0.0487801			1.862	-0.685911	-0.846927	-0.524895	0.161016			1.862	0.56612	0.546377	0.585863	0.019743			1.862	-0.92247	-1.20953	-0.635407	0.287063
1.863	-0.872776	-0.921734	-0.823817	0.0489583			1.863	-0.68626	-0.847294	-0.525225	0.161035			1.863	0.566521	0.547061	0.585982	0.0194603			1.863	-0.922667	-1.2097	-0.635636	0.287031
1.864	-0.871156	-0.920287	-0.822026	0.0491306			1.864	-0.686608	-0.84766	-0.525555	0.161053			1.864	0.566923	0.547746	0.5861	0.0191774			1.864	-0.922863	-1.20986	-0.635865	0.286998
1.865	-0.869549	-0.918847	-0.820252	0.0492972			1.865	-0.686956	-0.848025	-0.525886	0.161069			1.865	0.567325	0.548431	0.586219	0.0188943			1.865	-0.923057	-1.21002	-0.636094	0.286963
1.866	-0.867955	-0.917414	-0.818497	0.0494582			1.866	-0.687304	-0.848389	-0.526219	0.161085			1.866	0.567727	0.549116	0.586338	0.018611			1.866	-0.92325	-1.21018	-0.636324	0.286926
1.867	-0.866374	-0.915988	-0.816761	0.0496137			1.867	-0.687651	-0.848751	-0.526552	0.1611			1.867	0.56813	0.549802	0.586457	0.0183276			1.867	-0.923442	-1.21033	-0.636555	0.286887
1.868	-0.864806	-0.91457	-0.815042	0.0497638			1.868	-0.687999	-0.849112	-0.526886	0.161113			1.868	0.568532	0.550488	0.586576	0.018044			1.868	-0.923633	-1.21048	-0.636786	0.286847
1.869	-0.863251	-0.91316	-0.813343	0.0499086			1.869	-0.688346	-0.849471	-0.52722	0.161125			1.869	0.568935	0.551175	0.586696	0.0177603			1.869	-0.923822	-1.21063	-0.637017	0.286805
1.87	-0.86171	-0.911758	-0.811662	0.0500483			1.87	-0.688693	-0.849829	-0.527556	0.161137			1.87	0.569338	0.551862	0.586815	0.0174764			1.87	-0.92401	-1.21077	-0.637249	0.28676
1.871	-0.860182	-0.910365	-0.809999	0.050183			1.871	-0.689039	-0.850186	-0.527893	0.161147			1.871	0.569741	0.552548	0.586934	0.0171927			1.871	-0.924196	-1.21091	-0.637482	0.286714
1.872	-0.858668	-0.90898	-0.808355	0.0503128			1.872	-0.689386	-0.850541	-0.52823	0.161156			1.872	0.570144	0.553234	0.587054	0.0169098			1.872	-0.924381	-1.21105	-0.637715	0.286667
1.873	-0.857167	-0.907605	-0.806729	0.0504378			1.873	-0.689731	-0.850895	-0.528568	0.161164			1.873	0.570546	0.553918	0.587173	0.0166275			1.873	-0.924565	-1.21118	-0.637948	0.286617
1.874	-0.85568	-0.906238	-0.805122	0.0505581			1.874	-0.690077	-0.851247	-0.528906	0.161171			1.874	0.570948	0.554602	0.587294	0.0163459			1.874	-0.924747	-1.21131	-0.638182	0.286566
1.875	-0.854207	-0.904881	-0.803533	0.0506738			1.875	-0.690421	-0.851598	-0.529245	0.161176			1.875	0.571349	0.555284	0.587414	0.016065			1.875	-0.924928	-1.21144	-0.638415	0.286512
1.876	-0.852749	-0.903534	-0.801964	0.0507851			1.876	-0.690765	-0.851946	-0.529584	0.161181			1.876	0.57175	0.555966	0.587535	0.0157847			1.876	-0.925107	-1.21157	-0.638649	0.286458
1.877	-0.851307	-0.902199	-0.800415	0.0508919			1.877	-0.691107	-0.852293	-0.529921	0.161186			1.877	0.572151	0.556646	0.587656	0.0155051			1.877	-0.925285	-1.21169	-0.638881	0.286404
1.878	-0.849881	-0.900876	-0.798887	0.0509944			1.878	-0.691448	-0.852639	-0.530258	0.16119			1.878	0.572551	0.557325	0.587777	0.0152262			1.878	-0.925461	-1.21181	-0.639113	0.286349
1.879	-0.848471	-0.899564	-0.797379	0.0510927			1.879	-0.691788	-0.852982	-0.530594	0.161194			1.879	0.572951	0.558003	0.587899	0.014948			1.879	-0.925636	-1.21193	-0.639343	0.286293
1.88	-0.847078	-0.898265	-0.795891	0.0511869			1.88	-0.692126	-0.853323	-0.530928	0.161198			1.88	0.573351	0.55868	0.588021	0.0146705			1.88	-0.925809	-1.21205	-0.639572	0.286237
1.881	-0.8457	-0.896977	-0.794423	0.0512771			1.881	-0.692462	-0.853663	-0.531261	0.161201			1.881	0.57375	0.559356	0.588143	0.0143936			1.881	-0.925981	-1.21216	-0.6398	0.286181
1.882	-0.844339	-0.895702	-0.792976	0.0513634			1.882	-0.692797	-0.854001	-0.531593	0.161204			1.882	0.574149	0.560031	0.588266	0.0141174			1.882	-0.926151	-1.21228	-0.640027	0.286125
1.883	-0.842994	-0.89444	-0.791548	0.051446			1.883	-0.69313	-0.854336	-0.531924	0.161206			1.883	0.574547	0.560705	0.588389	0.0138419			1.883	-0.92632	-1.21239	-0.640252	0.286068
1.884	-0.841664	-0.893189	-0.790139	0.0515249			1.884	-0.693462	-0.85467	-0.532254	0.161208			1.884	0.574945	0.561378	0.588512	0.0135671			1.884	-0.926487	-1.2125	-0.640477	0.28601
1.885	-0.840351	-0.891951	-0.788751	0.0516003			1.885	-0.693792	-0.855002	-0.532582	0.16121			1.885	0.575343	0.56205	0.588636	0.013293			1.885	-0.926652	-1.2126	-0.6407	0.285952
1.886	-0.839049	-0.890722	-0.787377	0.0516725			1.886	-0.694121	-0.855332	-0.53291	0.161211			1.886	0.57574	0.56272	0.588759	0.0130195			1.886	-0.926815	-1.21271	-0.640921	0.285894
1.887	-0.837755	-0.889497	-0.786013	0.0517418			1.887	-0.694447	-0.855659	-0.533236	0.161212			1.887	0.576137	0.56339	0.588883	0.0127468			1.887	-0.926977	-1.21281	-0.641142	0.285835
1.888	-0.836468	-0.888277	-0.78466	0.0518084			1.888	-0.694772	-0.855984	-0.53356	0.161212			1.888	0.576533	0.564058	0.589008	0.0124747			1.888	-0.927136	-1.21291	-0.64136	0.285776
1.889	-0.83519	-0.887062	-0.783318	0.0518722			1.889	-0.695095	-0.856307	-0.533883	0.161212			1.889	0.576929	0.564726	0.589132	0.0122033			1.889	-0.927294	-1.21301	-0.641578	0.285716
1.89	-0.833919	-0.885853	-0.781986	0.0519333			1.89	-0.695417	-0.856628	-0.534205	0.161211			1.89	0.577325	0.565392	0.589257	0.0119326			1.89	-0.927449	-1.2131	-0.641794	0.285655
1.891	-0.832657	-0.884649	-0.780665	0.0519918			1.891	-0.695736	-0.856946	-0.534526	0.16121			1.891	0.57772	0.566057	0.589382	0.0116625			1.891	-0.927603	-1.2132	-0.642008	0.285594
1.892	-0.831403	-0.883451	-0.779355	0.0520477			1.892	-0.696054	-0.857262	-0.534845	0.161209			1.892	0.578115	0.566721	0.589508	0.0113932			1.892	-0.927754	-1.21329	-0.642221	0.285533
1.893	-0.830158	-0.882259	-0.778057	0.0521009			1.893	-0.69637	-0.857576	-0.535163	0.161207			1.893	0.578509	0.567385	0.589634	0.0111245			1.893	-0.927904	-1.21337	-0.642433	0.285471
1.894	-0.828921	-0.881073	-0.776769	0.0521517			1.894	-0.696684	-0.857888	-0.535479	0.161204			1.894	0.578903	0.568047	0.58976	0.0108565			1.894	-0.928051	-1.21346	-0.642643	0.285408
1.895	-0.827693	-0.879893	-0.775493	0.0522			1.895	-0.696996	-0.858197	-0.535794	0.161202			1.895	0.579297	0.568707	0.589886	0.0105892			1.895	-0.928197	-1.21354	-0.642851	0.285346
1.896	-0.826475	-0.87872	-0.774229	0.0522458			1.896	-0.697306	-0.858505	-0.536108	0.161198			1.896	0.57969	0.569367	0.590012	0.0103226			1.896	-0.928341	-1.21362	-0.643058	0.285282
1.897	-0.825265	-0.877554	-0.772976	0.0522893			1.897	-0.697614	-0.858809	-0.53642	0.161195			1.897	0.580083	0.570026	0.590139	0.0100566			1.897	-0.928482	-1.2137	-0.643264	0.285218
1.898	-0.824064	-0.876395	-0.771734	0.0523304			1.898	-0.697921	-0.859112	-0.53673	0.161191			1.898	0.580475	0.570684	0.590266	0.00979139			1.898	-0.928622	-1.21378	-0.643468	0.285154
1.899	-0.822873	-0.875243	-0.770504	0.0523693			1.899	-0.698226	-0.859412	-0.537039	0.161186			1.899	0.580867	0.57134	0.590394	0.00952683			1.899	-0.92876	-1.21385	-0.64367	0.285089
1.9	-0.821691	-0.874097	-0.769285	0.052406			1.9	-0.698528	-0.85971	-0.537347	0.161181			1.9	0.581259	0.571996	0.590522	0.00926295			1.9	-0.928895	-1.21392	-0.643871	0.285024
1.901	-0.820519	-0.872959	-0.768078	0.0524405			1.901	-0.698829	-0.860005	-0.537653	0.161176			1.901	0.58165	0.57265	0.590649	0.00899975			1.901	-0.929029	-1.21399	-0.64407	0.284959
1.902	-0.819356	-0.871828	-0.766883	0.0524728			1.902	-0.699128	-0.860298	-0.537957	0.16117			1.902	0.58204	0.573303	0.590778	0.00873725			1.902	-0.929161	-1.21405	-0.644268	0.284893
1.903	-0.818202	-0.870705	-0.765699	0.0525031			1.903	-0.699424	-0.860589	-0.53826	0.161164			1.903	0.582431	0.573955	0.590906	0.00847543			1.903	-0.929291	-1.21412	-0.644464	0.284826
1.904	-0.817058	-0.869589	-0.764526	0.0525314			1.904	-0.699719	-0.860877	-0.538562	0.161158			1.904	0.582821	0.574606	0.591035	0.00821429			1.904	-0.929418	-1.21418	-0.644659	0.284759
1.905	-0.815923	-0.868481	-0.763365	0.0525577			1.905	-0.700012	-0.861162	-0.538861	0.161151			1.905	0.58321	0.575256	0.591164	0.00795385			1.905	-0.929544	-1.21424	-0.644852	0.284692
1.906	-0.814798	-0.86738	-0.762216	0.052582			1.906	-0.700302	-0.861445	-0.539159	0.161143			1.906	0.583599	0.575905	0.591293	0.00769409			1.906	-0.929667	-1.21429	-0.645043	0.284624
1.907	-0.813683	-0.866287	-0.761078	0.0526045			1.907	-0.700591	-0.861726	-0.539456	0.161135			1.907	0.583988	0.576553	0.591423	0.00743502			1.907	-0.929788	-1.21434	-0.645232	0.284556
1.908	-0.812577	-0.865203	-0.759952	0.0526251			1.908	-0.700878	-0.862004	-0.539751	0.161127			1.908	0.584376	0.5772	0.591553	0.00717663			1.908	-0.929908	-1.2144	-0.64542	0.284487
1.909	-0.811482	-0.864126	-0.758838	0.0526439			1.909	-0.701162	-0.86228	-0.540044	0.161118			1.909	0.584764	0.577845	0.591683	0.00691893			1.909	-0.930025	-1.21444	-0.645607	0.284419
1.91	-0.810396	-0.863057	-0.757735	0.052661			1.91	-0.701445	-0.862554	-0.540336	0.161109			1.91	0.585151	0.57849	0.591813	0.00666192			1.91	-0.930141	-1.21449	-0.645792	0.284349
1.911	-0.809318	-0.861995	-0.756642	0.0526763			1.911	-0.701726	-0.862826	-0.540627	0.161099			1.911	0.585538	0.579133	0.591944	0.0064056			1.911	-0.930255	-1.21453	-0.645975	0.28428
1.912	-0.808249	-0.860939	-0.755559	0.05269			1.912	-0.702005	-0.863095	-0.540915	0.16109			1.912	0.585925	0.579775	0.592075	0.00614997			1.912	-0.930367	-1.21458	-0.646157	0.28421
1.913	-0.807188	-0.85989	-0.754486	0.0527021			1.913	-0.702282	-0.863361	-0.541203	0.161079			1.913	0.586311	0.580416	0.592206	0.00589502			1.913	-0.930478	-1.21462	-0.646338	0.28414
1.914	-0.806135	-0.858847	-0.753422	0.0527127			1.914	-0.702557	-0.863625	-0.541488	0.161069			1.914	0.586697	0.581056	0.592338	0.00564077			1.914	-0.930586	-1.21465	-0.646517	0.284069
1.915	-0.80509	-0.857811	-0.752368	0.0527217			1.915	-0.70283	-0.863887	-0.541772	0.161058			1.915	0.587082	0.581695	0.592469	0.0053872			1.915	-0.930692	-1.21469	-0.646694	0.283998
1.916	-0.804053	-0.856782	-0.751324	0.0527292			1.916	-0.703101	-0.864147	-0.542055	0.161046			1.916	0.587467	0.582333	0.592602	0.00513443			1.916	-0.930797	-1.21472	-0.64687	0.283927
1.917	-0.803024	-0.855759	-0.750289	0.0527351			1.917	-0.70337	-0.864404	-0.542336	0.161034			1.917	0.587853	0.58297	0.592736	0.00488311			1.917	-0.9309	-1.21476	-0.647044	0.283855
1.918	-0.802004	-0.854744	-0.749264	0.0527396			1.918	-0.703637	-0.864659	-0.542615	0.161022			1.918	0.588239	0.583606	0.592873	0.00463334			1.918	-0.931001	-1.21478	-0.647217	0.283784
1.919	-0.800992	-0.853735	-0.74825	0.0527427			1.919	-0.703902	-0.864912	-0.542893	0.161009			1.919	0.588627	0.584241	0.593012	0.00438513			1.919	-0.9311	-1.21481	-0.647388	0.283712
1.92	-0.799989	-0.852733	-0.747245	0.0527444			1.92	-0.704166	-0.865162	-0.54317	0.160996			1.92	0.589015	0.584876	0.593153	0.00413847			1.92	-0.931197	-1.21484	-0.647558	0.283639
1.921	-0.798997	-0.851742	-0.746252	0.0527446			1.921	-0.704427	-0.86541	-0.543445	0.160983			1.921	0.589404	0.58551	0.593297	0.00389338			1.921	-0.931292	-1.21486	-0.647726	0.283566
1.922	-0.798018	-0.850762	-0.745275	0.0527434			1.922	-0.704687	-0.865656	-0.543718	0.160969			1.922	0.589794	0.586144	0.593443	0.00364985			1.922	-0.931386	-1.21488	-0.647892	0.283494
1.923	-0.797053	-0.849794	-0.744312	0.0527408			1.923	-0.704944	-0.865899	-0.54399	0.160954			1.923	0.590184	0.586776	0.593592	0.00340788			1.923	-0.931477	-1.2149	-0.648057	0.28342
1.924	-0.7961	-0.848837	-0.743363	0.052737			1.924	-0.7052	-0.86614	-0.54426	0.16094			1.924	0.590576	0.587408	0.593743	0.00316747			1.924	-0.931566	-1.21491	-0.64822	0.283347
1.925	-0.79516	-0.847892	-0.742429	0.0527318			1.925	-0.705454	-0.866378	-0.544529	0.160924			1.925	0.590968	0.588039	0.593897	0.00292863			1.925	-0.931654	-1.21493	-0.648381	0.283273
1.926	-0.794233	-0.846959	-0.741508	0.0527255			1.926	-0.705706	-0.866614	-0.544797	0.160909			1.926	0.591361	0.58867	0.594052	0.00269136			1.926	-0.93174	-1.21494	-0.648541	0.283198
1.927	-0.793319	-0.846037	-0.740601	0.052718			1.927	-0.705956	-0.866848	-0.545065	0.160892			1.927	0.591755	0.589299	0.594211	0.00245565			1.927	-0.931823	-1.21495	-0.648701	0.283122
1.928	-0.792417	-0.845126	-0.739707	0.0527095			1.928	-0.706206	-0.867079	-0.545332	0.160874			1.928	0.59215	0.589928	0.594371	0.00222151			1.928	-0.931905	-1.21495	-0.64886	0.283045
1.929	-0.791526	-0.844226	-0.738827	0.0526999			1.929	-0.706454	-0.867308	-0.545599	0.160855			1.929	0.592545	0.590556	0.594534	0.00198895			1.929	-0.931985	-1.21495	-0.649019	0.282966
[truncated: 8,071 more rows]

## Sheet: 1.Rusaka
Age (cal ka BP)	D P (mm) error <	z-score
0.796	-192	-1.88037
0.83	-202	-2.05314
0.849259	-220	-2.36413
0.857	-101	-0.30815
0.868519	-184	-1.74215
0.887778	-142	-1.01651
0.907037	-46	0.642092
0.918	-190	-1.84581
0.926296	-32	0.883972
0.94363	-171	-1.51755
0.955185	-177	-1.62121
0.978812	-43	0.693923
0.979	-45	0.659369
1.04	-60	0.400212
1.05406	-7	1.3159
1.101	-116	-0.567307
1.12931	0	1.43684
1.162	-112	-0.498198
1.20455	-16	1.16041
1.223	-149	-1.13745
1.2779	-43	0.693923
1.2798	-114	-0.532752
1.345	-61	0.382935
1.35415	-86	-0.048993
1.406	-76	0.123778
1.42492	-40	0.745755
1.467	-169	-1.48299
1.49569	-3	1.38501
1.528	-103	-0.342704
1.56646	-40	0.745755
1.589	-72	0.192887
1.63723	-43	0.693923
1.65	-47	0.624815
1.708	-145	-1.06834
1.726	-68	0.261995
1.77877	-98	-0.256318
1.802	-129	-0.791909
1.878	-133	-0.861018
1.954	-52	0.538429
2.03	-113	-0.515475
2.106	-67	0.279272
2.182	-83	0.00283838
2.23134	-130	-0.809186
2.258	-210	-2.19136
2.334	-133	-0.861018
2.41	-122	-0.670969
2.56	-121	-0.653692
2.71	-46	0.642092
2.84754	-179	-1.65577
2.86	-139	-0.964681
3.01	-57	0.452044
3.16	-64	0.331104
3.31	-124	-0.705524
3.46	-116	-0.567307
3.46374	-76	0.123778
3.61	-22	1.05674
3.76	-161	-1.34478
3.91	-161	-1.34478
4.053	-217	-2.3123
4.07994	-42	0.7112
4.196	-41	0.728478
4.339	-62	0.365658
4.482	-160	-1.3275
4.625	-85	-0.0317159
4.69614	-4	1.36773
4.768	-118	-0.601861
4.911	-107	-0.411813
5.054	-181	-1.69032
5.16455	-72	0.192887
5.197	-47	0.624815
5.34	-107	-0.411813
5.56961	-26	0.987634
5.588	-68	0.261995
5.836	-89	-0.100824
5.97468	-96	-0.221764
6.084	-37	0.797586
6.332	-83	0.00283838
6.37974	-15	1.17768
6.58	-65	0.313827
6.666	-81	0.0373926
6.752	-72	0.192887
6.78481	-3	1.38501
6.838	-210	-2.19136
6.924	-86	-0.048993
7.01	-82	0.0201155
7.088	-37	0.797586
7.166	-48	0.607538
7.18987	-9	1.28135
7.244	-213	-2.24319
7.322	-105	-0.377258
7.4	-182	-1.7076
7.478	-106	-0.394535
7.556	-66	0.296549
7.59494	-98	-0.256318
7.634	-169	-1.48299
7.712	-52	0.538429
7.79	-89	-0.100824
7.79747	-2	1.40229
7.921	-30	0.918526
8.052	-123	-0.688247
8.0623	-15	1.17768
8.12459	-6	1.33318
8.183	-131	-0.826464
8.24918	-64	0.331104
8.314	-109	-0.446367
8.37377	-10	1.26407
8.43819	-5	1.35045
8.445	-100	-0.290873
8.49944	-5	1.35045
8.56069	-21	1.07402
8.576	-82	0.0201155
8.62194	-14	1.19496
8.65256	-40	0.745755
8.68319	-51	0.555706
8.69544	-28	0.95308
8.707	-216	-2.29502
8.71381	-25	1.00491
8.72606	-4	1.36773
8.74444	-29	0.935803
8.75669	-42	0.7112
8.77506	-13	1.21224
8.78731	-29	0.935803
8.80569	-20	1.0913
8.81794	-24	1.02219
8.83631	-7	1.3159
8.838	-126	-0.740078
8.84856	-10	1.26407
8.86081	-81	0.0373926
8.86694	-124	-0.705524
8.969	-125	-0.722801
9.1	-76	0.123778
9.29778	-66	0.296549
9.39667	-17	1.14313
9.47578	-82	0.0201155
9.59444	-66	0.296549
9.69333	-57	0.452044
9.79222	-46	0.642092
9.89111	-65	0.313827
9.99	-64	0.331104
10.015	-112	-0.498198
10.04	-68	0.261995
10.065	-211	-2.20863
10.09	-182	-1.7076
10.115	-147	-1.1029
10.14	-26	0.987634
10.165	-215	-2.27774
10.19	-161	-1.34478
10.215	-220	-2.36413
10.24	-115	-0.55003
10.265	-149	-1.13745
10.29	-223	-2.41596
10.315	-47	0.624815
10.34	-233	-2.58873
10.365	-250	-2.88244
10.39	-43	0.693923

## Sheet: 2.Kuruyange
Age (cal ka BP)	D P (mm) error <	z-score
0	-279	-2.48827
0.312303	-327	-3.13922
0.416404	-152	-0.765955
0.612791	-370	-3.72237
0.819767	-114	-0.250617
1.02674	-69	0.359652
1.14511	-82	0.183352
1.23372	-20	1.02417
1.24921	-166	-0.955816
1.35331	-145	-0.671024
1.4407	-157	-0.833762
1.45741	-150	-0.738832
1.56151	-183	-1.18636
1.61356	-290	-2.63745
1.64767	-188	-1.25417
1.77418	-258	-2.20348
1.85465	-143	-0.643901
1.88216	-245	-2.02718
1.99014	-224	-1.74238
2.06163	-293	-2.67813
2.09812	-71	0.332529
2.2061	-152	-0.765955
2.2686	-136	-0.54897
2.31408	-145	-0.671024
2.42207	-71	0.332529
2.47558	-167	-0.969378
2.53005	-91	0.0612981
2.63803	-43	0.712251
2.68256	-277	-2.46115
2.74601	-62	0.454582
2.8	-33	0.847866
2.82905	-169	-0.996501
2.88716	-147	-0.698147
2.88953	-111	-0.209932
2.94526	-220	-1.68814
3.00336	-196	-1.36266
3.06147	-184	-1.19992
3.09651	-121	-0.345548
3.11957	-53	0.576636
3.17768	-147	-0.698147
3.2085	-183	-1.18636
3.22551	-38	0.780059
3.23578	-127	-0.426917
3.24252	-55	0.549513
3.25953	-73	0.305406
3.27653	-132	-0.494724
3.29354	-247	-2.0543
3.29388	-221	-1.7017
3.31055	-93	0.034175
3.32755	-66	0.400336
3.34456	-201	-1.43047
3.35199	-135	-0.535409
3.36157	-278	-2.47471
3.37858	-123	-0.372671
3.39558	-144	-0.657463
3.41009	-128	-0.440478
3.41259	-136	-0.54897
3.4296	-62	0.454582
3.4682	-113	-0.237055
3.515	-183	-1.18636
3.5263	-139	-0.589655
3.5844	-67	0.386775
3.6175	-43	0.712251
3.64251	-73	0.305406
3.70061	-47	0.658005
3.72	-9	1.17334
3.72966	-17	1.06485
3.75317	-64	0.427459
3.79538	-33	0.847866
3.8225	-87	0.115544
3.83759	-64	0.427459
3.85869	-59	0.495267
3.8798	-83	0.16979
3.9009	-167	-0.969378
3.92201	-45	0.685128
3.925	-36	0.807182
3.9755	-43	0.712251
4.0275	-218	-1.66102
4.053	-66	0.400336
4.13	-42	0.725813
4.1305	-105	-0.128563
4.208	-66	0.400336
4.2325	-34	0.834305
4.2855	-50	0.617321
4.335	-39	0.766497
4.4375	-122	-0.359109
4.518	-97	-0.0200711
4.54	-66	0.400336
4.6425	-20	1.02417
4.66471	-32	0.861428
4.745	-36	0.807182
4.80588	-96	-0.00650953
4.8475	-110	-0.196371
4.87647	-112	-0.223494
4.95	-18	1.05129
5.01765	-56	0.535951
5.08824	-68	0.373213
5.09339	-18	1.05129
5.15882	-125	-0.399794
5.22941	-53	0.576636
5.23678	-34	0.834305
5.3	-72	0.318967
5.38018	-242	-1.98649
5.52357	-29	0.902113
5.64667	-49	0.630882
5.66696	-38	0.780059
5.81035	-11	1.14622
5.82	-26	0.942797
5.95374	-72	0.318967
5.99333	-22	0.997043
6.09713	-36	0.807182
6.16667	-28	0.915674
6.20662	-28	0.915674
6.27468	-24	0.96992
6.34	-64	0.427459
6.34273	-16	1.07841
6.41078	-60	0.481705
6.47884	-8	1.1869
6.54689	-8	1.1869
6.6	-28	0.915674
6.61494	-25	0.956359
6.683	-13	1.1191
6.75105	-204	-1.47115
6.78889	-38	0.780059
6.8191	-64	0.427459
6.88716	-161	-0.888009
6.91481	-30	0.888551
6.95521	-16	1.07841
7.02326	-33	0.847866
7.04074	-49	0.630882
7.09132	-161	-0.888009
7.15937	-56	0.535951
7.16667	-111	-0.209932
7.22742	-55	0.549513
7.29259	-44	0.69869
7.29548	-115	-0.264178
7.36353	-33	0.847866
7.41852	-129	-0.45404
7.43158	-11	1.14622
7.54444	-68	0.373213
7.57235	-43	0.712251
7.67037	-12	1.13266
7.74428	-40	0.752936
7.7963	-26	0.942797
7.91622	-12	1.13266
7.92222	-40	0.752936
8.04815	-14	1.10554
8.08815	-14	1.10554
8.17407	-29	0.902113
8.26008	-58	0.508828
8.3	-132	-0.494724
8.43154	-137	-0.562532
8.43201	-58	0.508828
8.56308	-68	0.373213
8.60394	-45	0.685128
8.69462	-8	1.1869
8.77587	-60	0.481705
8.82615	-54	0.563074
8.9478	-113	-0.237055
8.95769	-43	0.712251
9.08923	-29	0.902113
9.11974	-131	-0.481163
9.22077	-118	-0.304863
9.27514	-184	-1.19992
9.35231	-46	0.671567
9.41229	-50	0.617321
9.48385	-180	-1.14568
9.54943	-137	-0.562532
9.61538	-95	0.00705199
9.68657	-120	-0.331986
9.74692	-78	0.237598
9.82371	-71	0.332529
9.87846	-31	0.874989
9.96086	-147	-0.698147
10.01	-68	0.373213
10.098	-192	-1.30842
10.1445	-22	0.997043
10.2351	-196	-1.36266
10.2626	-198	-1.38978
10.2656	-32	0.861428
10.29	-179	-1.13212
10.3174	-203	-1.45759
10.3449	-131	-0.481163
10.3464	-63	0.441021
10.3723	-209	-1.53896
10.4136	-48	0.644444
10.5482	-17	1.06485
10.6827	-111	-0.209932
10.8173	-34	0.834305
10.9518	-96	-0.00650953
11.0864	-118	-0.304863

## Sheet: 3.Kashiru
Age (cal ka BP)	D P (mm) error <	z-score
0	-275	-1.25314
0.146018	-252	-1.04355
0.2677	-180	-0.387436
0.365045	-59	0.715198
0.511063	-100	0.341579
0.59624	-471	-3.03923
0.681417	-130	0.0681981
0.754426	-128	0.0864235
0.815267	-186	-0.442112
0.876108	-167	-0.268971
0.936949	-154	-0.150506
0.99779	-21	1.06148
1.18921	-324	-1.69966
1.40948	-310	-1.57208
1.71784	-176	-0.350985
2.02621	-119	0.168438
2.29053	-165	-0.250746
2.55485	-175	-0.341872
2.73106	-189	-0.46945
2.99538	-253	-1.05266
3.17159	-157	-0.177844
3.4359	-65	0.660522
3.61212	-159	-0.19607
3.92049	-165	-0.250746
4.27291	-145	-0.0684921
4.33	-140	-0.0229287
4.35	-140	-0.0229287
4.37273	-19	1.07971
4.4106	-88	0.450931
4.44848	-21	1.06148
4.49393	-66	0.65141
4.52423	-342	-1.86369
4.59998	-33	0.952128
4.65301	-145	-0.0684921
4.75149	-150	-0.114055
4.82724	-255	-1.07089
4.90299	-95	0.387142
4.97875	-30	0.979466
5.03177	-27	1.0068
5.13025	-24	1.03414
5.206	-140	-0.0229287
5.226	-75	0.569396
5.29691	-184	-0.423887
5.35751	-218	-0.733718
5.41054	-143	-0.0502667
5.50902	-114	0.214001
5.58477	-13	1.13438
5.65295	-3	1.22551
5.68325	-18	1.08882
5.6984	-86	0.469156
5.72112	-23	1.04325
5.73627	-82	0.505607
5.759	-17	1.09793
5.77415	-19	1.07971
5.79688	-142	-0.041154
5.81203	-110	0.250452
5.84233	-33	0.952128
5.85748	-22	1.05237
5.87263	-28	0.997692
5.88778	-120	0.159325
5.91808	-10	1.16172
5.93323	-39	0.897452
5.94838	-78	0.542058
5.96353	-129	0.0773108
5.99383	-113	0.223114
6.00898	-8	1.17995
6.02413	-52	0.778987
6.03928	0	1.25285
6.06958	-102	0.323353
6.378	-44	0.851889
7.531	-168	-0.278084
7.916	-267	-1.18024
7.997	-206	-0.624366
8.079	-366	-2.08239
8.119	-420	-2.57448
8.16	-467	-3.00278
8.269	-186	-0.442112
8.379	-355	-1.98215
8.488	-95	0.387142
8.597	-321	-1.67232
8.707	-254	-1.06177
8.816	-234	-0.879521
8.925	-284	-1.33515
9.035	-29	0.988579
9.122	-66	0.65141
9.254	-80	0.523832
9.363	-19	1.07971
9.472	-23	1.04325
9.56	-241	-0.943309
9.691	-187	-0.451225
9.8	-20	1.07059
9.91	-47	0.824551
10.019	-186	-0.442112
10.663	-122	0.1411

## Sheet: 4.Jiji
Age (cal ka BP)	D P (mm) error <	z-score
0.623077	-230	-2.33521
1.14231	-136.78	-0.995488
1.66154	-359.28	-4.19317
2.18077	-104.19	-0.527117
2.7	-183.71	-1.66995
2.83859	-90.32	-0.327783
2.97719	-112.92	-0.652582
3.11578	-50.17	0.249237
3.25438	-83.41	-0.228476
3.39297	-42.49	0.35961
3.53157	-72.79	-0.0758491
3.67016	-7.94	0.856149
3.80876	-36.75	0.442103
3.94735	-29.92	0.540261
4.08895	-27.28	0.578203
4.23155	-10.32	0.821945
4.37415	-27.19	0.579496
4.51675	-29.11	0.551902
4.65935	-8.68	0.845514
4.80195	-7.67	0.86003
4.94455	-6.78	0.87282
5.08715	-33.68	0.486224
5.22975	-46.14	0.307154
5.37235	-123.9	-0.810382
5.48489	-7.97	0.855718
5.58741	-31.51	0.517411
5.68993	-19.33	0.692457
5.79244	-11.01	0.812028
5.89496	-9.74	0.83028
5.99748	-30.82	0.527327
6.04874	-170.14	-1.47492
6.1	-27	0.582227
6.34	-11.23	0.808867
6.58	-38.65	0.414797
6.82	-14.25	0.765464
7.06	-32.97	0.496428
7.3	-35.62	0.458343
7.54	-36.04	0.452307
7.78	-26.74	0.585963
8.02	-101.93	-0.494638
8.26	-36.08	0.451732
8.5	-107.93	-0.580867
8.74	-47.57	0.286603
8.98	-100.47	-0.473655
9.22	-45.89	0.310747
9.46	-147.18	-1.14495
9.7	-156.63	-1.28076
9.94	-132.47	-0.933546

## Sheet: 5.Gitanga
Age (cal ka BP)	D P (mm) error <	z-score
0.312161	-181.25	-0.636545
0.451601	-282.17	-1.70148
0.591042	-151.01	-0.317443
0.730483	-143.03	-0.233236
0.869923	-96.83	0.25428
1.00936	-215.53	-0.998278
1.1488	-229.07	-1.14116
1.28824	-208.21	-0.921035
1.42769	-185.12	-0.677382
1.56713	-153.48	-0.343508
1.70657	-55.48	0.690618
1.84601	-179.81	-0.62135
1.98545	-127.74	-0.0718913
2.12489	-259.15	-1.45857
2.175	-145.68	-0.2612
2.24	-118	0.0308881
2.305	-157.86	-0.389727
2.37	-14.67	1.12126
2.435	-83.89	0.390827
2.5	-168.23	-0.499154
2.565	-137.93	-0.179419
2.63	-42.53	0.82727
2.695	-304.13	-1.93321
2.81261	-360.5	-2.52804
3.038	-203.35	-0.869751
3.28844	-103.81	0.180625
3.53888	-335.67	-2.26603
3.78932	-96.35	0.259345
4.03976	-92.9	0.295751
4.2902	-12.54	1.14373
4.54064	0	1.27606
4.79108	-4.48	1.22879
5.04152	-49.96	0.748867
5.29196	-0.65	1.2692
5.33443	-10.33	1.16705
5.35379	-11.65	1.15313
5.37315	-7.53	1.1966
5.39251	-14.07	1.12759
5.5566	-5.79	1.21496
6.29957	-32.79	0.93005
7.04255	0	1.27606
7.78553	-66.64	0.572854
8.45421	-134.67	-0.145019
9.091	-84.96	0.379536
9.472	-261.77	-1.48622
9.853	-96.18	0.261139
10.234	-116.18	0.0500933
10.615	-92.94	0.295329
10.996	-88.92	0.337749
11.378	-243.09	-1.2891

## Sheet: 6.Spitzkoppe
Age (cal ka BP)	d15N	z-score*
-0.0268102	9.023	1.37487
0.0169745	9.68613	0.844872
0.0437319	9.13266	1.28722
0.0656242	9.46784	1.01933
0.0923816	10.8396	-0.0770394
0.119139	11.1541	-0.328395
0.145896	11.2679	-0.419346
0.167789	10.4548	0.23054
0.211573	10.6762	0.0535991
0.257791	9.94889	0.634858
0.321035	11.5948	-0.680623
0.372117	12.3345	-1.2718
0.398875	12.4059	-1.32885
0.435083	12.1969	-1.16184
0.472467	11.9693	-0.979934
0.506735	11.7272	-0.786456
0.537888	11.8059	-0.849295
0.565926	11.42	-0.540889
0.597079	11.3631	-0.495414
0.622002	11.9662	-0.977453
0.637579	11.8203	-0.860871
0.674962	11.9416	-0.957812
0.712346	11.1562	-0.330048
0.752845	12.0407	-1.03698
0.762191	12.6924	-1.55789
0.815152	11.8886	-0.915441
0.855651	11.061	-0.25398
0.889014	10.8924	-0.119208
0.922817	11.5307	-0.629359
0.950986	12.0065	-1.0097
0.987606	10.6006	0.113957
1.02423	11.7334	-0.791417
1.06648	12.4866	-1.39335
1.09324	12.2755	-1.22467
1.12563	12.3697	-1.29992
1.16225	12.079	-1.06758
1.19324	12.4379	-1.35449
1.22563	12.11	-1.09238
1.25239	12.1503	-1.12463
1.29324	13.031	-1.82845
1.34688	12.2777	-1.22639
1.40782	10.9617	-0.174605
1.46424	12.3841	-1.31149
1.51164	11.7293	-0.78811
1.56581	11.809	-0.851776
1.61997	12.4245	-1.34374
1.6764	11.9424	-0.958436
1.72605	11.4003	-0.525179
1.77119	10.91	-0.133264
1.80505	11.9703	-0.980761
1.84342	12.1928	-1.15853
1.87501	11.4614	-0.573962
1.92241	12.0138	-1.01549
1.95852	12.2435	-1.19904
1.99689	11.9507	-0.965051
2.11651	11.836	-0.873426
2.1436	11.4411	-0.557789
2.20454	11.7548	-0.808513
2.25193	11.7497	-0.804456
2.33996	11.7061	-0.769566
2.38064	11.5985	-0.683557
2.43074	11.2543	-0.40849
2.49277	11.3812	-0.509916
2.53333	11.1031	-0.287591
2.58582	12.2909	-1.23694
2.65739	10.8432	-0.0798715
2.69795	11.6939	-0.759829
2.76236	13.366	-2.09621
2.80769	12.7183	-1.57854
2.83155	11.6046	-0.688425
2.8446	11.7574	-0.810581
2.92224	11.1312	-0.310112
2.98169	11.72	-0.780666
3.09397	11.3194	-0.460496
3.1446	12.2491	-1.20352
3.20845	11.8565	-0.889815
3.2833	12.0902	-1.07658
3.34495	11.9041	-0.927815
3.40879	10.4009	0.273633
3.45943	10.0276	0.571974
3.49714	9.90416	0.670612
3.53489	9.07768	1.33117
3.58135	10.5516	0.153165
3.622	11.3821	-0.510623
3.65249	11.0877	-0.275346
3.68879	10.9694	-0.18075
3.72654	11.6219	-0.702241
3.76284	11.7878	-0.834836
3.79768	11.5632	-0.655347
3.82527	9.5764	0.93257
3.86302	11.0331	-0.231687
3.89786	8.86727	1.49934
3.93499	9.77568	0.773293
4.00498	10.6831	0.0480583
4.06689	8.50815	1.78636
4.1288	9.27191	1.17593
4.22302	10.1196	0.498399
4.2957	11.0442	-0.24058
4.37377	10.9987	-0.204197
4.45722	11.287	-0.434623
4.51106	10.4959	0.197633
4.58374	10.061	0.545293
4.64027	11.108	-0.291517
4.72372	10.3614	0.305165
4.76948	10.9947	-0.200963
4.81794	12.1347	-1.11216
4.91484	9.54302	0.959251
5.00368	10.3108	0.345591
5.10328	10.5688	0.13942
5.1948	9.7251	0.813719
5.28633	10.1945	0.438569
5.33478	8.92796	1.45083
5.42793	9.14141	1.28023
5.48758	8.90065	1.47266
5.54983	9.43174	1.04819
5.60948	10.065	0.542059
5.66135	10.1925	0.440187
5.74175	9.97295	0.615634
5.804	10.4363	0.245335
5.87662	9.99014	0.601889
5.93108	10.5931	0.120016
5.99073	10.2886	0.363378
6.07114	10.937	-0.154878
6.13598	10.067	0.540442
6.19044	10.8369	-0.0748354
6.25528	10.309	0.347013
6.30128	10.8239	-0.0644548
6.43054	10.2624	0.384252
6.5522	10.1122	0.50434
6.69666	9.68276	0.847564
6.84873	9.58631	0.924648
6.98559	10.3193	0.338814
7.19088	10.0198	0.578178
7.3158	10.43	0.25037
7.41044	10.2036	0.431314
7.48039	10.1223	0.496226
7.55857	9.02388	1.37417
7.61618	8.94672	1.43583
7.70618	7.43506	2.64402
7.7418	9.08378	1.32629
7.77912	8.5518	1.75147
7.80796	8.94063	1.4407
7.84358	8.54977	1.75309
7.86733	10.1254	0.493792
7.89617	9.24723	1.19566
7.98282	8.11627	2.09956
8.11367	7.87262	2.2943
8.21999	7.50612	2.58722
8.51442	8.02998	2.16853
8.6371	8.4919	1.79934
8.74342	9.55992	0.945744
8.90699	9.56601	0.940876
9.10327	8.432	1.84722
9.25049	9.45129	1.03256
9.42224	9.499	0.994429
9.56945	9.33454	1.12588
9.78209	9.91829	0.659319
9.98655	8.78632	1.56404
10.1747	8.95078	1.43259
10.4218	8.64825	1.67439
10.7182	8.79951	1.55349
11.0057	9.3457	1.11695
11.1944	9.51118	0.984692
11.3291	9.68885	0.842696
11.5088	9.9589	0.626862
11.7244	10.1325	0.488112

## Sheet: 7.Cederberg Mountains d15N
Age (cal ka BP)	d15N	z-score*
0.042	2.44948	-1.55074
0.0819	2.39028	-1.49425
0.0953	2.19857	-1.31132
0.1417	1.90349	-1.02975
0.1802	1.53041	-0.673758
0.2399	1.46275	-0.609195
0.3239	0.649875	0.16646
0.4418	-0.00794422	0.794157
0.5947	-0.341553	1.11249
0.7114	0.0324647	0.755598
0.7963	-0.00136603	0.78788
0.9064	-0.56991	1.33039
1.036	0.104825	0.686552
1.1472	1.12632	-0.288173
1.2447	1.43362	-0.581397
1.3272	1.06269	-0.227455
1.4692	1.958	-1.08176
1.638	1.53229	-0.675552
1.8032	1.93262	-1.05755
1.9044	1.75501	-0.888072
2.0229	2.20327	-1.3158
2.1456	2.14688	-1.262
2.2748	1.70145	-0.836959
2.4068	1.34984	-0.501455
2.487	1.87624	-1.00375
2.5643	1.11787	-0.280102
2.6367	0.946834	-0.116901
2.7168	0.971267	-0.140215
2.7872	1.38569	-0.535665
2.8624	1.39548	-0.545005
2.9433	1.23345	-0.390398
3.0214	0.868835	-0.042474
3.1195	0.884889	-0.0577927
3.2069	0.77674	0.0454036
3.3167	0.649875	0.16646
3.4337	0.880112	-0.0532345
3.5142	0.381903	0.422161
3.604	1.15452	-0.315074
3.6904	1.59056	-0.731148
3.7774	1.6554	-0.793021
3.8628	1.52765	-0.671117
3.9431	1.54666	-0.689263
4.0187	1.99183	-1.11404
4.0957	1.45147	-0.598434
4.1872	1.26259	-0.418196
4.2796	1.21863	-0.37625
4.3823	1.16633	-0.326349
4.49	0.967508	-0.136629
4.5924	1.06618	-0.230783
4.6865	1.35186	-0.503383
4.7668	1.38851	-0.538355
4.8388	1.11974	-0.281892
4.9261	1.86308	-0.991194
5.0029	2.09238	-1.20999
5.068	3.14019	-2.20982
5.1379	2.89588	-1.9767
5.2136	2.5895	-1.68435
5.2976	2.41667	-1.51943
5.378	2.82552	-1.90956
5.4519	1.9345	-1.05934
5.5313	2.09896	-1.21627
5.6207	1.64788	-0.785847
5.6996	1.98525	-1.10777
5.8628	1.44112	-0.588554
6.0318	1.83677	-0.966086
6.1869	2.15804	-1.27265
6.3313	1.51338	-0.657508
6.5183	1.61797	-0.75731
6.6935	0.987578	-0.155779
6.8419	0.331509	0.470247
6.9724	-0.41774	1.18519
7.1441	-0.560364	1.32128
7.3394	-0.443412	1.20968
7.4889	-0.403478	1.17158
7.5773	-0.638331	1.39568
7.6505	-0.819939	1.56897
7.7171	-0.776201	1.52723
7.7827	-1.04338	1.78218
7.8537	-0.816135	1.56534
7.9186	-0.839906	1.58802
7.9785	-0.451019	1.21694
8.0339	-0.402527	1.17067
8.0941	0.534035	0.276996
8.1609	1.30135	-0.455184
8.2167	0.571877	0.240886
8.2929	1.08456	-0.248323
8.3803	2.36057	-1.4659
8.5036	0.904856	-0.0768457
8.5856	-0.55561	1.31674
8.6746	-0.862726	1.6098
8.7309	-0.789512	1.53994
8.7942	-1.08046	1.81757
8.8331	-0.00413171	0.790519
8.8673	0.161312	0.632651
8.9125	-0.164821	0.94385
8.9519	0.180328	0.614506
8.9884	0.614855	0.199876
9.0222	0.273039	0.52604
9.0662	0.253542	0.544645
9.1173	-0.166723	0.945665
9.1684	-0.523282	1.2859
9.2254	-0.176231	0.954738
9.293	0.393313	0.411274
9.3654	-0.334068	1.10535
9.4364	-0.588889	1.3485
9.5261	-0.390166	1.15888
9.5955	-0.470035	1.23509
9.6642	-0.455773	1.22148
9.7412	0.137541	0.655333
9.8021	0.268755	0.530128
9.87	-0.581282	1.34124
9.9349	-0.219969	0.996473
10.0132	-0.123532	0.904452
10.0842	-0.398724	1.16704
10.1451	0.950593	-0.120488
10.2158	0.146098	0.647168
10.2663	0.380952	0.423068
10.3214	0.153691	0.639923
10.3762	0.126131	0.666221
10.4366	-0.1981	0.975605
10.4927	0.445608	0.361373
10.551	0.385706	0.418532
10.6083	-0.268461	1.04274
10.6602	0.441805	0.365002
10.7274	0.455349	0.352079
10.7969	-0.262756	1.0373
10.8586	-0.376855	1.14617
10.9188	0.337214	0.464804
10.9775	-0.182887	0.961089
11.0506	-0.580331	1.34033
11.1153	0.290624	0.509261
11.1909	0.168918	0.625393
11.2602	0.0852458	0.705234
11.3172	-0.222821	0.999194
11.3859	0.0766883	0.7134

[truncated: 19 more sheets: 8.Cederberg Mountains d13C, 9.Cold Air Cave, 10.Lake Bosumtwi, 11.Lake Challa BIT, 12.Lake Challa dD, 13.Lake Tanganyika, 14.Lake Victoria Diatom, 15.Lake Victoria dD, 16.Lake Victoria Diatom P. Bay, 17.Gulf of Guinea Plk d18O, 18.Gulf of Guinea Plk Ba_Ca, 19.East Mediterranea Sea, 20.Lake Tana, 21.Gulf of Guinea SSS, 22.Congo River Mouth, 23.Zambezi Catchment, 24.Orange River Catchment, 25.Qunf Cave, Sheet1]
