# Supplementary material for: Inter-hemispheric synchroneity of Holocene precipitation anomalies controlled by Earth’s latitudinal insolation gradients
Source: Nat Commun. 2020 Oct 28;11:5447. doi: 10.1038/s41467-020-19021-3 (PMC7595035; doi:10.1038/s41467-020-19021-3)
Supplement: Supplementary file 5 — Supplementary Data 2 [file 41467_2020_19021_MOESM5_ESM.xlsx]

## Sheet: Readme
This file contains the original data and the standardized data used for the trend analyses
1.	Meta data for each hydroclimate proxy record used in this study.
2.	Composite reocrd for the African Monsoon calculated from the trends (see Methods, this study)
3-14.	The tabs contain the original and standardized data of each hydroclimate proxy records. * indicates z-score values for which the original proxy reocord was multiplied by -1 to assure that increasing z-score values indicate increasing precipitation amounts

## Sheet: Records
#	Long (°E)	Lat (°N)	Location	Sample Name(s)	Archive	Proxy	Interpretation	Reference	doi of Reference	Reference Data Repository	doi of Data Repository
1	-77.3	-5.93	El Condor Cave	ELC-A, ELC-B	Speleothem	d18O	Precipitation Amount	Cheng, H. et al. Climate change patterns in Amazonia and biodiversity. Nat Commun 4, 1411 (2013).	https://doi.org/10.1038/ncomms2415	https://www.ncdc.noaa.gov/paleo-search/study/13836
2	-37.73	-5.6	Furna Nova	FN-1, RN-1	Speleothem	d18O	Precipitation Amount	Cruz, F. W. et al. Orbitally driven east–west antiphasing of South American precipitation. Nature Geoscience 2, 210-214 (2009).	https://doi.org/10.1038/ngeo0444
3	-75.79	-11.27	Huagapo cave	P00-H2	Speleothem	d18O	Precipitation Amount	Kanner, L. C., Burns, S. J., Cheng, H., Edwards, R. L. & Vuille, M. High-resolution variability of the South American summer monsoon over the last seven millennia: insights from a speleothem record from the central Peruvian Andes. Quaternary Science Reviews 75, 1-10 (2013).	https://doi.org/10.1016/j.quascirev.2013.05.008	https://www.ncdc.noaa.gov/paleo-search/study/16405
4	-77.3081	-5.94056	Cueva del Tigre Perdido	NC-A, NC-B	Speleothem	d18O	Precipitation Amount	Van Breukelen, M. R., Vonhof, H. B., Hellstrom, J. C., Wester, W. C. G. & Kroon, D. Fossil dripwater in stalagmites reveals Holocene temperature and rainfall variation in Amazonia. Earth and Planetary Science Letters 275, 54-60 (2008).	https://doi.org/10.1016/j.epsl.2008.07.060	ftp://ftp.ncdc.noaa.gov/pub/data/paleo/speleothem/southamerica/peru/tigre-perdido2008.txt
5	-77.9	-5.7	Shatuca cave	Sha-composite	Speleothem	d18O	Precipitation Amount	Bustamante, M. G. et al. Holocene changes in monsoon precipitation in the Andes of NE Peru based on δ18O speleothem records. Quaternary Science Reviews 146, 274-287 (2016).	https://doi.org/10.1016/j.quascirev.2016.05.023
6	-55.45	-4.0667	Paraiso cave	Paraiso composite	Speleothem	d18O	Precipitation Amount	Wang, X. et al. Hydroclimate changes across the Amazon lowlands over the past 45,000 years. Nature 541, 204-207 (2017).	https://doi.org/10.1038/nature20787	https://www.nature.com/articles/nature20787
7	-44.37	-14.42	Lapa Grande cave	LG-3, LG-11	Speleothem	d18O	Precipitation Amount	Stríkis, N. M. et al. Abrupt variations in South American monsoon rainfall during the Holocene based on a speleothem record from central-eastern Brazil. Geology 39, 1075-1078 (2011).	https://doi.org/10.1130/G32098.1	https://www.ncdc.noaa.gov/paleo-search/study/13540
8	-49.16	-27.22	Botuvera Cave	BTV21a	Speleothem	Sr/Ca	Precipitation Amount	Bernal, J. P. et al. High-resolution Holocene South American monsoon history recorded by a speleothem from Botuverá Cave, Brazil. Earth and Planetary Science Letters 450, 186-196 (2016).	https://doi.org/10.1016/j.epsl.2016.06.008	https://www.ncdc.noaa.gov/paleo-search/study/21060
9	-70.1	-15.44	Lake Umayo (Peru)	Lago Umayo d18O Diatoms Baker09	Lake Sediment	d18O of carbonate sediment	Paleopluviosity	Baker, P. A., Fritz, S. C., Burns, S. J., Ekdahl, E. & Rigsby, C. A. in Past Climate Variability in South America and Surrounding Regions: From the Last Glacial Maximum to the Holocene (eds Francoise Vimeux, Florence Sylvestre, & Myriam Khodri) 301-322 (Springer Netherlands, 2009).	https://doi.org/10.1007/978-90-481-2672-9_13	http://www1.ncdc.noaa.gov/pub/data/paleo/paleolimnology/southamerica/peru/baker2009/baker2009-lagoumayo.txt
10	-76.0605	-10.7001	Laguna Pumacocha (Peru)		Lake Sediment	d18O of authigenic bulk carbonate	Paleopluviosity	Bird, B. W., Abbott, M. B., Rodbell, D. T. & Vuille, M. Holocene tropical South American hydroclimate revealed from a decadally resolved lake sediment δ18O record. Earth and Planetary Science Letters 310, 192-202 (2011).	https://doi.org/10.1016/j.epsl.2011.08.040	https://www.ncdc.noaa.gov/paleo-search/study/12199
11	-69.1609	-15.9368	Lake Titicaca (Peru and Bolivia)	LT01-2B-2H1, NE98-4BXB	Lake Sediment	Leaf wax dD	Precipitation Amount	Fornace, K. L. et al. A 60,000-year record of hydrologic variability in the Central Andes from the hydrogen isotopic composition of leaf waxes in Lake Titicaca sediments. Earth and Planetary Science Letters 408, 263-271 (2014).	https://doi.org/10.1016/j.epsl.2014.10.024	https://www.ncdc.noaa.gov/paleo-search/study/17419
12	-65.167	10.7	Cariaco Basin	ODP 1002	Ocean Sediment	Ti concentration	Precipitation Amount	Haug, G. H., Hughen, K. A., Sigman, D. M., Peterson, L. C. & Rohl, U. Southward migration of the intertropical convergence zone through the Holocene. Science 293, 1304-1308 (2001).	https://doi.org/10.1126/science.1059725	https://www.ncdc.noaa.gov/paleo/study/2560

## Sheet: South American composite
Time (kyr BP)	Weighted Mean (WM)	WM-1sigma (EE)	WM+1sigma (EE)	External Error (EE)
-0.068	0.60894	0.431607	0.786272	0.177333
-0.067	0.608931	0.431741	0.78612	0.177189
-0.066	0.608922	0.431876	0.785968	0.177046
-0.065	0.608913	0.43201	0.785816	0.176903
-0.064	0.608904	0.432143	0.785664	0.17676
-0.063	0.608894	0.432277	0.785512	0.176617
-0.062	0.608885	0.43241	0.785359	0.176475
-0.061	0.608875	0.432543	0.785207	0.176332
-0.06	0.608865	0.432676	0.785055	0.17619
-0.059	0.608855	0.432808	0.784903	0.176047
-0.058	0.608845	0.43294	0.78475	0.175905
-0.057	0.608835	0.433072	0.784598	0.175763
-0.056	0.608825	0.433204	0.784446	0.175621
-0.055	0.608814	0.433335	0.784294	0.175479
-0.054	0.608804	0.433466	0.784141	0.175338
-0.053	0.608793	0.433597	0.783989	0.175196
-0.052	0.608782	0.433728	0.783836	0.175054
-0.051	0.608771	0.433858	0.783684	0.174913
-0.05	0.60876	0.433988	0.783532	0.174772
-0.049	0.608748	0.434118	0.783379	0.174631
-0.048	0.608737	0.434247	0.783227	0.17449
-0.047	0.608725	0.434376	0.783074	0.174349
-0.046	0.608713	0.434505	0.782922	0.174208
-0.045	0.608702	0.434634	0.782769	0.174068
-0.044	0.608689	0.434762	0.782617	0.173927
-0.043	0.608677	0.434891	0.782464	0.173787
-0.042	0.608665	0.435018	0.782311	0.173646
-0.041	0.608652	0.435146	0.782159	0.173506
-0.04	0.60864	0.435273	0.782006	0.173366
-0.039	0.608627	0.4354	0.781853	0.173227
-0.038	0.608614	0.435527	0.781701	0.173087
-0.037	0.608601	0.435654	0.781548	0.172947
-0.036	0.608588	0.43578	0.781395	0.172808
-0.035	0.608574	0.435906	0.781243	0.172668
-0.034	0.608561	0.436032	0.78109	0.172529
-0.033	0.608547	0.436157	0.780937	0.17239
-0.032	0.608533	0.436282	0.780784	0.172251
-0.031	0.608519	0.436407	0.780631	0.172112
-0.03	0.608505	0.436532	0.780478	0.171973
-0.029	0.608491	0.436656	0.780326	0.171835
-0.028	0.608476	0.43678	0.780173	0.171696
-0.027	0.608462	0.436904	0.78002	0.171558
-0.026	0.608447	0.437027	0.779867	0.17142
-0.025	0.608432	0.43715	0.779714	0.171282
-0.024	0.608417	0.437273	0.779561	0.171144
-0.023	0.608402	0.437396	0.779408	0.171006
-0.022	0.608387	0.437518	0.779255	0.170868
-0.021	0.608371	0.43764	0.779102	0.170731
-0.02	0.608355	0.437762	0.778949	0.170593
-0.019	0.60834	0.437883	0.778796	0.170456
-0.018	0.608324	0.438005	0.778643	0.170319
-0.017	0.608308	0.438126	0.778489	0.170182
-0.016	0.608291	0.438246	0.778336	0.170045
-0.015	0.608275	0.438367	0.778183	0.169908
-0.014	0.608258	0.438487	0.77803	0.169772
-0.013	0.608242	0.438606	0.777877	0.169635
-0.012	0.608225	0.438726	0.777724	0.169499
-0.011	0.608208	0.438845	0.77757	0.169363
-0.01	0.60819	0.438964	0.777417	0.169227
-0.009	0.608173	0.439083	0.777264	0.169091
-0.008	0.608156	0.439201	0.77711	0.168955
-0.007	0.608138	0.439319	0.776957	0.168819
-0.006	0.60812	0.439437	0.776804	0.168684
-0.005	0.608102	0.439554	0.77665	0.168548
-0.004	0.608084	0.439671	0.776497	0.168413
-0.003	0.608066	0.439788	0.776344	0.168278
-0.002	0.608047	0.439905	0.77619	0.168143
-0.001	0.608029	0.440021	0.776037	0.168008
-3.47e-18	0.60801	0.440137	0.775883	0.167873
0.001	0.607991	0.440253	0.77573	0.167739
0.002	0.607972	0.440368	0.775576	0.167604
0.003	0.607953	0.440483	0.775423	0.16747
0.004	0.607934	0.440598	0.775269	0.167336
0.005	0.607914	0.440713	0.775116	0.167202
0.006	0.607894	0.440827	0.774962	0.167068
0.007	0.607875	0.440941	0.774809	0.166934
0.008	0.607855	0.441054	0.774655	0.1668
0.009	0.607834	0.441168	0.774501	0.166667
0.01	0.607814	0.441281	0.774348	0.166534
0.011	0.607794	0.441393	0.774194	0.1664
0.012	0.607773	0.441506	0.77404	0.166267
0.013	0.607752	0.441618	0.773887	0.166134
0.014	0.607731	0.44173	0.773733	0.166002
0.015	0.60771	0.441841	0.773579	0.165869
0.016	0.607689	0.441952	0.773426	0.165737
0.017	0.607668	0.442063	0.773272	0.165604
0.018	0.607646	0.442174	0.773118	0.165472
0.019	0.607624	0.442284	0.772964	0.16534
0.02	0.607602	0.442394	0.77281	0.165208
0.021	0.60758	0.442504	0.772657	0.165076
0.022	0.607558	0.442613	0.772503	0.164945
0.023	0.607536	0.442723	0.772349	0.164813
0.024	0.607513	0.442831	0.772195	0.164682
0.025	0.60749	0.44294	0.772041	0.164551
0.026	0.607468	0.443048	0.771887	0.16442
0.027	0.607445	0.443156	0.771733	0.164289
0.028	0.607421	0.443263	0.771579	0.164158
0.029	0.607398	0.443371	0.771425	0.164027
0.03	0.607375	0.443478	0.771271	0.163897
0.031	0.607351	0.443584	0.771118	0.163767
0.032	0.607327	0.443691	0.770964	0.163636
0.033	0.607303	0.443797	0.77081	0.163506
0.034	0.607279	0.443902	0.770656	0.163377
0.035	0.607255	0.444008	0.770501	0.163247
0.036	0.60723	0.444113	0.770347	0.163117
0.037	0.607205	0.444217	0.770193	0.162988
0.038	0.607181	0.444322	0.770039	0.162859
0.039	0.607156	0.444426	0.769885	0.16273
0.04	0.607131	0.44453	0.769731	0.162601
0.041	0.607105	0.444633	0.769577	0.162472
0.042	0.60708	0.444737	0.769423	0.162343
0.043	0.607054	0.44484	0.769269	0.162215
0.044	0.607028	0.444942	0.769115	0.162086
0.045	0.607002	0.445044	0.768961	0.161958
0.046	0.606976	0.445146	0.768806	0.16183
0.047	0.60695	0.445248	0.768652	0.161702
0.048	0.606924	0.445349	0.768498	0.161574
0.049	0.606897	0.44545	0.768344	0.161447
0.05	0.60687	0.445551	0.76819	0.161319
0.051	0.606843	0.445651	0.768035	0.161192
0.052	0.606816	0.445751	0.767881	0.161065
0.053	0.606789	0.445851	0.767727	0.160938
0.054	0.606762	0.445951	0.767573	0.160811
0.055	0.606734	0.44605	0.767419	0.160684
0.056	0.606706	0.446148	0.767264	0.160558
0.057	0.606678	0.446247	0.76711	0.160432
0.058	0.60665	0.446345	0.766956	0.160305
0.059	0.606622	0.446443	0.766802	0.160179
0.06	0.606594	0.44654	0.766647	0.160053
0.061	0.606565	0.446637	0.766493	0.159928
0.062	0.606536	0.446734	0.766339	0.159802
0.063	0.606508	0.446831	0.766184	0.159677
0.064	0.606479	0.446927	0.76603	0.159552
0.065	0.606449	0.447023	0.765876	0.159426
0.066	0.60642	0.447118	0.765721	0.159302
0.067	0.60639	0.447214	0.765567	0.159177
0.068	0.606361	0.447309	0.765413	0.159052
0.069	0.606331	0.447403	0.765258	0.158928
0.07	0.606301	0.447497	0.765104	0.158803
0.071	0.606271	0.447591	0.76495	0.158679
0.072	0.60624	0.447685	0.764795	0.158555
0.073	0.60621	0.447778	0.764641	0.158431
0.074	0.606179	0.447871	0.764487	0.158308
0.075	0.606148	0.447964	0.764332	0.158184
0.076	0.606117	0.448056	0.764178	0.158061
0.077	0.606086	0.448148	0.764024	0.157938
0.078	0.606055	0.44824	0.763869	0.157815
0.079	0.606023	0.448331	0.763715	0.157692
0.08	0.605991	0.448422	0.763561	0.157569
0.081	0.60596	0.448513	0.763406	0.157447
0.082	0.605928	0.448603	0.763252	0.157324
0.083	0.605895	0.448693	0.763098	0.157202
0.084	0.605863	0.448783	0.762943	0.15708
0.085	0.605831	0.448872	0.762789	0.156958
0.086	0.605798	0.448961	0.762635	0.156837
0.087	0.605765	0.44905	0.76248	0.156715
0.088	0.605732	0.449138	0.762326	0.156594
0.089	0.605699	0.449226	0.762172	0.156473
0.09	0.605666	0.449314	0.762017	0.156352
0.091	0.605632	0.449402	0.761863	0.156231
0.092	0.605599	0.449489	0.761709	0.15611
0.093	0.605565	0.449575	0.761554	0.15599
0.094	0.605531	0.449662	0.7614	0.155869
0.095	0.605497	0.449748	0.761246	0.155749
0.096	0.605462	0.449833	0.761091	0.155629
0.097	0.605428	0.449919	0.760937	0.155509
0.098	0.605393	0.450004	0.760783	0.155389
0.099	0.605359	0.450089	0.760629	0.15527
0.1	0.605324	0.450173	0.760474	0.155151
0.101	0.605289	0.450257	0.76032	0.155031
0.102	0.605253	0.450341	0.760166	0.154913
0.103	0.605218	0.450424	0.760012	0.154794
0.104	0.605182	0.450507	0.759857	0.154675
0.105	0.605147	0.45059	0.759703	0.154557
0.106	0.605111	0.450672	0.759549	0.154438
0.107	0.605075	0.450755	0.759395	0.15432
0.108	0.605038	0.450836	0.759241	0.154202
0.109	0.605002	0.450918	0.759086	0.154084
0.11	0.604965	0.450999	0.758932	0.153967
0.111	0.604929	0.451079	0.758778	0.153849
0.112	0.604892	0.45116	0.758624	0.153732
0.113	0.604855	0.45124	0.75847	0.153615
0.114	0.604818	0.45132	0.758316	0.153498
0.115	0.60478	0.451399	0.758162	0.153381
0.116	0.604743	0.451478	0.758008	0.153265
0.117	0.604705	0.451557	0.757854	0.153148
0.118	0.604667	0.451635	0.7577	0.153032
0.119	0.604629	0.451713	0.757546	0.152916
0.12	0.604591	0.451791	0.757392	0.1528
0.121	0.604553	0.451868	0.757238	0.152685
0.122	0.604514	0.451945	0.757084	0.152569
0.123	0.604476	0.452022	0.75693	0.152454
0.124	0.604437	0.452098	0.756776	0.152339
0.125	0.604398	0.452174	0.756622	0.152224
0.126	0.604359	0.45225	0.756468	0.152109
0.127	0.60432	0.452325	0.756314	0.151994
0.128	0.60428	0.4524	0.75616	0.15188
0.129	0.604241	0.452475	0.756007	0.151766
0.13	0.604201	0.452549	0.755853	0.151652
0.131	0.604161	0.452623	0.755699	0.151538
0.132	0.604121	0.452697	0.755545	0.151424
0.133	0.604081	0.45277	0.755392	0.151311
0.134	0.604041	0.452843	0.755238	0.151197
0.135	0.604	0.452916	0.755084	0.151084
0.136	0.60396	0.452988	0.754931	0.150971
0.137	0.603919	0.45306	0.754777	0.150859
0.138	0.603878	0.453132	0.754624	0.150746
0.139	0.603837	0.453203	0.75447	0.150634
0.14	0.603795	0.453274	0.754317	0.150521
0.141	0.603754	0.453345	0.754163	0.150409
0.142	0.603713	0.453415	0.75401	0.150297
0.143	0.603671	0.453485	0.753857	0.150186
0.144	0.603629	0.453555	0.753703	0.150074
0.145	0.603587	0.453624	0.75355	0.149963
0.146	0.603545	0.453693	0.753397	0.149852
0.147	0.603502	0.453761	0.753243	0.149741
0.148	0.60346	0.45383	0.75309	0.14963
0.149	0.603417	0.453898	0.752937	0.14952
0.15	0.603375	0.453965	0.752784	0.149409
0.151	0.603332	0.454033	0.752631	0.149299
0.152	0.603289	0.454099	0.752478	0.149189
0.153	0.603245	0.454166	0.752325	0.149079
0.154	0.603202	0.454232	0.752172	0.14897
0.155	0.603159	0.454298	0.752019	0.14886
0.156	0.603115	0.454364	0.751866	0.148751
0.157	0.603071	0.454429	0.751713	0.148642
0.158	0.603027	0.454494	0.75156	0.148533
0.159	0.602983	0.454558	0.751408	0.148425
0.16	0.602939	0.454623	0.751255	0.148316
0.161	0.602894	0.454686	0.751102	0.148208
0.162	0.60285	0.45475	0.75095	0.1481
0.163	0.602805	0.454813	0.750797	0.147992
0.164	0.60276	0.454876	0.750645	0.147884
0.165	0.602715	0.454939	0.750492	0.147777
0.166	0.60267	0.455001	0.75034	0.14767
0.167	0.602625	0.455063	0.750188	0.147562
0.168	0.60258	0.455124	0.750035	0.147456
0.169	0.602534	0.455185	0.749883	0.147349
0.17	0.602489	0.455246	0.749731	0.147242
0.171	0.602443	0.455307	0.749579	0.147136
0.172	0.602397	0.455367	0.749427	0.14703
0.173	0.602351	0.455427	0.749275	0.146924
0.174	0.602304	0.455486	0.749123	0.146818
0.175	0.602258	0.455545	0.748971	0.146713
0.176	0.602212	0.455604	0.748819	0.146607
0.177	0.602165	0.455663	0.748667	0.146502
0.178	0.602118	0.455721	0.748516	0.146397
0.179	0.602071	0.455779	0.748364	0.146293
0.18	0.602024	0.455836	0.748212	0.146188
0.181	0.601977	0.455893	0.748061	0.146084
0.182	0.60193	0.45595	0.747909	0.14598
0.183	0.601882	0.456007	0.747758	0.145876
0.184	0.601835	0.456063	0.747607	0.145772
0.185	0.601787	0.456119	0.747456	0.145668
0.186	0.601739	0.456174	0.747304	0.145565
0.187	0.601691	0.456229	0.747153	0.145462
0.188	0.601643	0.456284	0.747002	0.145359
0.189	0.601595	0.456339	0.746851	0.145256
0.19	0.601547	0.456393	0.746701	0.145154
0.191	0.601498	0.456447	0.74655	0.145052
0.192	0.60145	0.4565	0.746399	0.144949
0.193	0.601401	0.456553	0.746248	0.144847
0.194	0.601352	0.456606	0.746098	0.144746
0.195	0.601303	0.456659	0.745947	0.144644
0.196	0.601254	0.456711	0.745797	0.144543
0.197	0.601205	0.456763	0.745647	0.144442
0.198	0.601155	0.456814	0.745496	0.144341
0.199	0.601106	0.456866	0.745346	0.14424
0.2	0.601056	0.456916	0.745196	0.14414
0.201	0.601007	0.456967	0.745046	0.14404
0.202	0.600957	0.457017	0.744896	0.14394
0.203	0.600907	0.457067	0.744747	0.14384
0.204	0.600857	0.457117	0.744597	0.14374
0.205	0.600807	0.457166	0.744447	0.143641
0.206	0.600756	0.457215	0.744298	0.143542
0.207	0.600706	0.457263	0.744148	0.143443
0.208	0.600655	0.457312	0.743999	0.143344
0.209	0.600605	0.45736	0.74385	0.143245
0.21	0.600554	0.457407	0.743701	0.143147
0.211	0.600503	0.457455	0.743552	0.143049
0.212	0.600452	0.457501	0.743403	0.142951
0.213	0.600401	0.457548	0.743254	0.142853
0.214	0.60035	0.457594	0.743105	0.142755
0.215	0.600299	0.45764	0.742957	0.142658
0.216	0.600247	0.457686	0.742808	0.142561
0.217	0.600196	0.457731	0.74266	0.142464
0.218	0.600144	0.457776	0.742511	0.142367
0.219	0.600092	0.457821	0.742363	0.142271
0.22	0.60004	0.457866	0.742215	0.142175
0.221	0.599988	0.45791	0.742067	0.142079
0.222	0.599936	0.457953	0.741919	0.141983
0.223	0.599884	0.457997	0.741771	0.141887
0.224	0.599832	0.45804	0.741624	0.141792
0.225	0.59978	0.458083	0.741476	0.141697
0.226	0.599727	0.458125	0.741329	0.141602
0.227	0.599674	0.458167	0.741182	0.141507
0.228	0.599622	0.458209	0.741034	0.141413
0.229	0.599569	0.458251	0.740887	0.141318
0.23	0.599516	0.458292	0.74074	0.141224
0.231	0.599463	0.458333	0.740594	0.14113
0.232	0.59941	0.458373	0.740447	0.141037
0.233	0.599357	0.458414	0.7403	0.140943
0.234	0.599304	0.458454	0.740154	0.14085
0.235	0.599251	0.458493	0.740008	0.140757
0.236	0.599197	0.458533	0.739862	0.140664
0.237	0.599144	0.458572	0.739716	0.140572
0.238	0.59909	0.45861	0.73957	0.14048
0.239	0.599036	0.458649	0.739424	0.140387
0.24	0.598983	0.458687	0.739278	0.140296
0.241	0.598929	0.458725	0.739133	0.140204
0.242	0.598875	0.458762	0.738987	0.140113
0.243	0.598821	0.458799	0.738842	0.140021
0.244	0.598767	0.458836	0.738697	0.13993
0.245	0.598713	0.458873	0.738552	0.13984
0.246	0.598658	0.458909	0.738408	0.139749
0.247	0.598604	0.458945	0.738263	0.139659
0.248	0.59855	0.458981	0.738118	0.139569
0.249	0.598495	0.459016	0.737974	0.139479
0.25	0.598441	0.459051	0.73783	0.139389
0.251	0.598386	0.459086	0.737686	0.1393
0.252	0.598331	0.45912	0.737542	0.139211
0.253	0.598277	0.459155	0.737398	0.139122
0.254	0.598222	0.459188	0.737255	0.139033
0.255	0.598167	0.459222	0.737111	0.138945
0.256	0.598112	0.459255	0.736968	0.138856
0.257	0.598057	0.459288	0.736825	0.138768
0.258	0.598002	0.459321	0.736682	0.138681
0.259	0.597946	0.459353	0.73654	0.138593
0.26	0.597891	0.459385	0.736397	0.138506
0.261	0.597836	0.459417	0.736255	0.138419
0.262	0.597781	0.459449	0.736112	0.138332
0.263	0.597725	0.45948	0.73597	0.138245
0.264	0.59767	0.459511	0.735828	0.138159
0.265	0.597614	0.459541	0.735687	0.138073
0.266	0.597559	0.459572	0.735545	0.137987
0.267	0.597503	0.459602	0.735404	0.137901
0.268	0.597447	0.459632	0.735263	0.137816
0.269	0.597391	0.459661	0.735122	0.13773
0.27	0.597336	0.45969	0.734981	0.137645
0.271	0.59728	0.459719	0.73484	0.137561
0.272	0.597224	0.459748	0.7347	0.137476
0.273	0.597168	0.459776	0.73456	0.137392
0.274	0.597112	0.459804	0.73442	0.137308
0.275	0.597056	0.459832	0.73428	0.137224
0.276	0.597	0.45986	0.73414	0.13714
0.277	0.596944	0.459887	0.734001	0.137057
0.278	0.596888	0.459914	0.733861	0.136974
0.279	0.596831	0.45994	0.733722	0.136891
0.28	0.596775	0.459967	0.733583	0.136808
0.281	0.596719	0.459993	0.733445	0.136726
0.282	0.596663	0.460019	0.733306	0.136644
0.283	0.596606	0.460044	0.733168	0.136562
0.284	0.59655	0.46007	0.73303	0.13648
0.285	0.596493	0.460095	0.732892	0.136399
0.286	0.596437	0.460119	0.732755	0.136318
0.287	0.596381	0.460144	0.732617	0.136237
0.288	0.596324	0.460168	0.73248	0.136156
0.289	0.596268	0.460192	0.732343	0.136075
0.29	0.596211	0.460216	0.732206	0.135995
0.291	0.596155	0.460239	0.73207	0.135915
0.292	0.596098	0.460262	0.731933	0.135836
0.293	0.596041	0.460285	0.731797	0.135756
0.294	0.595985	0.460308	0.731662	0.135677
0.295	0.595928	0.46033	0.731526	0.135598
0.296	0.595872	0.460353	0.731391	0.135519
0.297	0.595815	0.460374	0.731255	0.135441
0.298	0.595758	0.460396	0.731121	0.135362
0.299	0.595702	0.460417	0.730986	0.135284
0.3	0.595645	0.460438	0.730851	0.135206
0.301	0.595588	0.460459	0.730717	0.135129
0.302	0.595532	0.46048	0.730583	0.135052
0.303	0.595475	0.4605	0.73045	0.134975
0.304	0.595418	0.46052	0.730316	0.134898
0.305	0.595362	0.46054	0.730183	0.134821
0.306	0.595305	0.46056	0.73005	0.134745
0.307	0.595248	0.460579	0.729917	0.134669
0.308	0.595192	0.460598	0.729785	0.134593
0.309	0.595135	0.460617	0.729653	0.134518
0.31	0.595078	0.460636	0.729521	0.134442
0.311	0.595022	0.460654	0.729389	0.134367
0.312	0.594965	0.460672	0.729258	0.134293
0.313	0.594908	0.46069	0.729126	0.134218
0.314	0.594852	0.460708	0.728996	0.134144
0.315	0.594795	0.460725	0.728865	0.13407
0.316	0.594739	0.460743	0.728735	0.133996
0.317	0.594682	0.46076	0.728605	0.133922
0.318	0.594626	0.460776	0.728475	0.133849
0.319	0.594569	0.460793	0.728345	0.133776
0.32	0.594513	0.460809	0.728216	0.133703
0.321	0.594456	0.460825	0.728087	0.133631
0.322	0.5944	0.460841	0.727958	0.133559
0.323	0.594343	0.460857	0.72783	0.133487
0.324	0.594287	0.460872	0.727702	0.133415
0.325	0.594231	0.460887	0.727574	0.133344
0.326	0.594174	0.460902	0.727447	0.133272
0.327	0.594118	0.460917	0.72732	0.133201
0.328	0.594062	0.460931	0.727193	0.133131
0.329	0.594006	0.460946	0.727066	0.13306
0.33	0.59395	0.46096	0.72694	0.13299
0.331	0.593894	0.460974	0.726814	0.13292
0.332	0.593838	0.460987	0.726688	0.13285
0.333	0.593782	0.461001	0.726563	0.132781
0.334	0.593726	0.461014	0.726438	0.132712
0.335	0.59367	0.461027	0.726313	0.132643
0.336	0.593614	0.46104	0.726189	0.132574
0.337	0.593558	0.461052	0.726064	0.132506
0.338	0.593503	0.461065	0.725941	0.132438
0.339	0.593447	0.461077	0.725817	0.13237
0.34	0.593392	0.461089	0.725694	0.132302
0.341	0.593336	0.461101	0.725571	0.132235
0.342	0.593281	0.461113	0.725449	0.132168
0.343	0.593225	0.461124	0.725327	0.132101
0.344	0.59317	0.461135	0.725205	0.132035
0.345	0.593115	0.461146	0.725083	0.131969
0.346	0.59306	0.461157	0.724962	0.131903
0.347	0.593005	0.461168	0.724841	0.131837
0.348	0.59295	0.461178	0.724721	0.131771
0.349	0.592895	0.461189	0.724601	0.131706
0.35	0.59284	0.461199	0.724481	0.131641
0.351	0.592785	0.461209	0.724362	0.131577
0.352	0.59273	0.461218	0.724243	0.131512
0.353	0.592676	0.461228	0.724124	0.131448
0.354	0.592621	0.461237	0.724006	0.131384
0.355	0.592567	0.461246	0.723888	0.131321
0.356	0.592513	0.461256	0.72377	0.131257
0.357	0.592459	0.461264	0.723653	0.131194
0.358	0.592404	0.461273	0.723536	0.131131
0.359	0.592351	0.461282	0.723419	0.131069
0.36	0.592297	0.46129	0.723303	0.131007
0.361	0.592243	0.461298	0.723188	0.130945
0.362	0.592189	0.461306	0.723072	0.130883
0.363	0.592136	0.461314	0.722957	0.130822
0.364	0.592082	0.461322	0.722843	0.13076
0.365	0.592029	0.461329	0.722728	0.130699
0.366	0.591976	0.461337	0.722614	0.130639
0.367	0.591923	0.461344	0.722501	0.130578
0.368	0.59187	0.461351	0.722388	0.130518
0.369	0.591817	0.461358	0.722275	0.130459
0.37	0.591764	0.461365	0.722163	0.130399
0.371	0.591711	0.461372	0.722051	0.13034
0.372	0.591659	0.461378	0.72194	0.130281
0.373	0.591607	0.461385	0.721829	0.130222
0.374	0.591554	0.461391	0.721718	0.130164
0.375	0.591502	0.461397	0.721608	0.130106
0.376	0.59145	0.461403	0.721498	0.130048
0.377	0.591399	0.461409	0.721389	0.12999
0.378	0.591347	0.461414	0.72128	0.129933
0.379	0.591296	0.46142	0.721171	0.129876
0.38	0.591244	0.461425	0.721063	0.129819
0.381	0.591193	0.461431	0.720955	0.129762
0.382	0.591142	0.461436	0.720848	0.129706
0.383	0.591091	0.461441	0.720741	0.12965
0.384	0.59104	0.461446	0.720635	0.129595
0.385	0.59099	0.461451	0.720529	0.129539
0.386	0.590939	0.461455	0.720424	0.129484
0.387	0.590889	0.46146	0.720318	0.129429
0.388	0.590839	0.461464	0.720214	0.129375
0.389	0.590789	0.461469	0.72011	0.129321
0.39	0.590739	0.461473	0.720006	0.129267
0.391	0.59069	0.461477	0.719903	0.129213
0.392	0.59064	0.461481	0.7198	0.129159
0.393	0.590591	0.461485	0.719698	0.129106
0.394	0.590542	0.461489	0.719596	0.129053
0.395	0.590493	0.461492	0.719494	0.129001
0.396	0.590445	0.461496	0.719393	0.128949
0.397	0.590396	0.4615	0.719293	0.128897
0.398	0.590348	0.461503	0.719193	0.128845
0.399	0.5903	0.461506	0.719093	0.128793
0.4	0.590252	0.46151	0.718994	0.128742
0.401	0.590204	0.461513	0.718896	0.128691
0.402	0.590157	0.461516	0.718798	0.128641
0.403	0.590109	0.461519	0.7187	0.128591
0.404	0.590062	0.461522	0.718603	0.128541
0.405	0.590015	0.461525	0.718506	0.128491
0.406	0.589969	0.461527	0.71841	0.128441
0.407	0.589922	0.46153	0.718315	0.128392
0.408	0.589876	0.461533	0.718219	0.128343
0.409	0.58983	0.461535	0.718125	0.128295
0.41	0.589784	0.461538	0.718031	0.128247
0.411	0.589739	0.46154	0.717937	0.128198
0.412	0.589693	0.461543	0.717844	0.128151
0.413	0.589648	0.461545	0.717752	0.128103
0.414	0.589603	0.461547	0.717659	0.128056
0.415	0.589559	0.461549	0.717568	0.128009
0.416	0.589514	0.461551	0.717477	0.127963
0.417	0.58947	0.461553	0.717386	0.127917
0.418	0.589426	0.461555	0.717297	0.127871
0.419	0.589382	0.461557	0.717207	0.127825
0.42	0.589339	0.461559	0.717118	0.127779
0.421	0.589296	0.461561	0.71703	0.127734
0.422	0.589253	0.461563	0.716942	0.127689
0.423	0.58921	0.461565	0.716855	0.127645
0.424	0.589167	0.461567	0.716768	0.127601
0.425	0.589125	0.461568	0.716682	0.127557
0.426	0.589083	0.46157	0.716596	0.127513
0.427	0.589042	0.461572	0.716511	0.12747
0.428	0.589	0.461574	0.716427	0.127427
0.429	0.588959	0.461575	0.716343	0.127384
0.43	0.588918	0.461577	0.71626	0.127341
0.431	0.588878	0.461578	0.716177	0.127299
0.432	0.588837	0.46158	0.716094	0.127257
0.433	0.588797	0.461582	0.716013	0.127216
0.434	0.588757	0.461583	0.715932	0.127174
0.435	0.588718	0.461585	0.715851	0.127133
0.436	0.588679	0.461586	0.715771	0.127093
0.437	0.58864	0.461588	0.715692	0.127052
0.438	0.588601	0.461589	0.715613	0.127012
0.439	0.588563	0.461591	0.715535	0.126972
0.44	0.588525	0.461592	0.715458	0.126933
0.441	0.588487	0.461594	0.715381	0.126893
0.442	0.58845	0.461595	0.715304	0.126854
0.443	0.588413	0.461597	0.715228	0.126816
0.444	0.588376	0.461598	0.715153	0.126777
0.445	0.588339	0.4616	0.715079	0.126739
0.446	0.588303	0.461602	0.715005	0.126702
0.447	0.588267	0.461603	0.714931	0.126664
0.448	0.588232	0.461605	0.714859	0.126627
0.449	0.588197	0.461607	0.714787	0.12659
0.45	0.588162	0.461608	0.714715	0.126553
0.451	0.588127	0.46161	0.714644	0.126517
0.452	0.588093	0.461612	0.714574	0.126481
0.453	0.588059	0.461614	0.714504	0.126445
0.454	0.588025	0.461615	0.714436	0.12641
0.455	0.587992	0.461617	0.714367	0.126375
0.456	0.587959	0.461619	0.7143	0.12634
0.457	0.587927	0.461621	0.714232	0.126306
0.458	0.587895	0.461623	0.714166	0.126271
0.459	0.587863	0.461625	0.7141	0.126238
0.46	0.587831	0.461627	0.714035	0.126204
0.461	0.5878	0.46163	0.713971	0.126171
0.462	0.587769	0.461632	0.713907	0.126138
0.463	0.587739	0.461634	0.713844	0.126105
0.464	0.587709	0.461636	0.713781	0.126073
0.465	0.587679	0.461639	0.71372	0.12604
0.466	0.58765	0.461641	0.713659	0.126009
0.467	0.587621	0.461644	0.713598	0.125977
0.468	0.587592	0.461646	0.713538	0.125946
0.469	0.587564	0.461649	0.713479	0.125915
0.47	0.587536	0.461652	0.713421	0.125884
0.471	0.587509	0.461655	0.713363	0.125854
0.472	0.587482	0.461658	0.713306	0.125824
0.473	0.587455	0.461661	0.71325	0.125794
0.474	0.587429	0.461664	0.713194	0.125765
0.475	0.587403	0.461667	0.713139	0.125736
0.476	0.587378	0.461671	0.713085	0.125707
0.477	0.587353	0.461674	0.713031	0.125679
0.478	0.587328	0.461677	0.712978	0.12565
0.479	0.587304	0.461681	0.712926	0.125623
0.48	0.58728	0.461685	0.712875	0.125595
0.481	0.587256	0.461689	0.712824	0.125568
0.482	0.587233	0.461693	0.712774	0.125541
0.483	0.587211	0.461697	0.712725	0.125514
0.484	0.587188	0.461701	0.712676	0.125488
0.485	0.587167	0.461705	0.712628	0.125462
0.486	0.587145	0.461709	0.712581	0.125436
0.487	0.587124	0.461714	0.712535	0.12541
0.488	0.587104	0.461719	0.712489	0.125385
0.489	0.587084	0.461723	0.712444	0.12536
0.49	0.587064	0.461728	0.7124	0.125336
0.491	0.587045	0.461733	0.712356	0.125311
0.492	0.587026	0.461739	0.712314	0.125288
0.493	0.587008	0.461744	0.712272	0.125264
0.494	0.58699	0.46175	0.712231	0.125241
0.495	0.586973	0.461755	0.71219	0.125217
0.496	0.586956	0.461761	0.71215	0.125195
0.497	0.586939	0.461767	0.712111	0.125172
0.498	0.586923	0.461773	0.712073	0.12515
0.499	0.586907	0.461779	0.712036	0.125128
0.5	0.586892	0.461786	0.711999	0.125107
0.501	0.586878	0.461792	0.711963	0.125086
0.502	0.586863	0.461799	0.711928	0.125065
0.503	0.58685	0.461806	0.711894	0.125044
0.504	0.586836	0.461813	0.71186	0.125024
0.505	0.586824	0.46182	0.711827	0.125004
0.506	0.586811	0.461828	0.711795	0.124984
0.507	0.5868	0.461835	0.711764	0.124964
0.508	0.586788	0.461843	0.711734	0.124945
0.509	0.586777	0.461851	0.711704	0.124927
0.51	0.586767	0.461859	0.711675	0.124908
0.511	0.586757	0.461867	0.711647	0.12489
0.512	0.586748	0.461876	0.71162	0.124872
0.513	0.586739	0.461885	0.711593	0.124854
0.514	0.586731	0.461894	0.711568	0.124837
0.515	0.586723	0.461903	0.711543	0.12482
0.516	0.586715	0.461912	0.711519	0.124803
0.517	0.586709	0.461922	0.711496	0.124787
0.518	0.586702	0.461931	0.711473	0.124771
0.519	0.586696	0.461941	0.711452	0.124755
0.52	0.586691	0.461951	0.711431	0.12474
0.521	0.586686	0.461962	0.711411	0.124724
0.522	0.586682	0.461972	0.711392	0.12471
0.523	0.586678	0.461983	0.711373	0.124695
0.524	0.586675	0.461994	0.711356	0.124681
0.525	0.586672	0.462006	0.711339	0.124667
0.526	0.58667	0.462017	0.711323	0.124653
0.527	0.586669	0.462029	0.711308	0.12464
0.528	0.586668	0.462041	0.711294	0.124627
0.529	0.586667	0.462053	0.711281	0.124614
0.53	0.586667	0.462066	0.711268	0.124601
0.531	0.586668	0.462078	0.711257	0.124589
0.532	0.586669	0.462091	0.711246	0.124577
0.533	0.58667	0.462104	0.711236	0.124566
0.534	0.586672	0.462118	0.711227	0.124555
0.535	0.586675	0.462132	0.711219	0.124544
0.536	0.586679	0.462146	0.711212	0.124533
0.537	0.586682	0.46216	0.711205	0.124523
0.538	0.586687	0.462174	0.711199	0.124513
0.539	0.586692	0.462189	0.711195	0.124503
0.54	0.586697	0.462204	0.711191	0.124493
0.541	0.586704	0.462219	0.711188	0.124484
0.542	0.58671	0.462235	0.711186	0.124475
0.543	0.586718	0.462251	0.711184	0.124467
0.544	0.586725	0.462267	0.711184	0.124459
0.545	0.586734	0.462283	0.711184	0.124451
0.546	0.586743	0.4623	0.711186	0.124443
0.547	0.586753	0.462317	0.711188	0.124436
0.548	0.586763	0.462334	0.711191	0.124428
0.549	0.586774	0.462352	0.711195	0.124422
0.55	0.586785	0.46237	0.7112	0.124415
0.551	0.586797	0.462388	0.711206	0.124409
0.552	0.586809	0.462406	0.711213	0.124403
0.553	0.586823	0.462425	0.71122	0.124398
0.554	0.586836	0.462444	0.711229	0.124392
0.555	0.586851	0.462464	0.711238	0.124387
0.556	0.586866	0.462483	0.711248	0.124383
0.557	0.586881	0.462503	0.71126	0.124378
0.558	0.586898	0.462523	0.711272	0.124374
0.559	0.586914	0.462544	0.711285	0.12437
0.56	0.586932	0.462565	0.711299	0.124367
0.561	0.58695	0.462586	0.711313	0.124364
0.562	0.586968	0.462608	0.711329	0.124361
0.563	0.586988	0.46263	0.711346	0.124358
0.564	0.587008	0.462652	0.711363	0.124356
0.565	0.587028	0.462675	0.711382	0.124354
0.566	0.587049	0.462698	0.711401	0.124352
0.567	0.587071	0.462721	0.711422	0.12435
0.568	0.587094	0.462744	0.711443	0.124349
0.569	0.587117	0.462768	0.711465	0.124348
0.57	0.58714	0.462793	0.711488	0.124348
0.571	0.587165	0.462817	0.711512	0.124347
0.572	0.58719	0.462842	0.711537	0.124347
0.573	0.587215	0.462868	0.711563	0.124348
0.574	0.587241	0.462893	0.71159	0.124348
0.575	0.587268	0.462919	0.711617	0.124349
0.576	0.587296	0.462946	0.711646	0.12435
0.577	0.587324	0.462972	0.711676	0.124352
0.578	0.587353	0.463	0.711706	0.124353
0.579	0.587382	0.463027	0.711738	0.124355
0.58	0.587413	0.463055	0.71177	0.124358
0.581	0.587443	0.463083	0.711804	0.12436
0.582	0.587475	0.463112	0.711838	0.124363
0.583	0.587507	0.463141	0.711873	0.124366
0.584	0.58754	0.46317	0.71191	0.12437
0.585	0.587573	0.4632	0.711947	0.124374
0.586	0.587607	0.46323	0.711985	0.124378
0.587	0.587642	0.46326	0.712024	0.124382
0.588	0.587678	0.463291	0.712064	0.124386
0.589	0.587714	0.463323	0.712105	0.124391
0.59	0.587751	0.463354	0.712147	0.124396
0.591	0.587788	0.463386	0.71219	0.124402
0.592	0.587826	0.463419	0.712234	0.124408
0.593	0.587865	0.463451	0.712279	0.124414
0.594	0.587905	0.463485	0.712324	0.12442
0.595	0.587945	0.463518	0.712371	0.124426
0.596	0.587986	0.463552	0.712419	0.124433
0.597	0.588027	0.463587	0.712467	0.12444
0.598	0.588069	0.463622	0.712517	0.124448
0.599	0.588112	0.463657	0.712568	0.124455
0.6	0.588156	0.463693	0.712619	0.124463
0.601	0.5882	0.463729	0.712672	0.124472
0.602	0.588245	0.463765	0.712725	0.12448
0.603	0.588291	0.463802	0.71278	0.124489
0.604	0.588337	0.463839	0.712835	0.124498
0.605	0.588384	0.463877	0.712891	0.124507
0.606	0.588432	0.463915	0.712949	0.124517
0.607	0.58848	0.463954	0.713007	0.124527
0.608	0.58853	0.463993	0.713066	0.124537
0.609	0.588579	0.464032	0.713127	0.124547
0.61	0.58863	0.464072	0.713188	0.124558
0.611	0.588681	0.464112	0.71325	0.124569
0.612	0.588733	0.464153	0.713313	0.12458
0.613	0.588786	0.464194	0.713377	0.124592
0.614	0.588839	0.464236	0.713442	0.124603
0.615	0.588893	0.464278	0.713508	0.124615
0.616	0.588948	0.46432	0.713576	0.124628
0.617	0.589003	0.464363	0.713644	0.12464
0.618	0.58906	0.464407	0.713713	0.124653
0.619	0.589116	0.46445	0.713783	0.124666
0.62	0.589174	0.464495	0.713853	0.124679
0.621	0.589232	0.464539	0.713925	0.124693
0.622	0.589291	0.464584	0.713998	0.124707
0.623	0.589351	0.46463	0.714072	0.124721
0.624	0.589411	0.464676	0.714147	0.124736
0.625	0.589473	0.464722	0.714223	0.12475
0.626	0.589534	0.464769	0.7143	0.124765
0.627	0.589597	0.464817	0.714377	0.12478
0.628	0.58966	0.464865	0.714456	0.124796
0.629	0.589724	0.464913	0.714536	0.124811
0.63	0.589789	0.464962	0.714616	0.124827
0.631	0.589854	0.465011	0.714698	0.124844
0.632	0.589921	0.46506	0.714781	0.12486
0.633	0.589987	0.46511	0.714864	0.124877
0.634	0.590055	0.465161	0.714949	0.124894
0.635	0.590123	0.465212	0.715034	0.124911
0.636	0.590192	0.465264	0.715121	0.124929
0.637	0.590262	0.465316	0.715208	0.124946
0.638	0.590332	0.465368	0.715297	0.124964
0.639	0.590403	0.465421	0.715386	0.124983
0.64	0.590475	0.465474	0.715476	0.125001
0.641	0.590548	0.465528	0.715568	0.12502
0.642	0.590621	0.465582	0.71566	0.125039
0.643	0.590695	0.465637	0.715753	0.125058
0.644	0.59077	0.465692	0.715847	0.125078
0.645	0.590845	0.465748	0.715943	0.125097
0.646	0.590921	0.465804	0.716039	0.125117
0.647	0.590998	0.465861	0.716136	0.125138
0.648	0.591076	0.465918	0.716234	0.125158
0.649	0.591154	0.465976	0.716333	0.125179
0.65	0.591233	0.466034	0.716433	0.1252
0.651	0.591313	0.466092	0.716534	0.125221
0.652	0.591393	0.466151	0.716636	0.125242
0.653	0.591475	0.466211	0.716738	0.125264
0.654	0.591556	0.466271	0.716842	0.125286
0.655	0.591639	0.466331	0.716947	0.125308
0.656	0.591722	0.466392	0.717053	0.12533
0.657	0.591806	0.466453	0.717159	0.125353
0.658	0.591891	0.466515	0.717267	0.125376
0.659	0.591976	0.466578	0.717375	0.125399
0.66	0.592063	0.46664	0.717485	0.125422
0.661	0.592149	0.466704	0.717595	0.125446
0.662	0.592237	0.466767	0.717706	0.12547
0.663	0.592325	0.466832	0.717819	0.125494
0.664	0.592414	0.466896	0.717932	0.125518
0.665	0.592504	0.466962	0.718046	0.125542
0.666	0.592594	0.467027	0.718161	0.125567
0.667	0.592685	0.467093	0.718277	0.125592
0.668	0.592777	0.46716	0.718394	0.125617
0.669	0.592869	0.467227	0.718512	0.125642
0.67	0.592963	0.467295	0.71863	0.125668
0.671	0.593056	0.467363	0.71875	0.125694
0.672	0.593151	0.467431	0.718871	0.12572
0.673	0.593246	0.4675	0.718992	0.125746
0.674	0.593342	0.46757	0.719115	0.125772
0.675	0.593439	0.46764	0.719238	0.125799
0.676	0.593536	0.46771	0.719362	0.125826
0.677	0.593634	0.467781	0.719487	0.125853
0.678	0.593733	0.467852	0.719613	0.12588
0.679	0.593832	0.467924	0.71974	0.125908
0.68	0.593932	0.467997	0.719868	0.125936
0.681	0.594033	0.468069	0.719997	0.125964
0.682	0.594134	0.468143	0.720126	0.125992
0.683	0.594237	0.468216	0.720257	0.12602
0.684	0.594339	0.468291	0.720388	0.126049
0.685	0.594443	0.468365	0.72052	0.126078
0.686	0.594547	0.46844	0.720654	0.126107
0.687	0.594652	0.468516	0.720788	0.126136
0.688	0.594757	0.468592	0.720922	0.126165
0.689	0.594863	0.468668	0.721058	0.126195
0.69	0.59497	0.468745	0.721195	0.126225
0.691	0.595078	0.468823	0.721332	0.126255
0.692	0.595186	0.468901	0.721471	0.126285
0.693	0.595294	0.468979	0.72161	0.126315
0.694	0.595404	0.469058	0.72175	0.126346
0.695	0.595514	0.469137	0.721891	0.126377
0.696	0.595625	0.469217	0.722032	0.126408
0.697	0.595736	0.469297	0.722175	0.126439
0.698	0.595848	0.469378	0.722318	0.12647
0.699	0.595961	0.469459	0.722463	0.126502
0.7	0.596074	0.46954	0.722608	0.126534
0.701	0.596188	0.469622	0.722754	0.126566
0.702	0.596302	0.469705	0.7229	0.126598
0.703	0.596418	0.469787	0.723048	0.12663
0.704	0.596533	0.469871	0.723196	0.126663
0.705	0.59665	0.469954	0.723345	0.126695
0.706	0.596767	0.470039	0.723495	0.126728
0.707	0.596885	0.470123	0.723646	0.126761
0.708	0.597003	0.470208	0.723797	0.126795
0.709	0.597122	0.470294	0.72395	0.126828
0.71	0.597241	0.47038	0.724103	0.126862
0.711	0.597361	0.470466	0.724257	0.126895
0.712	0.597482	0.470553	0.724411	0.126929
0.713	0.597603	0.47064	0.724567	0.126964
0.714	0.597725	0.470727	0.724723	0.126998
0.715	0.597848	0.470815	0.72488	0.127032
0.716	0.597971	0.470904	0.725038	0.127067
0.717	0.598094	0.470992	0.725196	0.127102
0.718	0.598219	0.471082	0.725356	0.127137
0.719	0.598343	0.471171	0.725516	0.127172
0.72	0.598469	0.471261	0.725676	0.127207
0.721	0.598595	0.471352	0.725838	0.127243
0.722	0.598721	0.471443	0.726	0.127279
0.723	0.598848	0.471534	0.726163	0.127315
0.724	0.598976	0.471625	0.726326	0.127351
0.725	0.599104	0.471717	0.726491	0.127387
0.726	0.599233	0.47181	0.726656	0.127423
0.727	0.599362	0.471902	0.726821	0.12746
0.728	0.599492	0.471996	0.726988	0.127496
0.729	0.599622	0.472089	0.727155	0.127533
0.73	0.599753	0.472183	0.727323	0.12757
0.731	0.599884	0.472277	0.727491	0.127607
0.732	0.600016	0.472372	0.72766	0.127644
0.733	0.600149	0.472467	0.72783	0.127682
0.734	0.600281	0.472562	0.728001	0.127719
0.735	0.600415	0.472658	0.728172	0.127757
0.736	0.600549	0.472754	0.728344	0.127795
0.737	0.600683	0.47285	0.728516	0.127833
0.738	0.600818	0.472947	0.728689	0.127871
0.739	0.600953	0.473044	0.728863	0.127909
0.74	0.601089	0.473141	0.729037	0.127948
0.741	0.601226	0.473239	0.729212	0.127986
0.742	0.601362	0.473337	0.729387	0.128025
0.743	0.6015	0.473436	0.729564	0.128064
0.744	0.601637	0.473534	0.72974	0.128103
0.745	0.601775	0.473633	0.729918	0.128142
0.746	0.601914	0.473733	0.730095	0.128181
0.747	0.602053	0.473832	0.730274	0.128221
0.748	0.602193	0.473932	0.730453	0.12826
0.749	0.602333	0.474033	0.730633	0.1283
0.75	0.602473	0.474133	0.730813	0.12834
0.751	0.602614	0.474234	0.730993	0.12838
0.752	0.602755	0.474335	0.731175	0.12842
0.753	0.602896	0.474436	0.731356	0.12846
0.754	0.603038	0.474538	0.731539	0.1285
0.755	0.603181	0.47464	0.731722	0.128541
0.756	0.603324	0.474742	0.731905	0.128581
0.757	0.603467	0.474845	0.732089	0.128622
0.758	0.60361	0.474947	0.732273	0.128663
0.759	0.603754	0.47505	0.732458	0.128704
0.76	0.603898	0.475153	0.732643	0.128745
0.761	0.604043	0.475257	0.732829	0.128786
0.762	0.604188	0.475361	0.733015	0.128827
0.763	0.604333	0.475464	0.733202	0.128869
0.764	0.604479	0.475569	0.733389	0.12891
0.765	0.604625	0.475673	0.733577	0.128952
0.766	0.604771	0.475777	0.733765	0.128994
0.767	0.604918	0.475882	0.733953	0.129035
0.768	0.605065	0.475987	0.734142	0.129077
0.769	0.605212	0.476092	0.734331	0.12912
0.77	0.605359	0.476198	0.734521	0.129162
0.771	0.605507	0.476303	0.734711	0.129204
0.772	0.605655	0.476409	0.734902	0.129246
0.773	0.605804	0.476515	0.735093	0.129289
0.774	0.605952	0.476621	0.735284	0.129331
0.775	0.606101	0.476727	0.735475	0.129374
0.776	0.60625	0.476833	0.735667	0.129417
0.777	0.6064	0.47694	0.73586	0.12946
0.778	0.606549	0.477047	0.736052	0.129503
0.779	0.606699	0.477153	0.736245	0.129546
0.78	0.606849	0.47726	0.736438	0.129589
0.781	0.607	0.477367	0.736632	0.129632
0.782	0.60715	0.477475	0.736826	0.129676
0.783	0.607301	0.477582	0.73702	0.129719
0.784	0.607452	0.477689	0.737214	0.129763
0.785	0.607603	0.477797	0.737409	0.129806
0.786	0.607754	0.477904	0.737604	0.12985
0.787	0.607906	0.478012	0.737799	0.129894
0.788	0.608057	0.47812	0.737995	0.129938
0.789	0.608209	0.478227	0.73819	0.129982
0.79	0.608361	0.478335	0.738386	0.130026
0.791	0.608513	0.478443	0.738583	0.13007
0.792	0.608665	0.478551	0.738779	0.130114
0.793	0.608817	0.478659	0.738976	0.130158
0.794	0.60897	0.478767	0.739172	0.130203
0.795	0.609122	0.478875	0.739369	0.130247
0.796	0.609275	0.478983	0.739566	0.130292
0.797	0.609427	0.479091	0.739764	0.130336
0.798	0.60958	0.479199	0.739961	0.130381
0.799	0.609733	0.479308	0.740159	0.130425
0.8	0.609886	0.479416	0.740356	0.13047
0.801	0.610039	0.479524	0.740554	0.130515
0.802	0.610192	0.479632	0.740752	0.13056
0.803	0.610345	0.47974	0.74095	0.130605
0.804	0.610498	0.479848	0.741148	0.13065
0.805	0.610651	0.479956	0.741346	0.130695
0.806	0.610804	0.480063	0.741544	0.130741
0.807	0.610957	0.480171	0.741743	0.130786
0.808	0.61111	0.480279	0.741941	0.130831
0.809	0.611263	0.480387	0.74214	0.130876
0.81	0.611416	0.480494	0.742338	0.130922
0.811	0.611569	0.480602	0.742536	0.130967
0.812	0.611722	0.480709	0.742735	0.131013
0.813	0.611875	0.480816	0.742933	0.131059
0.814	0.612027	0.480923	0.743132	0.131104
0.815	0.61218	0.48103	0.74333	0.13115
0.816	0.612333	0.481137	0.743529	0.131196
0.817	0.612485	0.481244	0.743727	0.131242
0.818	0.612638	0.48135	0.743925	0.131287
0.819	0.61279	0.481457	0.744123	0.131333
0.82	0.612942	0.481563	0.744322	0.131379
0.821	0.613094	0.481669	0.74452	0.131425
0.822	0.613246	0.481775	0.744718	0.131471
0.823	0.613398	0.48188	0.744915	0.131518
0.824	0.613549	0.481986	0.745113	0.131564
0.825	0.613701	0.482091	0.745311	0.13161
0.826	0.613852	0.482196	0.745508	0.131656
0.827	0.614003	0.482301	0.745706	0.131702
0.828	0.614154	0.482405	0.745903	0.131749
0.829	0.614305	0.482509	0.7461	0.131795
0.83	0.614455	0.482613	0.746296	0.131841
0.831	0.614605	0.482717	0.746493	0.131888
0.832	0.614755	0.482821	0.746689	0.131934
0.833	0.614905	0.482924	0.746886	0.131981
0.834	0.615054	0.483027	0.747081	0.132027
0.835	0.615203	0.483129	0.747277	0.132074
0.836	0.615352	0.483231	0.747473	0.132121
0.837	0.6155	0.483333	0.747668	0.132167
0.838	0.615649	0.483435	0.747863	0.132214
0.839	0.615797	0.483536	0.748057	0.132261
0.84	0.615944	0.483637	0.748251	0.132307
0.841	0.616091	0.483737	0.748445	0.132354
0.842	0.616238	0.483838	0.748639	0.132401
0.843	0.616385	0.483937	0.748832	0.132448
0.844	0.616531	0.484037	0.749025	0.132494
0.845	0.616677	0.484136	0.749218	0.132541
0.846	0.616822	0.484234	0.74941	0.132588
0.847	0.616967	0.484332	0.749602	0.132635
0.848	0.617112	0.48443	0.749794	0.132682
0.849	0.617256	0.484527	0.749985	0.132729
0.85	0.6174	0.484624	0.750175	0.132776
0.851	0.617543	0.48472	0.750366	0.132823
0.852	0.617686	0.484816	0.750555	0.13287
0.853	0.617828	0.484912	0.750745	0.132917
0.854	0.61797	0.485006	0.750934	0.132964
0.855	0.618111	0.485101	0.751122	0.133011
0.856	0.618252	0.485195	0.75131	0.133058
0.857	0.618393	0.485288	0.751498	0.133105
0.858	0.618533	0.485381	0.751684	0.133152
0.859	0.618672	0.485473	0.751871	0.133199
0.86	0.618811	0.485565	0.752057	0.133246
0.861	0.618949	0.485656	0.752242	0.133293
0.862	0.619087	0.485747	0.752427	0.13334
0.863	0.619224	0.485837	0.752611	0.133387
0.864	0.61936	0.485926	0.752795	0.133434
0.865	0.619496	0.486015	0.752978	0.133481
0.866	0.619632	0.486103	0.75316	0.133529
0.867	0.619766	0.486191	0.753342	0.133576
0.868	0.6199	0.486277	0.753523	0.133623
0.869	0.620034	0.486364	0.753704	0.13367
0.87	0.620166	0.486449	0.753884	0.133717
0.871	0.620299	0.486534	0.754063	0.133764
0.872	0.62043	0.486619	0.754241	0.133811
0.873	0.620561	0.486702	0.754419	0.133858
0.874	0.620691	0.486785	0.754596	0.133906
0.875	0.62082	0.486867	0.754773	0.133953
0.876	0.620948	0.486949	0.754948	0.133999
0.877	0.621076	0.48703	0.755122	0.134046
0.878	0.621203	0.487111	0.755295	0.134092
0.879	0.621329	0.48719	0.755467	0.134138
0.88	0.621454	0.487269	0.755639	0.134185
0.881	0.621579	0.487347	0.75581	0.134231
0.882	0.621702	0.487425	0.75598	0.134278
0.883	0.621825	0.487501	0.756149	0.134324
0.884	0.621947	0.487577	0.756318	0.13437
0.885	0.622069	0.487652	0.756485	0.134417
0.886	0.622189	0.487726	0.756652	0.134463
0.887	0.622309	0.487799	0.756818	0.134509
0.888	0.622427	0.487872	0.756983	0.134556
0.889	0.622545	0.487943	0.757147	0.134602
0.89	0.622662	0.488014	0.75731	0.134648
0.891	0.622778	0.488084	0.757472	0.134694
0.892	0.622893	0.488153	0.757634	0.13474
0.893	0.623007	0.488221	0.757794	0.134787
0.894	0.623121	0.488288	0.757953	0.134833
0.895	0.623233	0.488354	0.758112	0.134879
0.896	0.623345	0.48842	0.758269	0.134925
0.897	0.623455	0.488484	0.758426	0.134971
0.898	0.623564	0.488547	0.758581	0.135017
0.899	0.623673	0.48861	0.758736	0.135063
0.9	0.62378	0.488671	0.758889	0.135109
0.901	0.623887	0.488732	0.759042	0.135155
0.902	0.623992	0.488791	0.759193	0.135201
0.903	0.624097	0.48885	0.759343	0.135247
0.904	0.6242	0.488907	0.759493	0.135293
0.905	0.624302	0.488964	0.759641	0.135338
0.906	0.624404	0.489019	0.759788	0.135384
0.907	0.624504	0.489074	0.759934	0.13543
0.908	0.624603	0.489127	0.760079	0.135476
0.909	0.624701	0.48918	0.760223	0.135521
0.91	0.624798	0.489231	0.760365	0.135567
0.911	0.624894	0.489281	0.760507	0.135613
0.912	0.624989	0.48933	0.760647	0.135658
0.913	0.625082	0.489378	0.760786	0.135704
0.914	0.625175	0.489425	0.760924	0.13575
0.915	0.625266	0.489471	0.761061	0.135795
0.916	0.625356	0.489515	0.761196	0.13584
0.917	0.625445	0.489559	0.761331	0.135886
0.918	0.625533	0.489601	0.761464	0.135931
0.919	0.625619	0.489642	0.761596	0.135977
0.92	0.625704	0.489682	0.761726	0.136022
0.921	0.625788	0.489721	0.761856	0.136067
0.922	0.625871	0.489759	0.761984	0.136112
0.923	0.625953	0.489795	0.762111	0.136158
0.924	0.626033	0.489831	0.762236	0.136203
0.925	0.626113	0.489865	0.76236	0.136248
0.926	0.62619	0.489897	0.762483	0.136293
0.927	0.626267	0.489929	0.762605	0.136338
0.928	0.626342	0.489959	0.762725	0.136383
0.929	0.626416	0.489988	0.762844	0.136428
0.93	0.626489	0.490016	0.762962	0.136473
0.931	0.62656	0.490043	0.763078	0.136518
0.932	0.62663	0.490068	0.763193	0.136562
0.933	0.626699	0.490092	0.763306	0.136607
0.934	0.626767	0.490115	0.763418	0.136652
0.935	0.626833	0.490136	0.763529	0.136697
0.936	0.626897	0.490156	0.763638	0.136741
0.937	0.62696	0.490175	0.763746	0.136786
0.938	0.627022	0.490192	0.763853	0.13683
0.939	0.627083	0.490208	0.763958	0.136875
0.94	0.627142	0.490223	0.764061	0.136919
0.941	0.6272	0.490236	0.764163	0.136964
0.942	0.627256	0.490248	0.764264	0.137008
0.943	0.627266	0.490219	0.764312	0.137047
0.944	0.627229	0.49015	0.764308	0.137079
0.945	0.62719	0.490078	0.764302	0.137112
0.946	0.627148	0.490003	0.764293	0.137145
0.947	0.627104	0.489926	0.764282	0.137178
0.948	0.627058	0.489847	0.764269	0.137211
0.949	0.627009	0.489764	0.764254	0.137245
0.95	0.626957	0.48968	0.764235	0.137278
0.951	0.626903	0.489591	0.764215	0.137312
0.952	0.626845	0.4895	0.764191	0.137346
0.953	0.626784	0.489405	0.764164	0.13738
0.954	0.626721	0.489306	0.764135	0.137414
0.955	0.626654	0.489205	0.764103	0.137449
0.956	0.626584	0.4891	0.764067	0.137484
0.957	0.626511	0.488992	0.764029	0.137519
0.958	0.626435	0.488881	0.763989	0.137554
0.959	0.626356	0.488767	0.763945	0.137589
0.96	0.626275	0.48865	0.763899	0.137624
0.961	0.626191	0.488531	0.76385	0.13766
0.962	0.626104	0.488409	0.763799	0.137695
0.963	0.626015	0.488284	0.763745	0.13773
0.964	0.625922	0.488157	0.763688	0.137766
0.965	0.625827	0.488025	0.763628	0.137802
0.966	0.625728	0.487891	0.763566	0.137837
0.967	0.625627	0.487753	0.7635	0.137873
0.968	0.625522	0.487613	0.763432	0.13791
0.969	0.625415	0.487469	0.763361	0.137946
0.97	0.625306	0.487323	0.763288	0.137983
0.971	0.625193	0.487173	0.763212	0.13802
0.972	0.625078	0.487021	0.763134	0.138057
0.973	0.62496	0.486866	0.763054	0.138094
0.974	0.62484	0.486709	0.762971	0.138131
0.975	0.624755	0.486593	0.762918	0.138162
0.976	0.62467	0.486476	0.762864	0.138194
0.977	0.624584	0.486358	0.762809	0.138225
0.978	0.624497	0.48624	0.762754	0.138257
0.979	0.62441	0.486121	0.762699	0.138289
0.98	0.624322	0.486001	0.762642	0.138321
0.981	0.624233	0.48588	0.762585	0.138352
0.982	0.624143	0.485759	0.762528	0.138384
0.983	0.624053	0.485637	0.762469	0.138416
0.984	0.623963	0.485516	0.762411	0.138448
0.985	0.623873	0.485393	0.762352	0.138479
0.986	0.623782	0.48527	0.762293	0.138511
0.987	0.623689	0.485146	0.762233	0.138543
0.988	0.623595	0.485019	0.762171	0.138576
0.989	0.623501	0.484892	0.762109	0.138608
0.99	0.623405	0.484764	0.762047	0.138641
0.991	0.623309	0.484635	0.761983	0.138674
0.992	0.623212	0.484505	0.761919	0.138707
0.993	0.623114	0.484373	0.761854	0.13874
0.994	0.623015	0.484241	0.761789	0.138774
0.995	0.622915	0.484108	0.761723	0.138807
0.996	0.622815	0.483975	0.761656	0.138841
0.997	0.622715	0.48384	0.761589	0.138874
0.998	0.622613	0.483705	0.761521	0.138908
0.999	0.622511	0.483569	0.761453	0.138942
1	0.622432	0.483456	0.761409	0.138976
1.001	0.622357	0.483354	0.76136	0.139003
1.002	0.62226	0.483237	0.761283	0.139023
1.003	0.622162	0.48312	0.761205	0.139043
1.004	0.622064	0.483002	0.761127	0.139063
1.005	0.621966	0.482883	0.761049	0.139083
1.006	0.621867	0.482765	0.76097	0.139103
1.007	0.621769	0.482646	0.760892	0.139123
1.008	0.62167	0.482527	0.760813	0.139143
1.009	0.621571	0.482408	0.760734	0.139163
1.01	0.621473	0.48229	0.760656	0.139183
1.011	0.621375	0.482172	0.760579	0.139203
1.012	0.621284	0.482061	0.760506	0.139223
1.013	0.621195	0.481952	0.760437	0.139242
1.014	0.621107	0.481845	0.760369	0.139262
1.015	0.621021	0.48174	0.760303	0.139281
1.016	0.620936	0.481635	0.760237	0.139301
1.017	0.620852	0.481532	0.760172	0.13932
1.018	0.620768	0.481428	0.760108	0.13934
1.019	0.620685	0.481326	0.760045	0.139359
1.02	0.620603	0.481224	0.759982	0.139379
1.021	0.620521	0.481122	0.75992	0.139399
1.022	0.62044	0.481022	0.759858	0.139418
1.023	0.62036	0.480922	0.759798	0.139438
1.024	0.62028	0.480822	0.759738	0.139458
1.025	0.6202	0.480722	0.759678	0.139478
1.026	0.62012	0.480622	0.759618	0.139498
1.027	0.620039	0.480521	0.759558	0.139518
1.028	0.619958	0.48042	0.759497	0.139538
1.029	0.619877	0.480319	0.759436	0.139558
1.03	0.619796	0.480218	0.759374	0.139578
1.031	0.619715	0.480117	0.759313	0.139598
1.032	0.619634	0.480016	0.759252	0.139618
1.033	0.619553	0.479916	0.759191	0.139638
1.034	0.619474	0.479816	0.759131	0.139658
1.035	0.619395	0.479718	0.759072	0.139677
1.036	0.619317	0.47962	0.759013	0.139697
1.037	0.61924	0.479524	0.758956	0.139716
1.038	0.619164	0.479429	0.758899	0.139735
1.039	0.619088	0.479334	0.758842	0.139754
1.04	0.619013	0.47924	0.758786	0.139773
1.041	0.618939	0.479147	0.758731	0.139792
1.042	0.618866	0.479056	0.758677	0.13981
1.043	0.618794	0.478965	0.758623	0.139829
1.044	0.618723	0.478875	0.75857	0.139847
1.045	0.618652	0.478787	0.758518	0.139866
1.046	0.618582	0.478698	0.758466	0.139884
1.047	0.618512	0.47861	0.758414	0.139902
1.048	0.618442	0.478521	0.758363	0.139921
1.049	0.618372	0.478433	0.758311	0.139939
1.05	0.618302	0.478344	0.75826	0.139958
1.051	0.618233	0.478256	0.75821	0.139977
1.052	0.618163	0.478167	0.758159	0.139996
1.053	0.618093	0.478078	0.758109	0.140015
1.054	0.618024	0.47799	0.758058	0.140034
1.055	0.617956	0.477902	0.758009	0.140054
1.056	0.617888	0.477815	0.757961	0.140073
1.057	0.61782	0.477728	0.757912	0.140092
1.058	0.617753	0.477642	0.757864	0.140111
1.059	0.617686	0.477555	0.757817	0.140131
1.06	0.61762	0.477469	0.75777	0.14015
1.061	0.617554	0.477384	0.757724	0.14017
1.062	0.617488	0.477299	0.757678	0.14019
1.063	0.617423	0.477214	0.757633	0.140209
1.064	0.617359	0.477129	0.757588	0.140229
1.065	0.617295	0.477045	0.757544	0.140249
1.066	0.617232	0.476962	0.757501	0.140269
1.067	0.61717	0.47688	0.757459	0.14029
1.068	0.617108	0.476798	0.757418	0.14031
1.069	0.617047	0.476717	0.757377	0.14033
1.07	0.616987	0.476636	0.757337	0.140351
1.071	0.616927	0.476556	0.757298	0.140371
1.072	0.616868	0.476476	0.75726	0.140392
1.073	0.616809	0.476396	0.757221	0.140413
1.074	0.61675	0.476316	0.757183	0.140434
1.075	0.616691	0.476236	0.757146	0.140455
1.076	0.616632	0.476156	0.757108	0.140476
1.077	0.616573	0.476075	0.757071	0.140498
1.078	0.616515	0.475996	0.757034	0.140519
1.079	0.616458	0.475917	0.756999	0.140541
1.08	0.616401	0.475838	0.756964	0.140563
1.081	0.616345	0.475761	0.75693	0.140585
1.082	0.616291	0.475684	0.756897	0.140606
1.083	0.616237	0.475608	0.756865	0.140628
1.084	0.616183	0.475532	0.756833	0.14065
1.085	0.616129	0.475456	0.756802	0.140673
1.086	0.616075	0.47538	0.756771	0.140695
1.087	0.616022	0.475304	0.75674	0.140718
1.088	0.615969	0.475228	0.756709	0.140741
1.089	0.615915	0.475151	0.756679	0.140764
1.09	0.615862	0.475075	0.756649	0.140787
1.091	0.615808	0.474997	0.756618	0.14081
1.092	0.615754	0.47492	0.756588	0.140834
1.093	0.615699	0.474841	0.756557	0.140858
1.094	0.615643	0.474761	0.756525	0.140882
1.095	0.615587	0.474681	0.756493	0.140906
1.096	0.61553	0.4746	0.75646	0.14093
1.097	0.615472	0.474518	0.756426	0.140954
1.098	0.615413	0.474435	0.756391	0.140978
1.099	0.615353	0.474351	0.756356	0.141003
1.1	0.615292	0.474266	0.756319	0.141027
1.101	0.61523	0.47418	0.756281	0.141051
1.102	0.615168	0.474094	0.756243	0.141075
1.103	0.615106	0.474007	0.756204	0.141099
1.104	0.615043	0.47392	0.756166	0.141123
1.105	0.61498	0.473833	0.756126	0.141147
1.106	0.614917	0.473747	0.756087	0.14117
1.107	0.614854	0.47366	0.756048	0.141194
1.108	0.61479	0.473572	0.756008	0.141218
1.109	0.614725	0.473484	0.755967	0.141242
1.11	0.61466	0.473395	0.755926	0.141266
1.111	0.614595	0.473305	0.755884	0.14129
1.112	0.614529	0.473215	0.755842	0.141313
1.113	0.614462	0.473125	0.755799	0.141337
1.114	0.614394	0.473034	0.755755	0.141361
1.115	0.614326	0.472942	0.755711	0.141384
1.116	0.614258	0.47285	0.755666	0.141408
1.117	0.614189	0.472757	0.75562	0.141432
1.118	0.614119	0.472663	0.755574	0.141456
1.119	0.614048	0.472568	0.755527	0.141479
1.12	0.613976	0.472473	0.755479	0.141503
1.121	0.613904	0.472376	0.755431	0.141527
1.122	0.613831	0.472279	0.755382	0.141551
1.123	0.613757	0.472182	0.755332	0.141575
1.124	0.613683	0.472083	0.755282	0.141599
1.125	0.613608	0.471985	0.755231	0.141623
1.126	0.613533	0.471886	0.75518	0.141647
1.127	0.613458	0.471788	0.755129	0.141671
1.128	0.613384	0.47169	0.755078	0.141694
1.129	0.61331	0.471592	0.755027	0.141718
1.13	0.613236	0.471494	0.754977	0.141741
1.131	0.613161	0.471397	0.754926	0.141764
1.132	0.613087	0.4713	0.754875	0.141788
1.133	0.613013	0.471202	0.754824	0.141811
1.134	0.612939	0.471105	0.754774	0.141834
1.135	0.612866	0.471009	0.754723	0.141857
1.136	0.612793	0.470913	0.754673	0.14188
1.137	0.61272	0.470817	0.754622	0.141902
1.138	0.612646	0.470721	0.754571	0.141925
1.139	0.612573	0.470625	0.75452	0.141948
1.14	0.6125	0.47053	0.75447	0.14197
1.141	0.612426	0.470434	0.754419	0.141992
1.142	0.612354	0.470339	0.754368	0.142014
1.143	0.612281	0.470245	0.754317	0.142036
1.144	0.612209	0.470151	0.754267	0.142058
1.145	0.612137	0.470057	0.754216	0.142079
1.146	0.612065	0.469964	0.754165	0.142101
1.147	0.611993	0.469872	0.754115	0.142121
1.148	0.611922	0.46978	0.754064	0.142142
1.149	0.611851	0.469689	0.754013	0.142162
1.15	0.611779	0.469598	0.753961	0.142182
1.151	0.611707	0.469506	0.753908	0.142201
1.152	0.611635	0.469415	0.753855	0.14222
1.153	0.611563	0.469324	0.753802	0.142239
1.154	0.611491	0.469233	0.753748	0.142257
1.155	0.611418	0.469142	0.753694	0.142276
1.156	0.611345	0.469051	0.753638	0.142294
1.157	0.61127	0.468959	0.753582	0.142312
1.158	0.611196	0.468866	0.753525	0.14233
1.159	0.611121	0.468774	0.753468	0.142347
1.16	0.611045	0.468681	0.75341	0.142365
1.161	0.610969	0.468587	0.753352	0.142382
1.162	0.610893	0.468493	0.753293	0.1424
1.163	0.610816	0.468399	0.753233	0.142417
1.164	0.610739	0.468305	0.753173	0.142434
1.165	0.610661	0.468211	0.753112	0.142451
1.166	0.610583	0.468116	0.753051	0.142467
1.167	0.610505	0.468022	0.752989	0.142484
1.168	0.610427	0.467927	0.752927	0.1425
1.169	0.610348	0.467832	0.752864	0.142516
1.17	0.610269	0.467737	0.752801	0.142532
1.171	0.61019	0.467643	0.752737	0.142547
1.172	0.610111	0.467548	0.752673	0.142562
1.173	0.610031	0.467454	0.752608	0.142577
1.174	0.609951	0.46736	0.752543	0.142591
1.175	0.609871	0.467266	0.752477	0.142606
1.176	0.609791	0.467171	0.75241	0.142619
1.177	0.60971	0.467077	0.752343	0.142633
1.178	0.60963	0.466985	0.752276	0.142646
1.179	0.609551	0.466893	0.752209	0.142658
1.18	0.609473	0.466804	0.752142	0.142669
1.181	0.609396	0.466715	0.752076	0.14268
1.182	0.609319	0.466629	0.75201	0.14269
1.183	0.609243	0.466542	0.751943	0.1427
1.184	0.609167	0.466457	0.751876	0.14271
1.185	0.609091	0.466372	0.751809	0.142719
1.186	0.609015	0.466287	0.751742	0.142727
1.187	0.608939	0.466203	0.751675	0.142736
1.188	0.608863	0.46612	0.751607	0.142744
1.189	0.608788	0.466036	0.751539	0.142752
1.19	0.608712	0.465953	0.751471	0.142759
1.191	0.608636	0.46587	0.751403	0.142767
1.192	0.60856	0.465787	0.751334	0.142774
1.193	0.608485	0.465704	0.751265	0.14278
1.194	0.608408	0.465621	0.751196	0.142787
1.195	0.608332	0.465539	0.751126	0.142793
1.196	0.608256	0.465456	0.751055	0.1428
1.197	0.608179	0.465374	0.750985	0.142806
1.198	0.608102	0.465291	0.750913	0.142811
1.199	0.608025	0.465208	0.750842	0.142817
1.2	0.607948	0.465126	0.75077	0.142822
1.201	0.607871	0.465044	0.750698	0.142827
1.202	0.607795	0.464962	0.750627	0.142832
1.203	0.607718	0.464882	0.750555	0.142837
1.204	0.607642	0.464801	0.750483	0.142841
1.205	0.607566	0.46472	0.750412	0.142846
1.206	0.60749	0.46464	0.75034	0.14285
1.207	0.607414	0.46456	0.750267	0.142854
1.208	0.607338	0.46448	0.750195	0.142857
1.209	0.607262	0.464401	0.750123	0.142861
1.21	0.607187	0.464323	0.750051	0.142864
1.211	0.607112	0.464245	0.749979	0.142867
1.212	0.607037	0.464167	0.749907	0.14287
1.213	0.606962	0.464089	0.749834	0.142873
1.214	0.606887	0.464011	0.749762	0.142875
1.215	0.606812	0.463934	0.74969	0.142878
1.216	0.606737	0.463857	0.749617	0.14288
1.217	0.606663	0.46378	0.749545	0.142882
1.218	0.606588	0.463703	0.749473	0.142885
1.219	0.606513	0.463626	0.7494	0.142887
1.22	0.606437	0.463549	0.749326	0.142889
1.221	0.606361	0.46347	0.749252	0.142891
1.222	0.606284	0.463392	0.749177	0.142892
1.223	0.606207	0.463313	0.749101	0.142894
1.224	0.60613	0.463235	0.749026	0.142896
1.225	0.606053	0.463156	0.74895	0.142897
1.226	0.605975	0.463077	0.748874	0.142899
1.227	0.605898	0.462998	0.748798	0.1429
1.228	0.60582	0.46292	0.748721	0.142901
1.229	0.605742	0.462841	0.748644	0.142902
1.23	0.605664	0.462762	0.748566	0.142902
1.231	0.605585	0.462682	0.748488	0.142903
1.232	0.605506	0.462603	0.748409	0.142903
1.233	0.605426	0.462522	0.74833	0.142904
1.234	0.605345	0.462441	0.748249	0.142904
1.235	0.605264	0.462359	0.748168	0.142905
1.236	0.605181	0.462276	0.748086	0.142905
1.237	0.605099	0.462194	0.748004	0.142905
1.238	0.605016	0.462111	0.747922	0.142905
1.239	0.604934	0.462028	0.747839	0.142905
1.24	0.60485	0.461945	0.747755	0.142905
1.241	0.604767	0.461862	0.747671	0.142905
1.242	0.604683	0.461779	0.747587	0.142904
1.243	0.604598	0.461695	0.747502	0.142904
1.244	0.604514	0.461611	0.747417	0.142903
1.245	0.604428	0.461526	0.74733	0.142902
1.246	0.604342	0.461441	0.747243	0.142901
1.247	0.604256	0.461355	0.747156	0.1429
1.248	0.604169	0.46127	0.747068	0.142899
1.249	0.604081	0.461184	0.746979	0.142898
1.25	0.603994	0.461098	0.74689	0.142896
1.251	0.603907	0.461012	0.746801	0.142894
1.252	0.603819	0.460927	0.746712	0.142892
1.253	0.603733	0.460843	0.746623	0.14289
1.254	0.603646	0.460759	0.746533	0.142887
1.255	0.60356	0.460676	0.746444	0.142884
1.256	0.603474	0.460594	0.746355	0.142881
1.257	0.603388	0.460512	0.746265	0.142877
1.258	0.603303	0.460431	0.746175	0.142872
1.259	0.603217	0.460349	0.746085	0.142868
1.26	0.603131	0.460268	0.745994	0.142863
1.261	0.603044	0.460186	0.745902	0.142858
1.262	0.602957	0.460104	0.74581	0.142853
1.263	0.602869	0.460022	0.745716	0.142847
1.264	0.602781	0.45994	0.745623	0.142841
1.265	0.602693	0.459857	0.745528	0.142835
1.266	0.602604	0.459775	0.745433	0.142829
1.267	0.602515	0.459693	0.745338	0.142823
1.268	0.602427	0.459611	0.745243	0.142816
1.269	0.602338	0.45953	0.745147	0.142808
1.27	0.60225	0.459449	0.74505	0.142801
1.271	0.602161	0.459368	0.744954	0.142793
1.272	0.602072	0.459287	0.744856	0.142785
1.273	0.601982	0.459206	0.744759	0.142776
1.274	0.601893	0.459125	0.744661	0.142768
1.275	0.601804	0.459044	0.744563	0.142759
1.276	0.601714	0.458964	0.744464	0.14275
1.277	0.601625	0.458884	0.744366	0.142741
1.278	0.601536	0.458804	0.744268	0.142732
1.279	0.601447	0.458725	0.744169	0.142722
1.28	0.601358	0.458646	0.74407	0.142712
1.281	0.601269	0.458566	0.743971	0.142702
1.282	0.601179	0.458486	0.743871	0.142692
1.283	0.601088	0.458406	0.74377	0.142682
1.284	0.600997	0.458325	0.743669	0.142672
1.285	0.600905	0.458244	0.743567	0.142661
1.286	0.600805	0.458155	0.743455	0.14265
1.287	0.600704	0.458065	0.743343	0.142639
1.288	0.600603	0.457976	0.743231	0.142627
1.289	0.600503	0.457887	0.743119	0.142616
1.29	0.600403	0.457799	0.743007	0.142604
1.291	0.600304	0.457712	0.742896	0.142592
1.292	0.600205	0.457625	0.742784	0.14258
1.293	0.600106	0.457539	0.742673	0.142567
1.294	0.600008	0.457454	0.742563	0.142555
1.295	0.599911	0.457369	0.742452	0.142542
1.296	0.599814	0.457286	0.742342	0.142528
1.297	0.599718	0.457203	0.742232	0.142515
1.298	0.599622	0.457121	0.742123	0.142501
1.299	0.599527	0.45704	0.742013	0.142486
1.3	0.599432	0.45696	0.741904	0.142472
1.301	0.599338	0.45688	0.741795	0.142457
1.302	0.599243	0.456801	0.741686	0.142443
1.303	0.599149	0.456721	0.741577	0.142428
1.304	0.599055	0.456642	0.741468	0.142413
1.305	0.598961	0.456563	0.741359	0.142398
1.306	0.598868	0.456485	0.741251	0.142383
1.307	0.598776	0.456409	0.741143	0.142367
1.308	0.598685	0.456333	0.741036	0.142352
1.309	0.598594	0.456258	0.740929	0.142336
1.31	0.598503	0.456184	0.740823	0.142319
1.311	0.598414	0.456111	0.740717	0.142303
1.312	0.598325	0.456039	0.740611	0.142286
1.313	0.598237	0.455969	0.740506	0.142269
1.314	0.59815	0.455899	0.740401	0.142251
1.315	0.598062	0.455829	0.740296	0.142233
1.316	0.597976	0.45576	0.740191	0.142216
1.317	0.59789	0.455692	0.740087	0.142197
1.318	0.597804	0.455625	0.739983	0.142179
1.319	0.597719	0.455559	0.739879	0.14216
1.32	0.597634	0.455493	0.739776	0.142142
1.321	0.597551	0.455428	0.739673	0.142123
1.322	0.597468	0.455364	0.739571	0.142104
1.323	0.597385	0.455301	0.73947	0.142085
1.324	0.597303	0.455238	0.739369	0.142065
1.325	0.597222	0.455177	0.739268	0.142046
1.326	0.597142	0.455116	0.739168	0.142026
1.327	0.597062	0.455055	0.739069	0.142007
1.328	0.596983	0.454996	0.73897	0.141987
1.329	0.596904	0.454938	0.738871	0.141967
1.33	0.596827	0.454881	0.738774	0.141946
1.331	0.596751	0.454825	0.738677	0.141926
1.332	0.596676	0.454771	0.738581	0.141905
1.333	0.596602	0.454718	0.738485	0.141884
1.334	0.596528	0.454666	0.738391	0.141862
1.335	0.596456	0.454616	0.738297	0.14184
1.336	0.596385	0.454567	0.738204	0.141818
1.337	0.596316	0.45452	0.738112	0.141796
1.338	0.596248	0.454475	0.738021	0.141773
1.339	0.596181	0.454431	0.737931	0.14175
1.34	0.596116	0.45439	0.737842	0.141726
1.341	0.596052	0.454349	0.737754	0.141702
1.342	0.595989	0.454311	0.737668	0.141678
1.343	0.595928	0.454274	0.737582	0.141654
1.344	0.595868	0.454238	0.737497	0.141629
1.345	0.595809	0.454204	0.737413	0.141605
1.346	0.595752	0.454172	0.737331	0.141579
1.347	0.595696	0.454142	0.73725	0.141554
1.348	0.595642	0.454114	0.73717	0.141528
1.349	0.59559	0.454088	0.737091	0.141501
1.35	0.595539	0.454064	0.737014	0.141475
1.351	0.59549	0.454043	0.736938	0.141448
1.352	0.595443	0.454023	0.736864	0.14142
1.353	0.595398	0.454006	0.736791	0.141393
1.354	0.595355	0.45399	0.73672	0.141365
1.355	0.595313	0.453976	0.736651	0.141337
1.356	0.595273	0.453964	0.736582	0.141309
1.357	0.595235	0.453954	0.736515	0.141281
1.358	0.595197	0.453945	0.736449	0.141252
1.359	0.59516	0.453937	0.736384	0.141224
1.36	0.595125	0.45393	0.73632	0.141195
1.361	0.595091	0.453924	0.736257	0.141167
1.362	0.595057	0.45392	0.736195	0.141138
1.363	0.595025	0.453916	0.736134	0.141109
1.364	0.594994	0.453914	0.736075	0.14108
1.365	0.594965	0.453914	0.736016	0.141051
1.366	0.594937	0.453915	0.735959	0.141022
1.367	0.594911	0.453918	0.735904	0.140993
1.368	0.594887	0.453923	0.73585	0.140964
1.369	0.594864	0.453929	0.735798	0.140935
1.37	0.594843	0.453938	0.735748	0.140905
1.371	0.594824	0.453948	0.7357	0.140876
1.372	0.594807	0.453961	0.735653	0.140846
1.373	0.594792	0.453975	0.735609	0.140817
1.374	0.594779	0.453992	0.735566	0.140787
1.375	0.594768	0.454011	0.735524	0.140757
1.376	0.594758	0.454032	0.735485	0.140727
1.377	0.594751	0.454054	0.735447	0.140696
1.378	0.594745	0.454079	0.735411	0.140666
1.379	0.594741	0.454105	0.735377	0.140636
1.38	0.594739	0.454134	0.735344	0.140605
1.381	0.594739	0.454164	0.735313	0.140574
1.382	0.594741	0.454197	0.735284	0.140544
1.383	0.594744	0.454232	0.735257	0.140512
1.384	0.59475	0.454269	0.735231	0.140481
1.385	0.594758	0.454308	0.735208	0.14045
1.386	0.594768	0.45435	0.735186	0.140418
1.387	0.59478	0.454394	0.735166	0.140386
1.388	0.594794	0.45444	0.735148	0.140354
1.389	0.59481	0.454489	0.735132	0.140322
1.39	0.594828	0.454539	0.735118	0.140289
1.391	0.594848	0.454592	0.735105	0.140256
1.392	0.59487	0.454646	0.735093	0.140223
1.393	0.594893	0.454703	0.735083	0.14019
1.394	0.594917	0.454761	0.735074	0.140157
1.395	0.594944	0.454821	0.735067	0.140123
1.396	0.594971	0.454882	0.735061	0.140089
1.397	0.595001	0.454945	0.735056	0.140056
1.398	0.595032	0.45501	0.735053	0.140022
1.399	0.595064	0.455075	0.735052	0.139988
1.4	0.595097	0.455142	0.735051	0.139954
1.401	0.595131	0.45521	0.735052	0.139921
1.402	0.595167	0.45528	0.735053	0.139887
1.403	0.595203	0.45535	0.735056	0.139853
1.404	0.595241	0.455421	0.73506	0.139819
1.405	0.59528	0.455494	0.735065	0.139785
1.406	0.59532	0.455569	0.735072	0.139751
1.407	0.595362	0.455645	0.735079	0.139717
1.408	0.595406	0.455723	0.735088	0.139683
1.409	0.595451	0.455802	0.735099	0.139648
1.41	0.595497	0.455883	0.73511	0.139613
1.411	0.595544	0.455965	0.735122	0.139579
1.412	0.595592	0.456048	0.735136	0.139544
1.413	0.595641	0.456132	0.73515	0.139509
1.414	0.595691	0.456217	0.735164	0.139474
1.415	0.595741	0.456303	0.73518	0.139438
1.416	0.595793	0.45639	0.735196	0.139403
1.417	0.595845	0.456477	0.735213	0.139368
1.418	0.595898	0.456566	0.735231	0.139333
1.419	0.595953	0.456655	0.73525	0.139297
1.42	0.596007	0.456746	0.735269	0.139262
1.421	0.596064	0.456837	0.73529	0.139226
1.422	0.596121	0.456931	0.735312	0.13919
1.423	0.59618	0.457025	0.735334	0.139154
1.424	0.59624	0.457122	0.735358	0.139118
1.425	0.596302	0.45722	0.735383	0.139082
1.426	0.596365	0.45732	0.73541	0.139045
1.427	0.59643	0.457423	0.735438	0.139008
1.428	0.596497	0.457527	0.735467	0.13897
1.429	0.596565	0.457633	0.735497	0.138932
1.43	0.596634	0.45774	0.735528	0.138894
1.431	0.596704	0.457848	0.73556	0.138856
1.432	0.596775	0.457957	0.735592	0.138817
1.433	0.596846	0.458067	0.735624	0.138779
1.434	0.596916	0.458176	0.735657	0.13874
1.435	0.596987	0.458285	0.735689	0.138702
1.436	0.597058	0.458395	0.735722	0.138664
1.437	0.59713	0.458504	0.735755	0.138625
1.438	0.597201	0.458614	0.735788	0.138587
1.439	0.597273	0.458725	0.735821	0.138548
1.44	0.597345	0.458835	0.735854	0.13851
1.441	0.597417	0.458946	0.735888	0.138471
1.442	0.59749	0.459058	0.735922	0.138432
1.443	0.597563	0.45917	0.735956	0.138393
1.444	0.597637	0.459283	0.735991	0.138354
1.445	0.597712	0.459398	0.736026	0.138314
1.446	0.597788	0.459514	0.736061	0.138274
1.447	0.597864	0.45963	0.736098	0.138234
1.448	0.597942	0.459748	0.736135	0.138193
1.449	0.59802	0.459867	0.736172	0.138153
1.45	0.598099	0.459987	0.736211	0.138112
1.451	0.598179	0.460109	0.73625	0.13807
1.452	0.59826	0.460232	0.736289	0.138029
1.453	0.598343	0.460356	0.736329	0.137987
1.454	0.598426	0.460481	0.73637	0.137945
1.455	0.59851	0.460608	0.736412	0.137902
1.456	0.598596	0.460736	0.736455	0.137859
1.457	0.598683	0.460867	0.736499	0.137816
1.458	0.598771	0.460998	0.736544	0.137773
1.459	0.598861	0.461132	0.73659	0.137729
1.46	0.598952	0.461267	0.736637	0.137685
1.461	0.599045	0.461404	0.736685	0.13764
1.462	0.599139	0.461543	0.736734	0.137596
1.463	0.599235	0.461684	0.736785	0.137551
1.464	0.599332	0.461827	0.736838	0.137506
1.465	0.599432	0.461972	0.736893	0.13746
1.466	0.599534	0.462119	0.736949	0.137415
1.467	0.599637	0.462268	0.737007	0.13737
1.468	0.599743	0.462419	0.737066	0.137324
1.469	0.59985	0.462572	0.737128	0.137278
1.47	0.599959	0.462727	0.737191	0.137232
1.471	0.60007	0.462884	0.737256	0.137186
1.472	0.600182	0.463042	0.737322	0.13714
1.473	0.600296	0.463202	0.737389	0.137093
1.474	0.600411	0.463364	0.737458	0.137047
1.475	0.600527	0.463526	0.737528	0.137001
1.476	0.600644	0.463689	0.737599	0.136955
1.477	0.600762	0.463853	0.737671	0.136909
1.478	0.600881	0.464019	0.737744	0.136862
1.479	0.601002	0.464186	0.737818	0.136816
1.48	0.601123	0.464354	0.737893	0.13677
1.481	0.601246	0.464524	0.737969	0.136723
1.482	0.601371	0.464695	0.738047	0.136676
1.483	0.601497	0.464868	0.738125	0.136629
1.484	0.601624	0.465042	0.738205	0.136582
1.485	0.601752	0.465217	0.738286	0.136534
1.486	0.601881	0.465393	0.738368	0.136487
1.487	0.60201	0.46557	0.73845	0.13644
1.488	0.602141	0.465749	0.738534	0.136393
1.489	0.602273	0.465928	0.738619	0.136345
1.49	0.602407	0.466109	0.738705	0.136298
1.491	0.602541	0.46629	0.738791	0.136251
1.492	0.602676	0.466473	0.738879	0.136203
1.493	0.602812	0.466657	0.738968	0.136155
1.494	0.60295	0.466842	0.739057	0.136107
1.495	0.603088	0.467029	0.739148	0.136059
1.496	0.603228	0.467217	0.73924	0.136011
1.497	0.603369	0.467406	0.739332	0.135963
1.498	0.603512	0.467597	0.739426	0.135915
1.499	0.603655	0.467788	0.739521	0.135866
1.5	0.603799	0.467981	0.739617	0.135818
1.501	0.603945	0.468176	0.739714	0.135769
1.502	0.604091	0.468371	0.739812	0.13572
1.503	0.604239	0.468568	0.739911	0.135671
1.504	0.604388	0.468766	0.74001	0.135622
1.505	0.604538	0.468965	0.740111	0.135573
1.506	0.604689	0.469165	0.740212	0.135524
1.507	0.604841	0.469367	0.740315	0.135474
1.508	0.604994	0.46957	0.740418	0.135424
1.509	0.605148	0.469774	0.740522	0.135374
1.51	0.605304	0.46998	0.740628	0.135324
1.511	0.60546	0.470187	0.740734	0.135274
1.512	0.605618	0.470395	0.740841	0.135223
1.513	0.605776	0.470604	0.740949	0.135173
1.514	0.605936	0.470814	0.741057	0.135122
1.515	0.606096	0.471025	0.741167	0.135071
1.516	0.606257	0.471237	0.741276	0.13502
1.517	0.606419	0.471451	0.741387	0.134968
1.518	0.606582	0.471666	0.741498	0.134916
1.519	0.606745	0.471881	0.741609	0.134864
1.52	0.606909	0.472097	0.741721	0.134812
1.521	0.607073	0.472314	0.741833	0.134759
1.522	0.607238	0.472532	0.741945	0.134706
1.523	0.607404	0.472751	0.742057	0.134653
1.524	0.607571	0.472971	0.742171	0.1346
1.525	0.607738	0.473192	0.742285	0.134546
1.526	0.607907	0.473414	0.742399	0.134493
1.527	0.608076	0.473637	0.742514	0.134438
1.528	0.608246	0.473862	0.74263	0.134384
1.529	0.608417	0.474088	0.742747	0.134329
1.53	0.60859	0.474316	0.742864	0.134274
1.531	0.608764	0.474545	0.742982	0.134219
1.532	0.608939	0.474776	0.743102	0.134163
1.533	0.609116	0.475009	0.743222	0.134107
1.534	0.609294	0.475243	0.743344	0.13405
1.535	0.609473	0.47548	0.743467	0.133993
1.536	0.609654	0.475718	0.74359	0.133936
1.537	0.609836	0.475957	0.743715	0.133879
1.538	0.610019	0.476198	0.74384	0.133821
1.539	0.610203	0.47644	0.743966	0.133763
1.54	0.610388	0.476683	0.744093	0.133705
1.541	0.610574	0.476927	0.744221	0.133647
1.542	0.61076	0.477171	0.744349	0.133589
1.543	0.610947	0.477417	0.744477	0.13353
1.544	0.611134	0.477663	0.744606	0.133472
1.545	0.611323	0.47791	0.744735	0.133413
1.546	0.611512	0.478158	0.744865	0.133354
1.547	0.611701	0.478407	0.744996	0.133294
1.548	0.611892	0.478657	0.745127	0.133235
1.549	0.612084	0.478909	0.745259	0.133175
1.55	0.612276	0.479161	0.745391	0.133115
1.551	0.61247	0.479416	0.745525	0.133055
1.552	0.612665	0.479671	0.74566	0.132994
1.553	0.612861	0.479927	0.745794	0.132934
1.554	0.613056	0.480183	0.745929	0.132873
1.555	0.613252	0.48044	0.746065	0.132812
1.556	0.613449	0.480698	0.746201	0.132751
1.557	0.613647	0.480956	0.746337	0.13269
1.558	0.613844	0.481215	0.746474	0.132629
1.559	0.614043	0.481475	0.746611	0.132568
1.56	0.614242	0.481735	0.746748	0.132507
1.561	0.614441	0.481996	0.746886	0.132445
1.562	0.614641	0.482257	0.747025	0.132384
1.563	0.614841	0.482519	0.747163	0.132322
1.564	0.615042	0.482781	0.747303	0.132261
1.565	0.615243	0.483044	0.747442	0.132199
1.566	0.615445	0.483308	0.747582	0.132137
1.567	0.615647	0.483572	0.747722	0.132075
1.568	0.615849	0.483836	0.747862	0.132013
1.569	0.616052	0.484101	0.748002	0.131951
1.57	0.616255	0.484366	0.748143	0.131888
1.571	0.616458	0.484632	0.748284	0.131826
1.572	0.61666	0.484897	0.748424	0.131764
1.573	0.616863	0.485161	0.748564	0.131702
1.574	0.617065	0.485426	0.748705	0.131639
1.575	0.617267	0.48569	0.748845	0.131577
1.576	0.61747	0.485955	0.748985	0.131515
1.577	0.617673	0.486221	0.749125	0.131452
1.578	0.617876	0.486486	0.749266	0.13139
1.579	0.61808	0.486753	0.749407	0.131327
1.58	0.618284	0.48702	0.749548	0.131264
1.581	0.618489	0.487288	0.74969	0.131201
1.582	0.618694	0.487557	0.749832	0.131137
1.583	0.6189	0.487827	0.749974	0.131074
1.584	0.619107	0.488098	0.750117	0.13101
1.585	0.619316	0.488371	0.750261	0.130945
1.586	0.619525	0.488645	0.750406	0.13088
1.587	0.619736	0.488921	0.750552	0.130815
1.588	0.619949	0.489199	0.750699	0.13075
1.589	0.620162	0.489477	0.750846	0.130684
1.59	0.620376	0.489758	0.750995	0.130618
1.591	0.620591	0.490039	0.751144	0.130552
1.592	0.620807	0.490321	0.751294	0.130486
1.593	0.621024	0.490604	0.751444	0.13042
1.594	0.62124	0.490886	0.751594	0.130354
1.595	0.621458	0.49117	0.751746	0.130288
1.596	0.621676	0.491455	0.751898	0.130222
1.597	0.621896	0.491741	0.752051	0.130155
1.598	0.622118	0.49203	0.752206	0.130088
1.599	0.622341	0.49232	0.752362	0.130021
1.6	0.622565	0.492611	0.752519	0.129954
1.601	0.622791	0.492904	0.752678	0.129887
1.602	0.623018	0.493199	0.752837	0.129819
1.603	0.623247	0.493495	0.752998	0.129751
1.604	0.623477	0.493793	0.75316	0.129683
1.605	0.623708	0.494093	0.753323	0.129615
1.606	0.623939	0.494392	0.753486	0.129547
1.607	0.624171	0.494692	0.75365	0.129479
1.608	0.624403	0.494993	0.753814	0.129411
1.609	0.624636	0.495294	0.753978	0.129342
1.61	0.624869	0.495595	0.754143	0.129274
1.611	0.625102	0.495897	0.754307	0.129205
1.612	0.625336	0.496199	0.754472	0.129137
1.613	0.62557	0.496502	0.754638	0.129068
1.614	0.625805	0.496806	0.754804	0.128999
1.615	0.62604	0.49711	0.75497	0.12893
1.616	0.626275	0.497415	0.755136	0.128861
1.617	0.626512	0.497721	0.755303	0.128791
1.618	0.626749	0.498027	0.75547	0.128721
1.619	0.626986	0.498335	0.755638	0.128652
1.62	0.627224	0.498642	0.755806	0.128582
1.621	0.627462	0.498951	0.755974	0.128512
1.622	0.627701	0.499259	0.756143	0.128442
1.623	0.62794	0.499568	0.756312	0.128372
1.624	0.628179	0.499877	0.756481	0.128302
1.625	0.628418	0.500186	0.756651	0.128232
1.626	0.628658	0.500495	0.75682	0.128163
1.627	0.628897	0.500804	0.75699	0.128093
1.628	0.629136	0.501112	0.75716	0.128024
1.629	0.629375	0.501421	0.75733	0.127955
1.63	0.629614	0.501729	0.7575	0.127885
1.631	0.629854	0.502037	0.75767	0.127816
1.632	0.630093	0.502346	0.757841	0.127747
1.633	0.630334	0.502656	0.758012	0.127678
1.634	0.630575	0.502966	0.758184	0.127609
1.635	0.630816	0.503277	0.758356	0.12754
1.636	0.631058	0.503587	0.758528	0.127471
1.637	0.631299	0.503898	0.758701	0.127402
1.638	0.631542	0.504209	0.758874	0.127332
1.639	0.631784	0.504521	0.759048	0.127263
1.64	0.632027	0.504833	0.759221	0.127194
1.641	0.63227	0.505145	0.759395	0.127125
1.642	0.632513	0.505457	0.759568	0.127056
1.643	0.632755	0.505769	0.759742	0.126986
1.644	0.632998	0.506082	0.759915	0.126917
1.645	0.633242	0.506394	0.760089	0.126848
1.646	0.633485	0.506707	0.760263	0.126778
1.647	0.633729	0.50702	0.760438	0.126709
1.648	0.633973	0.507333	0.760613	0.12664
1.649	0.634218	0.507647	0.760788	0.126571
1.65	0.634463	0.507961	0.760964	0.126502
1.651	0.634708	0.508276	0.761141	0.126432
1.652	0.634954	0.508591	0.761318	0.126363
1.653	0.635201	0.508906	0.761495	0.126295
1.654	0.635448	0.509222	0.761674	0.126226
1.655	0.635695	0.509538	0.761852	0.126157
1.656	0.635943	0.509854	0.762032	0.126089
1.657	0.636192	0.510171	0.762212	0.12602
1.658	0.636441	0.510489	0.762393	0.125952
1.659	0.636692	0.510808	0.762575	0.125883
1.66	0.636942	0.511127	0.762757	0.125815
1.661	0.637194	0.511447	0.762941	0.125747
1.662	0.637446	0.511767	0.763124	0.125679
1.663	0.637698	0.512087	0.763309	0.125611
1.664	0.637951	0.512408	0.763494	0.125543
1.665	0.638205	0.51273	0.76368	0.125475
1.666	0.638459	0.513051	0.763867	0.125408
1.667	0.638713	0.513373	0.764054	0.12534
1.668	0.638968	0.513695	0.764241	0.125273
1.669	0.639223	0.514018	0.764429	0.125205
1.67	0.639479	0.51434	0.764617	0.125138
1.671	0.639734	0.514663	0.764805	0.125071
1.672	0.63999	0.514985	0.764994	0.125005
1.673	0.640246	0.515308	0.765184	0.124938
1.674	0.640502	0.515631	0.765373	0.124871
1.675	0.640759	0.515955	0.765563	0.124804
1.676	0.641016	0.516279	0.765754	0.124737
1.677	0.641274	0.516604	0.765945	0.124671
1.678	0.641533	0.516929	0.766136	0.124604
1.679	0.641791	0.517255	0.766328	0.124537
1.68	0.642051	0.517581	0.76652	0.12447
1.681	0.642311	0.517908	0.766713	0.124403
1.682	0.642571	0.518236	0.766906	0.124335
1.683	0.642832	0.518564	0.767099	0.124268
1.684	0.643092	0.518892	0.767293	0.124201
1.685	0.643353	0.51922	0.767487	0.124133
1.686	0.643614	0.519548	0.76768	0.124066
1.687	0.643875	0.519876	0.767875	0.123999
1.688	0.644137	0.520204	0.768069	0.123932
1.689	0.644399	0.520533	0.768264	0.123865
1.69	0.644661	0.520863	0.768459	0.123798
1.691	0.644924	0.521193	0.768655	0.123731
1.692	0.645187	0.521523	0.768851	0.123664
1.693	0.645451	0.521854	0.769047	0.123596
1.694	0.645714	0.522185	0.769243	0.123529
1.695	0.645978	0.522517	0.76944	0.123461
1.696	0.646243	0.522849	0.769636	0.123394
1.697	0.646507	0.523182	0.769833	0.123326
1.698	0.646772	0.523515	0.77003	0.123258
1.699	0.647038	0.523848	0.770227	0.12319
1.7	0.647303	0.524181	0.770425	0.123122
1.701	0.647569	0.524515	0.770622	0.123054
1.702	0.647834	0.524848	0.770819	0.122985
1.703	0.648099	0.525182	0.771016	0.122917
1.704	0.648364	0.525515	0.771213	0.122849
1.705	0.648629	0.525849	0.77141	0.122781
1.706	0.648894	0.526182	0.771607	0.122713
1.707	0.649159	0.526515	0.771803	0.122644
1.708	0.649424	0.526847	0.772	0.122576
1.709	0.649688	0.52718	0.772196	0.122508
1.71	0.649952	0.527513	0.772392	0.12244
1.711	0.650217	0.527845	0.772588	0.122371
1.712	0.65048	0.528177	0.772784	0.122303
1.713	0.650744	0.528509	0.772979	0.122235
1.714	0.651007	0.528841	0.773174	0.122167
1.715	0.651271	0.529172	0.773369	0.122099
1.716	0.651534	0.529503	0.773564	0.122031
1.717	0.651797	0.529834	0.773759	0.121962
1.718	0.65206	0.530165	0.773954	0.121894
1.719	0.652322	0.530496	0.774148	0.121826
1.72	0.652585	0.530827	0.774343	0.121758
1.721	0.652847	0.531158	0.774537	0.12169
1.722	0.65311	0.531488	0.774731	0.121622
1.723	0.653371	0.531818	0.774925	0.121553
1.724	0.653633	0.532148	0.775118	0.121485
1.725	0.653894	0.532477	0.775311	0.121417
1.726	0.654155	0.532805	0.775504	0.121349
1.727	0.654415	0.533134	0.775696	0.121281
1.728	0.654675	0.533461	0.775888	0.121213
1.729	0.654935	0.533789	0.77608	0.121146
1.73	0.655195	0.534117	0.776272	0.121078
1.731	0.655454	0.534444	0.776464	0.12101
1.732	0.655713	0.534771	0.776655	0.120942
1.733	0.655972	0.535098	0.776846	0.120874
1.734	0.656231	0.535424	0.777037	0.120807
1.735	0.656489	0.53575	0.777228	0.120739
1.736	0.656747	0.536076	0.777418	0.120671
1.737	0.657005	0.536401	0.777608	0.120604
1.738	0.657262	0.536725	0.777798	0.120536
1.739	0.657519	0.53705	0.777987	0.120469
1.74	0.657775	0.537373	0.778177	0.120402
1.741	0.658031	0.537697	0.778365	0.120334
1.742	0.658287	0.538019	0.778554	0.120267
1.743	0.658542	0.538342	0.778742	0.1202
1.744	0.658796	0.538663	0.778929	0.120133
1.745	0.65905	0.538985	0.779116	0.120066
1.746	0.659304	0.539306	0.779302	0.119998
1.747	0.659557	0.539626	0.779488	0.119931
1.748	0.659809	0.539946	0.779673	0.119863
1.749	0.660061	0.540265	0.779857	0.119796
1.75	0.660312	0.540583	0.78004	0.119729
1.751	0.660562	0.540901	0.780223	0.119661
1.752	0.660812	0.541218	0.780405	0.119594
1.753	0.661061	0.541535	0.780587	0.119526
1.754	0.661311	0.541852	0.780769	0.119458
1.755	0.66156	0.542169	0.780951	0.119391
1.756	0.66181	0.542486	0.781133	0.119323
1.757	0.662059	0.542803	0.781315	0.119256
1.758	0.662309	0.54312	0.781497	0.119188
1.759	0.662558	0.543437	0.781679	0.119121
1.76	0.662807	0.543754	0.781861	0.119054
1.761	0.663056	0.54407	0.782043	0.118986
1.762	0.663305	0.544386	0.782224	0.118919
1.763	0.663553	0.544701	0.782406	0.118853
1.764	0.663801	0.545016	0.782587	0.118786
1.765	0.664049	0.54533	0.782768	0.118719
1.766	0.664297	0.545644	0.782949	0.118652
1.767	0.664544	0.545958	0.78313	0.118586
1.768	0.664791	0.546272	0.783311	0.11852
1.769	0.665038	0.546584	0.783492	0.118454
1.77	0.665285	0.546897	0.783673	0.118388
1.771	0.665531	0.547209	0.783854	0.118323
1.772	0.665777	0.54752	0.784035	0.118257
1.773	0.666023	0.547831	0.784215	0.118192
1.774	0.666269	0.548143	0.784396	0.118127
1.775	0.666516	0.548454	0.784577	0.118062
1.776	0.666762	0.548765	0.784758	0.117997
1.777	0.667008	0.549077	0.78494	0.117932
1.778	0.667254	0.549388	0.785121	0.117867
1.779	0.6675	0.549698	0.785303	0.117802
1.78	0.667746	0.550008	0.785484	0.117738
1.781	0.667992	0.550318	0.785665	0.117673
1.782	0.668237	0.550628	0.785847	0.117609
1.783	0.668483	0.550937	0.786028	0.117545
1.784	0.668728	0.551246	0.78621	0.117482
1.785	0.668972	0.551554	0.78639	0.117418
1.786	0.669216	0.551862	0.786571	0.117355
1.787	0.669459	0.552168	0.786751	0.117292
1.788	0.669701	0.552472	0.78693	0.117229
1.789	0.669942	0.552776	0.787108	0.117166
1.79	0.670183	0.553079	0.787286	0.117104
1.791	0.670422	0.553381	0.787464	0.117041
1.792	0.670662	0.553682	0.787641	0.116979
1.793	0.6709	0.553983	0.787817	0.116917
1.794	0.671138	0.554283	0.787994	0.116856
1.795	0.671375	0.554581	0.788169	0.116794
1.796	0.671612	0.554879	0.788345	0.116733
1.797	0.671848	0.555176	0.78852	0.116672
1.798	0.672083	0.555471	0.788695	0.116612
1.799	0.672318	0.555766	0.788869	0.116551
1.8	0.672551	0.55606	0.789042	0.116491
1.801	0.672784	0.556353	0.789215	0.116431
1.802	0.673017	0.556646	0.789387	0.116371
1.803	0.673248	0.556937	0.789559	0.116311
1.804	0.673479	0.557228	0.78973	0.116251
1.805	0.67371	0.557519	0.789901	0.116191
1.806	0.67394	0.557809	0.790072	0.116131
1.807	0.67417	0.558098	0.790242	0.116072
1.808	0.674399	0.558386	0.790411	0.116012
1.809	0.674627	0.558674	0.79058	0.115953
1.81	0.674855	0.558961	0.790749	0.115894
1.811	0.675082	0.559247	0.790917	0.115835
1.812	0.675309	0.559533	0.791085	0.115776
1.813	0.675536	0.559819	0.791254	0.115718
1.814	0.675763	0.560104	0.791422	0.115659
1.815	0.675989	0.560388	0.791589	0.115601
1.816	0.676215	0.560672	0.791757	0.115543
1.817	0.67644	0.560956	0.791925	0.115485
1.818	0.676666	0.561239	0.792093	0.115427
1.819	0.676891	0.561522	0.79226	0.115369
1.82	0.677116	0.561804	0.792428	0.115312
1.821	0.67734	0.562085	0.792595	0.115255
1.822	0.677564	0.562366	0.792762	0.115198
1.823	0.677788	0.562647	0.792929	0.115141
1.824	0.678011	0.562927	0.793095	0.115084
1.825	0.678234	0.563207	0.793261	0.115027
1.826	0.678457	0.563487	0.793427	0.11497
1.827	0.678679	0.563766	0.793592	0.114913
1.828	0.678901	0.564045	0.793758	0.114856
1.829	0.679123	0.564324	0.793922	0.114799
1.83	0.679344	0.564602	0.794087	0.114742
1.831	0.679565	0.56488	0.794251	0.114685
1.832	0.679786	0.565157	0.794415	0.114629
1.833	0.680006	0.565435	0.794578	0.114572
1.834	0.680226	0.565711	0.794741	0.114515
1.835	0.680445	0.565987	0.794903	0.114458
1.836	0.680663	0.566262	0.795065	0.114401
1.837	0.680881	0.566536	0.795226	0.114345
1.838	0.681098	0.566809	0.795386	0.114288
1.839	0.681313	0.567082	0.795545	0.114232
1.84	0.681528	0.567353	0.795704	0.114176
1.841	0.681743	0.567623	0.795862	0.11412
1.842	0.681956	0.567893	0.79602	0.114064
1.843	0.68217	0.568162	0.796177	0.114008
1.844	0.682382	0.568431	0.796334	0.113952
1.845	0.682595	0.568699	0.796491	0.113896
1.846	0.682807	0.568967	0.796647	0.11384
1.847	0.683018	0.569234	0.796802	0.113784
1.848	0.683229	0.569501	0.796957	0.113728
1.849	0.68344	0.569768	0.797112	0.113672
1.85	0.68365	0.570034	0.797266	0.113616
1.851	0.68386	0.570301	0.79742	0.11356
1.852	0.684071	0.570567	0.797574	0.113504
1.853	0.684281	0.570833	0.797728	0.113447
1.854	0.684491	0.5711	0.797882	0.113391
1.855	0.684701	0.571366	0.798036	0.113335
1.856	0.684911	0.571632	0.79819	0.113279
1.857	0.685121	0.571898	0.798344	0.113223
1.858	0.68533	0.572163	0.798497	0.113167
1.859	0.68554	0.572429	0.798651	0.113111
1.86	0.68575	0.572695	0.798805	0.113055
1.861	0.68596	0.572961	0.79896	0.113
1.862	0.686171	0.573227	0.799115	0.112944
1.863	0.686382	0.573493	0.79927	0.112889
1.864	0.686593	0.573759	0.799426	0.112833
1.865	0.686804	0.574025	0.799582	0.112778
1.866	0.687015	0.574292	0.799738	0.112723
1.867	0.687226	0.574558	0.799894	0.112668
1.868	0.687437	0.574824	0.80005	0.112613
1.869	0.687648	0.57509	0.800206	0.112558
1.87	0.687859	0.575356	0.800363	0.112503
1.871	0.688071	0.575622	0.800519	0.112448
1.872	0.688282	0.575888	0.800675	0.112394
1.873	0.688492	0.576153	0.800831	0.112339
1.874	0.688702	0.576417	0.800987	0.112285
1.875	0.688912	0.57668	0.801143	0.112231
1.876	0.689121	0.576943	0.801299	0.112178
1.877	0.68933	0.577205	0.801455	0.112125
1.878	0.689539	0.577467	0.80161	0.112072
1.879	0.689747	0.577729	0.801766	0.112019
1.88	0.689956	0.57799	0.801922	0.111966
1.881	0.690165	0.578251	0.802079	0.111914
1.882	0.690373	0.578511	0.802235	0.111862
1.883	0.690582	0.578771	0.802392	0.11181
1.884	0.69079	0.579031	0.802549	0.111759
1.885	0.690998	0.57929	0.802706	0.111708
1.886	0.691205	0.579548	0.802862	0.111657
1.887	0.691412	0.579805	0.803018	0.111607
1.888	0.691618	0.580062	0.803174	0.111556
1.889	0.691824	0.580318	0.80333	0.111506
1.89	0.69203	0.580574	0.803486	0.111456
1.891	0.692235	0.580829	0.803641	0.111406
1.892	0.69244	0.581084	0.803797	0.111357
1.893	0.692645	0.581338	0.803952	0.111307
1.894	0.692849	0.581591	0.804107	0.111258
1.895	0.693053	0.581844	0.804262	0.111209
1.896	0.693257	0.582097	0.804416	0.11116
1.897	0.69346	0.582349	0.80457	0.11111
1.898	0.693663	0.582601	0.804724	0.111061
1.899	0.693865	0.582853	0.804877	0.111012
1.9	0.694067	0.583104	0.80503	0.110963
1.901	0.694269	0.583354	0.805183	0.110914
1.902	0.694469	0.583604	0.805335	0.110866
1.903	0.69467	0.583853	0.805487	0.110817
1.904	0.69487	0.584101	0.805638	0.110768
1.905	0.695069	0.584349	0.805789	0.11072
1.906	0.695268	0.584597	0.80594	0.110671
1.907	0.695467	0.584844	0.80609	0.110623
1.908	0.695665	0.58509	0.80624	0.110575
1.909	0.695863	0.585336	0.806389	0.110527
1.91	0.69606	0.585581	0.806539	0.110479
1.911	0.696257	0.585826	0.806688	0.110431
1.912	0.696454	0.58607	0.806837	0.110383
1.913	0.69665	0.586314	0.806985	0.110335
1.914	0.696845	0.586558	0.807133	0.110288
1.915	0.697041	0.586801	0.807281	0.11024
1.916	0.697236	0.587043	0.807428	0.110192
1.917	0.697431	0.587286	0.807576	0.110145
1.918	0.697626	0.587528	0.807723	0.110097
1.919	0.69782	0.58777	0.807869	0.11005
1.92	0.698014	0.588012	0.808016	0.110002
1.921	0.698207	0.588253	0.808162	0.109955
1.922	0.698401	0.588493	0.808308	0.109907
1.923	0.698594	0.588734	0.808454	0.10986
1.924	0.698786	0.588973	0.808599	0.109813
1.925	0.698979	0.589213	0.808745	0.109766
1.926	0.699171	0.589452	0.80889	0.109719
1.927	0.699363	0.589691	0.809035	0.109672
1.928	0.699554	0.589929	0.809179	0.109625
1.929	0.699745	0.590166	0.809323	0.109578
1.93	0.699935	0.590404	0.809467	0.109532
[truncated: 8,070 more rows]

## Sheet: 1.El Condor Cave
Age (cal ka BP)	d18O	z-score*
0.29	-0.344563	0.892002
0.3	-0.414563	1.07322
0.31	-0.164563	0.426019
0.32	-0.324563	0.840226
0.325	-0.584563	1.51331
0.33	-0.484563	1.25443
0.34	-0.424563	1.09911
0.41	-0.274563	0.710786
0.57	0.135437	-0.350618
0.65	0.215437	-0.557721
0.73	0.105437	-0.272954
0.81	0.255437	-0.661273
0.88	0.225437	-0.583609
1.04	-0.574563	1.48742
1.17	-0.374563	0.969665
1.3	-0.964563	2.49705
1.33	-0.484563	1.25443
1.36	0.115437	-0.298842
1.38	0.565437	-1.4638
1.41	-0.0545631	0.141252
1.63	-0.104563	0.270692
1.66	-0.0745631	0.193028
1.7	-0.0145631	0.0377008
1.76	0.325437	-0.842488
1.79	-0.584563	1.51331
1.82	-0.0645631	0.16714
1.87	-0.174563	0.451907
1.92	-0.124563	0.322468
1.98	-0.184563	0.477795
2	-0.134563	0.348356
2.02	-0.184563	0.477795
2.1	0.0154369	-0.0399629
2.14	0.0854369	-0.221178
2.18	-0.284563	0.736674
2.22	0.145437	-0.376506
2.26	0.00543689	-0.014075
2.3	-0.644563	1.66864
2.34	0.0454369	-0.117627
2.37	-0.144563	0.374244
2.41	-0.234563	0.607235
2.47	-0.124563	0.322468
2.53	-0.274563	0.710786
2.59	-0.784563	2.03107
2.7	-0.0945631	0.244804
2.82	0.115437	-0.298842
2.83	0.175437	-0.454169
2.84	-0.114563	0.29658
2.85	-0.194563	0.503683
2.86	0.0554369	-0.143515
2.9	-0.0545631	0.141252
2.93	-0.0545631	0.141252
2.97	0.0654369	-0.169402
3.07	-0.0345631	0.0894767
3.18	0.00543689	-0.014075
3.28	-0.984563	2.54883
3.38	-0.114563	0.29658
3.49	0.0754369	-0.19529
3.59	-0.0145631	0.0377008
3.7	0.0854369	-0.221178
3.8	0.145437	-0.376506
3.91	-0.0345631	0.0894767
4.15	-0.194563	0.503683
4.28	-0.0374816	0.0970319
4.31	0.9396	-2.43243
4.35	-0.2104	0.544682
4.38	-0.1904	0.492906
4.41	-0.347482	0.899557
4.44	-0.3604	0.933
4.48	-1.1504	2.97814
4.51	-1.1404	2.95226
4.54	-0.4804	1.24366
4.55	-0.0545631	0.141252
4.57	-0.1604	0.415242
4.59	-0.00456311	0.0118129
4.6	0.3596	-0.930929
4.63	-0.8204	2.12384
4.64	0.225437	-0.583609
4.66	-0.4704	1.21777
4.68	-0.1704	0.44113
4.69	0.0354369	-0.0917387
4.71	-0.7704	1.9944
4.73	0.395437	-1.0237
4.74	-0.1704	0.44113
4.77	1.0196	-2.63953
4.78	0.325437	-0.842488
4.8	-0.4604	1.19188
4.82	0.205437	-0.531833
4.83	-0.1504	0.389354
4.87	0.245437	-0.635385
4.91	0.125437	-0.32473
4.96	0.115437	-0.298842
5	0.205437	-0.531833
5.05	0.0654369	-0.169402
5.09	0.305437	-0.790712
5.14	0.365437	-0.94604
5.18	0.255437	-0.661273
5.23	0.195437	-0.505945
5.24	-0.4804	1.24366
5.28	0.375437	-0.971928
5.32	0.395437	-1.0237
5.37	0.317518	-0.821989
5.41	-0.234563	0.607235
5.46	0.285437	-0.738936
5.49	-0.3004	0.777673
5.5	-0.0445631	0.115365
5.55	-0.00456311	0.0118129
5.59	-0.0945631	0.244804
5.62	-0.5004	1.29543
5.64	-0.104563	0.270692
5.68	-0.104563	0.270692
5.73	0.105437	-0.272954
5.75	-0.1204	0.31169
5.77	-0.0945631	0.244804
5.82	0.315437	-0.8166
5.87	0.112518	-0.291287
5.91	0.0854369	-0.221178
6	0.495437	-1.28258
6.05	0.315437	-0.8166
6.07	-0.0304	0.0786992
6.09	0.415437	-1.07548
6.14	0.295437	-0.764824
6.18	0.205437	-0.531833
6.23	0.345437	-0.894264
6.26	0.7596	-1.96645
6.27	0.735437	-1.90389
6.32	0.875437	-2.26632
6.46	0.4396	-1.13803
6.66	0.4896	-1.26747
6.85	0.1696	-0.439059
7.03	-0.1104	0.285802
7.21	0.2096	-0.542611
7.39	-0.5104	1.32132
7.56	0.2796	-0.723826
7.74	0.6296	-1.6299
7.92	-0.0704	0.182251
8.09	0.1996	-0.516723
8.27	0.3496	-0.905041
8.45	0.5396	-1.39691
8.62	-0.1404	0.363466
8.8	0.0796	-0.206068
8.98	0.0096	-0.0248524
9.16	0.4096	-1.06037
9.29	0.0096	-0.0248524
9.42	0.6196	-1.60401
9.56	0.3196	-0.827378
9.69	0.4196	-1.08626
9.82	0.2496	-0.646162
9.96	0.5096	-1.31925
10.09	0.8296	-2.14766
10.25	0.6296	-1.6299
10.42	0.9096	-2.35476
10.58	0.8696	-2.25121
10.7	0.7196	-1.86289
10.82	0.6496	-1.68168
10.95	0.5496	-1.4228
11.07	0.7096	-1.83701

## Sheet: 2.Furna Nova
Age (cal ka BP)	d18O	z-score*
0.004	-2.39	-1.06709
0.064	-2.21	-1.15963
0.122	-2.55	-0.984831
0.176	-2.72	-0.897431
0.228	-2	-1.2676
0.278	-2.09	-1.22133
0.325	-2.26	-1.13393
0.37	-1.68	-1.43211
0.413	-1.4	-1.57607
0.453	-1.24	-1.65833
0.492	-1.55	-1.49895
0.529	-2.67	-0.923137
0.564	-2.08	-1.22647
0.597	-1.78	-1.3807
0.628	-2.37	-1.07737
0.658	-1.73	-1.40641
0.687	-2.58	-0.969408
0.714	-2.51	-1.0054
0.739	-2.58	-0.969408
0.764	-1.07	-1.74573
0.787	-1.96	-1.28816
0.809	-2.69	-0.912855
0.83	-2.96	-0.774043
0.849	-3.47	-0.511843
0.868	-2.59	-0.964267
0.886	-2.84	-0.835737
0.903	-2.68	-0.917996
0.919	-3.29	-0.604384
0.935	-3.09	-0.707208
0.949	-3.16	-0.67122
0.963	-2.72	-0.897431
0.977	-2.93	-0.789467
0.989	-3.34	-0.578678
1.002	-2.1	-1.21618
1.013	-3.39	-0.552972
1.025	-3.04	-0.732914
1.035	-3.56	-0.465572
1.046	-3.4	-0.547831
1.056	-3.45	-0.522125
1.066	-3.36	-0.568396
1.075	-2.6	-0.959125
1.085	-2.7	-0.907714
1.094	-2.87	-0.820314
1.103	-1.72	-1.41155
1.111	-2.95	-0.779184
1.12	-2.79	-0.861443
1.128	-2.87	-0.820314
1.136	-2.9	-0.80489
1.145	-2.64	-0.938561
1.153	-2.25	-1.13907
1.161	-2.53	-0.995114
1.169	-1.6	-1.47324
1.177	-0.94	-1.81256
1.185	-1.69	-1.42697
1.193	-1.54	-1.50409
1.201	-1.98	-1.27788
1.209	-1.84	-1.34985
1.218	-1.68	-1.43211
1.226	-2.35	-1.08765
1.234	-2.71	-0.902572
1.243	-1.79	-1.37556
1.251	-1.93	-1.30358
1.261	-1.62	-1.46296
1.279	-1.28	-1.63776
1.297	-1.59	-1.47838
1.316	-2	-1.2676
1.335	-2.96	-0.774043
1.354	-1.53	-1.50923
1.374	-1.37	-1.59149
1.395	-1.17	-1.69431
1.416	-1.51	-1.51951
1.437	-1.06	-1.75087
1.459	-1.9	-1.31901
1.481	-2.22	-1.15449
1.504	-2.88	-0.815172
1.526	-2.51	-1.0054
1.549	-2.63	-0.943702
1.573	-3.3	-0.599243
1.596	-2.62	-0.948843
1.62	-1.89	-1.32415
1.643	-2.45	-1.03624
1.667	-2.54	-0.989972
1.691	-2.35	-1.08765
1.714	-2.73	-0.89229
1.738	-2.83	-0.840878
1.762	-3.48	-0.506702
1.785	-2.73	-0.89229
1.809	-2.82	-0.846019
1.832	-2.97	-0.768902
1.856	-3.01	-0.748337
1.879	-3.29	-0.604384
1.903	-2.39	-1.06709
1.926	-3.06	-0.722631
1.95	-3.32	-0.588961
1.974	-3.07	-0.71749
1.999	-2.38	-1.07223
2.024	-1.15	-1.7046
2.05	-1.24	-1.65833
2.076	-0.81	-1.8794
2.104	-2.03	-1.25217
2.132	-1.99	-1.27274
2.162	-2.95	-0.779184
2.194	-2.63	-0.943702
2.228	-2.28	-1.12364
2.263	-2.44	-1.04138
2.302	-2.57	-0.974549
2.343	-2.82	-0.846019
2.387	-2.7	-0.907714
2.435	-3.07	-0.71749
2.487	-1.9	-1.31901
2.544	-1.66	-1.4424
2.605	-1.83	-1.355
2.672	-2.51	-1.0054
2.745	-2.32	-1.10308
2.825	-2.96	-0.774043
2.911	-2.46	-1.0311
3.006	-3.19	-0.655796
3.109	-3.15	-0.676361
3.221	-2.72	-0.897431
3.344	-3.07	-0.71749
3.477	-2.89	-0.810031
3.622	-1.47	-1.54008
H
4.04475	-1.19055	-1.68375
4.05393	-3.8074	-0.338378
4.06311	-3.31944	-0.589248
4.07229	-4.90546	0.226152
4.08147	-4.60769	0.0730625
4.09065	-4.25435	-0.108596
4.109	-3.88051	-0.300794
4.11819	-4.59857	0.0683751
4.12737	-4.59331	0.0656693
4.13655	-5.0213	0.285705
4.14573	-4.82196	0.183223
4.15491	-4.85679	0.201129
4.16409	-4.68939	0.115065
4.17327	-3.91822	-0.281408
4.18245	-4.66578	0.102928
4.19163	-6.25469	0.919813
4.20081	-3.9547	-0.262651
4.20999	-3.89423	-0.29374
4.21917	-3.69782	-0.394719
4.22835	-3.97106	-0.254238
4.23753	-3.70312	-0.391994
4.24671	-3.67063	-0.408695
4.25589	-3.89487	-0.293408
4.26507	-3.82799	-0.327797
4.27425	-4.10299	-0.186413
4.28343	-4.08015	-0.198153
4.29261	-3.86744	-0.307514
4.30179	-3.70299	-0.392057
4.31097	-4.27541	-0.0977694
4.32015	-3.84007	-0.321582
4.32933	-3.86958	-0.306412
4.33851	-3.78896	-0.34786
4.34769	-3.92436	-0.27825
4.366	-3.84615	-0.318456
4.38608	-3.39159	-0.552153
4.40636	-3.80846	-0.337836
4.42664	-3.64777	-0.420449
4.44692	-4.18823	-0.142591
4.4672	-1.15126	-1.70395
4.48748	-3.76854	-0.358359
4.50776	-3.44245	-0.526006
4.52804	-4.86615	0.205943
4.54832	-4.56874	0.053038
4.5686	-4.21543	-0.128604
4.60916	-3.84098	-0.321115
4.62944	-4.55477	0.0458568
4.64972	-4.55423	0.0455811
4.67	-4.98159	0.26529
4.69028	-4.78234	0.162856
4.71056	-4.8178	0.181086
4.73084	-4.64982	0.0947206
4.75112	-3.8788	-0.301671
4.7714	-4.6267	0.0828375
4.79168	-6.21514	0.899483
4.81196	-6.06224	0.820872
4.83224	-6.06914	0.82442
4.85252	-6.00451	0.791193
4.8728	-6.03993	0.809403
4.89308	-5.88963	0.732133
4.91336	-5.93341	0.754638
4.93364	-5.83144	0.702217
4.95392	-5.92773	0.751721
4.9742	-5.95495	0.765712
4.99448	-5.91121	0.743227
5.01476	-6.61492	1.10501
5.03504	-6.55926	1.0764
5.05532	-5.09897	0.325639
5.0756	-7.44269	1.53059
5.09588	-5.78101	0.676287
5.11616	-6.46844	1.02971
5.13644	-6.61859	1.1069
5.15672	-6.18441	0.883682
5.177	-6.14279	0.862285
5.19728	-6.78706	1.19351
5.218	-6.27374	0.929609
5.32615	-5.29537	0.426612
5.38003	-6.82232	1.21164
5.43391	-7.3642	1.49023
5.48779	-5.99736	0.787515
5.54167	-5.07076	0.311136
5.59555	-7.50351	1.56185
5.649	-6.3881	0.988405
5.6808	-6.0993	0.839925
5.71288	-5.66227	0.615242
5.74496	-6.53756	1.06524
5.77704	-5.74319	0.656842
5.80912	-5.37741	0.468789
5.8412	-7.44605	1.53232
5.87328	-6.64798	1.12201
5.90536	-6.38762	0.988158
5.93744	-6.28825	0.937069
5.96952	-5.51973	0.54196
6.0016	-5.82407	0.698427
6.034	-5.88194	0.72818
6.10201	-5.53595	0.550298
6.17067	-6.3374	0.96234
6.30799	-6.83619	1.21877
6.37665	-5.06635	0.308867
6.44531	-5.8464	0.709905
6.51397	-6.01144	0.794756
6.58263	-6.55876	1.07614
6.65129	-5.9318	0.753814
6.71995	-6.5881	1.09123
6.78861	-6.29621	0.941163
6.85727	-7.61946	1.62147
6.92593	-5.04856	0.29972
6.99459	-5.28598	0.421782
7.06325	-5.65098	0.609437
7.13191	-6.65515	1.1257
7.20057	-6.33338	0.960268
7.27	-5.77298	0.672161
7.29654	-7.03691	1.32197
7.3233	-5.68125	0.624998
7.35006	-5.96929	0.773085
7.37682	-6.98141	1.29343
7.40358	-6.33862	0.962962
7.43034	-7.14038	1.37517
7.4571	-7.21301	1.4125
7.48386	-6.33087	0.958982
7.51062	-7.25793	1.4356
7.53738	-6.68909	1.14315
7.56414	-7.50225	1.56121
7.5909	-5.76543	0.66828
7.61766	-6.001	0.789388
7.64442	-7.70767	1.66682
7.67118	-5.1571	0.355525
7.69794	-4.91558	0.231356
7.7247	-5.56611	0.565804
7.75146	-5.96856	0.772711
7.80498	-7.10027	1.35454
7.832	-6.2861	0.935963
7.88552	-6.85337	1.22761
7.93904	-6.50528	1.04865
7.99256	-6.69504	1.14621
8.04608	-6.14475	0.863294
8.0996	-6.35893	0.973407
8.15312	-6.87905	1.24081
8.20664	-6.88692	1.24486
8.26016	-7.87516	1.75292
8.31368	-6.30446	0.945405
8.3672	-7.65745	1.641
8.42072	-8.3612	2.00281
8.47424	-6.28347	0.93461
8.52776	-6.90893	1.25617
8.58128	-6.59322	1.09386
8.6348	-5.33376	0.44635
8.68832	-7.629	1.62637
8.74184	-6.03108	0.804855
8.79536	-7.02135	1.31397
8.84888	-5.86206	0.717955
8.9024	-6.66952	1.13309
8.95592	-7.93555	1.78397
9.00944	-5.6258	0.59649
9.06296	-6.59032	1.09237
9.11648	-6.20565	0.894603
9.17	-5.87508	0.724649
9.19145	-6.32024	0.953515
9.21149	-6.41221	1.0008
9.23153	-7.00519	1.30566
9.25157	-7.20953	1.41072
9.27161	-6.68727	1.14221
9.29165	-5.92963	0.752694
9.31169	-6.17684	0.879791
9.33173	-6.51498	1.05363
9.35177	-5.99275	0.785147
9.37181	-5.90326	0.739139
9.39185	-6.8851	1.24392
9.41189	-6.44315	1.01671
9.43193	-5.30833	0.433275
9.45197	-6.96175	1.28333
9.47201	-7.08299	1.34566
9.49205	-6.85337	1.22761
9.51209	-6.17433	0.878499
9.53213	-6.62858	1.11204
9.55217	-6.02282	0.800609
9.57221	-7.76067	1.69407
9.59225	-5.85494	0.714296
9.61229	-7.17823	1.39462
9.63233	-6.39458	0.991736
9.65237	-5.9392	0.757617
9.67241	-6.10674	0.843749
9.69245	-6.3692	0.978685
9.71249	-6.27958	0.932612
9.73253	-4.35859	-0.0550013
9.75257	-6.84129	1.2214
9.77261	-6.75482	1.17694
9.79265	-6.20944	0.89655
9.811	-7.26113	1.43724
9.83617	-6.40168	0.995386
9.86263	-7.94611	1.7894
9.88909	-6.69935	1.14842
9.91555	-6.19072	0.886927
9.94201	-6.36477	0.976411
9.96847	-5.39786	0.479304
9.99493	-6.83866	1.22005
10.0214	-6.00118	0.789481
10.0479	-6.55526	1.07434
10.0743	-5.69346	0.631279
10.1008	-5.85501	0.714331
10.1272	-5.8507	0.712116
10.1537	-5.97812	0.777627
10.1802	-5.28931	0.423494
10.208	-6.57791	1.08599
10.2318	-5.85887	0.716318
10.2539	-6.12477	0.853019
10.2761	-5.69109	0.630058
10.2983	-5.91388	0.744598
10.3205	-6.01726	0.797746
10.3427	-5.79483	0.683391
10.3648	-6.34916	0.968385
10.387	-6.59717	1.09589
10.4092	-7.63014	1.62696
10.4314	-6.42697	1.00839
10.4536	-6.29867	0.942428
10.4757	-5.47755	0.520275
10.4979	-5.68302	0.625908
10.5201	-5.41305	0.487115
10.5423	-5.70908	0.639307
10.5645	-5.52649	0.545433
10.5866	-5.34448	0.45186
10.6088	-6.11471	0.84785
10.631	-5.68504	0.626947
10.6532	-5.1988	0.376965
10.6754	-5.92301	0.749293
10.6975	-5.67926	0.623978
10.7197	-5.5761	0.570942
10.7641	-5.46849	0.515613
10.7863	-6.21369	0.898737
10.8084	-5.62208	0.594578
10.8306	-4.9156	0.231365
10.851	-4.6702	0.105202
10.8773	-5.61995	0.593484
10.9029	-5.77727	0.674366
10.954	-5.43813	0.500009
10.9795	-5.45135	0.506803
11.0051	-4.41363	-0.0267064
11.0306	-5.89971	0.737315
11.0561	-5.04467	0.29772
11.0817	-6.34435	0.965912
11.1072	-6.10708	0.843928
11.1327	-6.12332	0.852275
11.1583	-4.50867	0.022156
11.1838	-3.46894	-0.512387
11.2094	-4.02545	-0.226277
11.2349	-5.1715	0.362926
11.2604	-2.84817	-0.831535
11.286	-6.07564	0.827764
11.3115	-3.95292	-0.263566
11.3371	-3.86678	-0.30785
11.3626	-5.84752	0.710482
11.3881	-3.94591	-0.267167
11.4137	-5.40909	0.485078
11.4392	-5.45932	0.5109
11.4648	-4.05786	-0.209612
11.4903	-3.92717	-0.276801
11.5159	-3.60877	-0.440501
11.5414	-3.76403	-0.360676
11.5669	-3.80945	-0.337326
11.5925	-4.33911	-0.0650172
11.618	-5.74064	0.655533
11.6435	-4.22253	-0.124955
11.6691	-5.44088	0.50142
11.6946	-7.51236	1.56641
11.7202	-2.66178	-0.927364
11.7712	-4.26086	-0.10525
11.7968	-5.89842	0.736652
11.8223	-3.46866	-0.512532
11.8479	-5.31314	0.435747
11.8734	-5.85678	0.715241
11.898	-4.74261	0.142426
11.9463	-4.85252	0.198932
11.9946	-4.78379	0.163601
12.0429	-4.75981	0.15127
12.0912	-3.23747	-0.631393
12.1395	-2.89154	-0.809238
12.1878	-2.99465	-0.756228
12.2361	-4.23338	-0.119376
12.2844	-3.47582	-0.508849
12.3327	-1.9943	-1.27052

## Sheet: 3.Huagapo cave
Age (cal ka BP)	d18O	z-score*
1.04598	-12.88	-0.273491
1.05245	-13.02	0.0505637
1.05891	-13.43	0.99958
1.06539	-13.12	0.282031
1.07186	-13.39	0.906993
1.07834	-13.16	0.374618
1.08482	-12.94	-0.13461
1.0913	-13.19	0.444058
1.09778	-13.48	1.11531
1.10427	-13.13	0.305178
1.11076	-13.31	0.721819
1.11725	-13.07	0.166297
1.12375	-13.21	0.490352
1.13024	-12.79	-0.481811
1.13674	-13.02	0.0505637
1.14324	-12.8	-0.458664
1.14974	-13.05	0.120004
1.15625	-12.97	-0.06517
1.16275	-13.5	1.16161
1.16926	-13.15	0.351471
1.17577	-13.24	0.559792
1.17707	-12.95	-0.111463
1.17837	-12.83	-0.389224
1.17967	-12.94	-0.13461
1.18098	-13.01	0.0274169
1.18228	-12.9	-0.227197
1.18358	-13.19	0.444058
1.18488	-12.94	-0.13461
1.18618	-13.36	0.837552
1.18749	-12.92	-0.180904
1.18879	-13.1	0.235738
1.19009	-13.02	0.0505637
1.19139	-13.23	0.536645
1.1927	-13.06	0.143151
1.1953	-13.1	0.235738
1.1966	-12.67	-0.759572
1.19791	-12.44	-1.29195
1.19921	-12.55	-1.03733
1.20051	-12.96	-0.0883167
1.20181	-12.59	-0.944746
1.20312	-12.98	-0.0420232
1.20442	-12.43	-1.31509
1.20572	-12.93	-0.157757
1.20702	-12.81	-0.435518
1.20833	-12.93	-0.157757
1.20963	-12.61	-0.898452
1.21093	-12.98	-0.0420232
1.21224	-12.5	-1.15307
1.21354	-12.94	-0.13461
1.21484	-12.82	-0.412371
1.21615	-12.88	-0.273491
1.21745	-12.94	-0.13461
1.21875	-12.94	-0.13461
1.22005	-12.67	-0.759572
1.22136	-12.93	-0.157757
1.22266	-12.92	-0.180904
1.22396	-12.97	-0.06517
1.22527	-12.88	-0.273491
1.22657	-13.21	0.490352
1.22787	-12.94	-0.13461
1.22918	-13.26	0.606085
1.23048	-12.69	-0.713278
1.23178	-13.01	0.0274169
1.23309	-12.91	-0.20405
1.23439	-12.86	-0.319784
1.23569	-12.75	-0.574398
1.237	-13.1	0.235738
1.2383	-12.96	-0.0883167
1.2396	-13.02	0.0505637
1.24091	-12.91	-0.20405
1.24221	-13.33	0.768112
1.24351	-12.94	-0.13461
1.24482	-13.06	0.143151
1.24612	-12.82	-0.412371
1.24742	-13.11	0.258884
1.24873	-13.09	0.212591
1.25003	-13.06	0.143151
1.25134	-13.03	0.0737104
1.25264	-13.04	0.0968571
1.25394	-13.12	0.282031
1.25525	-13.17	0.397765
1.25655	-13.19	0.444058
1.25785	-13.08	0.189444
1.25916	-13.08	0.189444
1.26046	-13	0.00427021
1.26176	-12.95	-0.111463
1.26307	-12.84	-0.366077
1.26437	-12.82	-0.412371
1.26567	-12.73	-0.620691
1.26698	-12.73	-0.620691
1.26828	-12.73	-0.620691
1.26959	-12.69	-0.713278
1.27089	-12.68	-0.736425
1.27219	-12.67	-0.759572
1.2735	-12.71	-0.666985
1.2748	-12.49	-1.17621
1.2761	-12.73	-0.620691
1.27741	-12.79	-0.481811
1.27871	-12.82	-0.412371
1.28001	-12.85	-0.342931
1.28132	-12.95	-0.111463
1.28262	-12.97	-0.06517
1.28392	-13.03	0.0737104
1.28523	-13	0.00427021
1.28653	-13.08	0.189444
1.28784	-13.07	0.166297
1.28914	-13.01	0.0274169
1.29044	-12.79	-0.481811
1.29175	-12.88	-0.273491
1.29305	-12.98	-0.0420232
1.29435	-12.91	-0.20405
1.29566	-12.98	-0.0420232
1.29696	-13.02	0.0505637
1.29826	-12.7	-0.690132
1.29957	-12.95	-0.111463
1.30087	-12.83	-0.389224
1.30217	-12.92	-0.180904
1.30348	-12.9	-0.227197
1.30478	-12.85	-0.342931
1.30608	-12.65	-0.805865
1.30739	-12.71	-0.666985
1.30869	-12.69	-0.713278
1.30999	-12.76	-0.551251
1.3113	-12.77	-0.528105
1.3126	-12.88	-0.273491
1.3139	-12.85	-0.342931
1.3152	-12.99	-0.0188765
1.31651	-12.77	-0.528105
1.31781	-12.93	-0.157757
1.31911	-12.79	-0.481811
1.32042	-12.87	-0.296637
1.32172	-12.75	-0.574398
1.32302	-12.86	-0.319784
1.32433	-12.84	-0.366077
1.32563	-12.74	-0.597545
1.32693	-12.78	-0.504958
1.32823	-12.5	-1.15307
1.33084	-12.61	-0.898452
1.33214	-12.5	-1.15307
1.33345	-12.59	-0.944746
1.33475	-12.56	-1.01419
1.33605	-12.76	-0.551251
1.33735	-12.5	-1.15307
1.33866	-12.78	-0.504958
1.33996	-12.83	-0.389224
1.34126	-12.86	-0.319784
1.34256	-12.61	-0.898452
1.34387	-12.79	-0.481811
1.34517	-12.64	-0.829012
1.34647	-12.56	-1.01419
1.34777	-12.56	-1.01419
1.34907	-12.6	-0.921599
1.35168	-12.82	-0.412371
1.35298	-12.92	-0.180904
1.35428	-12.96	-0.0883167
1.35559	-12.89	-0.250344
1.35689	-12.92	-0.180904
1.35819	-12.91	-0.20405
1.35949	-13.2	0.467205
1.36079	-13.45	1.04587
1.36209	-12.84	-0.366077
1.3634	-12.75	-0.574398
1.3647	-12.68	-0.736425
1.366	-12.63	-0.852159
1.3673	-12.61	-0.898452
1.3686	-12.67	-0.759572
1.3699	-12.68	-0.736425
1.37121	-12.72	-0.643838
1.37251	-12.72	-0.643838
1.37381	-12.98	-0.0420232
1.37511	-12.7	-0.690132
1.37641	-12.81	-0.435518
1.37771	-12.86	-0.319784
1.37901	-12.51	-1.12992
1.38031	-12.65	-0.805865
1.38161	-12.32	-1.56971
1.38292	-12.69	-0.713278
1.38422	-12.74	-0.597545
1.38552	-12.79	-0.481811
1.38682	-12.74	-0.597545
1.38812	-12.8	-0.458664
1.38942	-12.91	-0.20405
1.39072	-12.94	-0.13461
1.39202	-13.02	0.0505637
1.39332	-13.06	0.143151
1.39462	-13.13	0.305178
1.39592	-13.02	0.0505637
1.39722	-13.4	0.930139
1.39852	-13.18	0.420911
1.39982	-13.21	0.490352
1.40112	-13.16	0.374618
1.40242	-13.12	0.282031
1.40372	-13.02	0.0505637
1.40502	-13.01	0.0274169
1.40632	-12.93	-0.157757
1.40762	-13.08	0.189444
1.40892	-13	0.00427021
1.41022	-13.21	0.490352
1.41152	-13.16	0.374618
1.41282	-13.24	0.559792
1.41412	-13.24	0.559792
1.41542	-13.31	0.721819
1.41672	-13.28	0.652379
1.41801	-13.3	0.698672
1.41931	-13.31	0.721819
1.42061	-13.2	0.467205
1.42191	-13.1	0.235738
1.42321	-12.88	-0.273491
1.42451	-12.92	-0.180904
1.42581	-12.97	-0.06517
1.42711	-12.01	-2.28726
1.4284	-13.02	0.0505637
1.4297	-13.02	0.0505637
1.431	-12.92	-0.180904
1.4323	-12.94	-0.13461
1.4336	-12.96	-0.0883167
1.43489	-12.98	-0.0420232
1.43619	-12.97	-0.06517
1.43749	-13.12	0.282031
1.43879	-12.86	-0.319784
1.44009	-12.96	-0.0883167
1.44138	-13	0.00427021
1.44268	-12.98	-0.0420232
1.44398	-12.76	-0.551251
1.44527	-12.99	-0.0188765
1.44657	-12.74	-0.597545
1.44787	-13.07	0.166297
1.44917	-13.03	0.0737104
1.45046	-13.2	0.467205
1.45176	-12.96	-0.0883167
1.45306	-13.22	0.513498
1.45435	-12.83	-0.389224
1.45565	-12.86	-0.319784
1.45695	-12.53	-1.08363
1.45824	-12.83	-0.389224
1.45954	-12.67	-0.759572
1.46083	-12.83	-0.389224
1.46213	-12.39	-1.40768
1.46343	-12.93	-0.157757
1.46472	-12.68	-0.736425
1.46602	-12.68	-0.736425
1.46731	-12.75	-0.574398
1.46861	-12.79	-0.481811
1.46991	-12.88	-0.273491
1.4712	-12.85	-0.342931
1.4725	-12.96	-0.0883167
1.47379	-12.84	-0.366077
1.47509	-12.66	-0.782719
1.47638	-12.85	-0.342931
1.47768	-13.17	0.397765
1.47897	-12.86	-0.319784
1.48027	-12.72	-0.643838
1.48156	-12.9	-0.227197
1.48285	-12.76	-0.551251
1.48415	-13.12	0.282031
1.48544	-12.56	-1.01419
1.48674	-13.01	0.0274169
1.48803	-12.8	-0.458664
1.48932	-13.05	0.120004
1.49062	-12.9	-0.227197
1.49191	-13	0.00427021
1.4945	-12.98	-0.0420232
1.49579	-13.01	0.0274169
1.49709	-12.98	-0.0420232
1.49838	-13.17	0.397765
1.49967	-13.08	0.189444
1.50096	-12.88	-0.273491
1.50226	-12.98	-0.0420232
1.50355	-12.87	-0.296637
1.50484	-12.93	-0.157757
1.50613	-12.78	-0.504958
1.50743	-12.99	-0.0188765
1.50872	-12.95	-0.111463
1.51001	-12.99	-0.0188765
1.5113	-12.96	-0.0883167
1.51259	-12.96	-0.0883167
1.51389	-12.94	-0.13461
1.51518	-13.07	0.166297
1.51647	-12.91	-0.20405
1.51776	-13.07	0.166297
1.51905	-12.78	-0.504958
1.52034	-12.91	-0.20405
1.52163	-12.8	-0.458664
1.52292	-12.96	-0.0883167
1.52422	-13.24	0.559792
1.52551	-12.94	-0.13461
1.5268	-13.03	0.0737104
1.52809	-13.24	0.559792
1.52938	-12.74	-0.597545
1.53067	-13.02	0.0505637
1.53196	-13.02	0.0505637
1.53325	-12.86	-0.319784
1.53454	-12.95	-0.111463
1.53583	-12.95	-0.111463
1.53712	-12.8	-0.458664
1.5384	-12.98	-0.0420232
1.54098	-13.08	0.189444
1.54227	-13.07	0.166297
1.54356	-13.04	0.0968571
1.54485	-13.09	0.212591
1.54614	-13.06	0.143151
1.54743	-13.16	0.374618
1.54871	-13.08	0.189444
1.55	-13.02	0.0505637
1.55129	-12.71	-0.666985
1.55258	-12.97	-0.06517
1.55387	-13.2	0.467205
1.55515	-13.28	0.652379
1.55644	-12.98	-0.0420232
1.55773	-13	0.00427021
1.55902	-13.15	0.351471
1.5603	-13.16	0.374618
1.56159	-13.1	0.235738
1.56288	-13.05	0.120004
1.56416	-13.03	0.0737104
1.56545	-13.01	0.0274169
1.56674	-13.06	0.143151
1.56802	-12.82	-0.412371
1.56931	-12.88	-0.273491
1.57059	-12.86	-0.319784
1.57188	-12.81	-0.435518
1.57316	-12.86	-0.319784
1.57445	-12.72	-0.643838
1.57574	-12.74	-0.597545
1.57702	-12.68	-0.736425
1.57831	-12.78	-0.504958
1.57959	-12.96	-0.0883167
1.58087	-12.85	-0.342931
1.58216	-12.91	-0.20405
1.58344	-12.67	-0.759572
1.58473	-12.87	-0.296637
1.58601	-13.11	0.258884
1.5873	-12.92	-0.180904
1.58858	-13.21	0.490352
1.58986	-12.89	-0.250344
1.59115	-13.12	0.282031
1.59243	-12.74	-0.597545
1.59371	-12.93	-0.157757
1.595	-12.78	-0.504958
1.59628	-12.92	-0.180904
1.59756	-12.83	-0.389224
1.59884	-13.01	0.0274169
1.60013	-12.77	-0.528105
1.60141	-13.01	0.0274169
1.60269	-12.99	-0.0188765
1.60397	-13.88	2.04118
1.60525	-13.17	0.397765
1.60654	-13.37	0.860699
1.60782	-13.26	0.606085
1.6091	-13.46	1.06902
1.61038	-13.26	0.606085
1.61166	-13.17	0.397765
1.61294	-13.41	0.953286
1.61422	-13.24	0.559792
1.6155	-13.21	0.490352
1.61678	-13.48	1.11531
1.61806	-13.29	0.675525
1.61934	-13.21	0.490352
1.62062	-13.3	0.698672
1.6219	-13.27	0.629232
1.62318	-13.3	0.698672
1.62446	-13.36	0.837552
1.62574	-13.37	0.860699
1.62702	-13.45	1.04587
1.6283	-13.46	1.06902
1.62958	-13.48	1.11531
1.63086	-13.59	1.36993
1.63213	-13.36	0.837552
1.63341	-13.37	0.860699
1.63469	-13.58	1.34678
1.63597	-13.57	1.32363
1.63725	-13.79	1.83286
1.63852	-12.94	-0.13461
1.6398	-13.58	1.34678
1.64108	-13.49	1.13846
1.64235	-13.47	1.09217
1.64491	-13.2	0.467205
1.64618	-13.3	0.698672
1.65256	-13.31	0.721819
1.65894	-13.09	0.212591
1.66531	-12.91	-0.20405
1.67168	-13.25	0.582938
1.67804	-13.08	0.189444
1.68439	-12.92	-0.180904
1.69075	-13.29	0.675525
1.69709	-12.84	-0.366077
1.70344	-13.1	0.235738
1.70977	-13.08	0.189444
1.71611	-13.15	0.351471
1.72243	-13.38	0.883846
1.72876	-13.47	1.09217
1.73507	-13.7	1.62454
1.74139	-13.49	1.13846
1.74769	-13.78	1.80972
1.754	-13.3	0.698672
1.76029	-13.62	1.43937
1.76658	-13.38	0.883846
1.77287	-13.72	1.67083
1.77915	-13.38	0.883846
1.78543	-13.74	1.71713
1.79169	-13.43	0.99958
1.80422	-13.55	1.27734
1.81047	-13.59	1.36993
1.81672	-13.27	0.629232
1.82296	-13.4	0.930139
1.82919	-12.95	-0.111463
1.83542	-13.3	0.698672
1.84164	-13.26	0.606085
1.84786	-13.75	1.74027
1.85407	-13.51	1.18475
1.86028	-13.58	1.34678
1.86647	-13.45	1.04587
1.87267	-14.11	2.57356
1.87885	-13.42	0.976433
1.88503	-14.05	2.43468
1.89121	-13.78	1.80972
1.89737	-13.87	2.01804
1.90354	-13.37	0.860699
1.90969	-13.97	2.2495
1.91584	-13.74	1.71713
1.92198	-13.87	2.01804
1.92812	-13.15	0.351471
1.94037	-12.93	-0.157757
1.94648	-13.47	1.09217
1.95259	-13.46	1.06902
1.95869	-13.52	1.2079
1.96478	-13.61	1.41622
1.97087	-13.22	0.513498
1.97695	-13.22	0.513498
1.98303	-13.9	2.08748
1.9891	-13.3	0.698672
1.99516	-13.68	1.57825
2.00121	-13.07	0.166297
2.00725	-13.47	1.09217
2.01329	-12.94	-0.13461
2.01933	-13.51	1.18475
2.02535	-12.84	-0.366077
2.03137	-13.81	1.87916
2.03738	-13.26	0.606085
2.04338	-13.93	2.15692
2.04938	-13.1	0.235738
2.05537	-13.65	1.50881
2.06135	-13.1	0.235738
2.06732	-13.63	1.46251
2.07925	-13.27	0.629232
2.09114	-13.31	0.721819
2.09708	-13.34	0.791259
2.10301	-13.66	1.53195
2.10893	-13.14	0.328324
2.11484	-13.58	1.34678
2.12075	-13.21	0.490352
2.12665	-13.78	1.80972
2.13254	-13.39	0.906993
2.13842	-13.76	1.76342
2.14429	-13.26	0.606085
2.15016	-13.4	0.930139
2.15602	-13.09	0.212591
2.16187	-13.43	0.99958
2.16772	-13.63	1.46251
2.17355	-13.77	1.78657
2.17938	-13.98	2.27265
2.1852	-13.95	2.20321
2.19101	-13.74	1.71713
2.19682	-13.72	1.67083
2.20261	-13.45	1.04587
2.2084	-13.35	0.814406
2.21418	-13.48	1.11531
2.22572	-13.41	0.953286
2.23147	-13.5	1.16161
2.23722	-13.59	1.36993
2.24296	-13.55	1.27734
2.24869	-13.24	0.559792
2.25442	-13.51	1.18475
2.26013	-13.44	1.02273
2.26584	-13.52	1.2079
2.27154	-14.02	2.36524
2.27723	-13.66	1.53195
2.28291	-13.35	0.814406
2.28858	-13.76	1.76342
2.29425	-13.4	0.930139
2.3112	-13.36	0.837552
2.31683	-13.68	1.57825
2.32245	-13.84	1.9486
2.32807	-13.58	1.34678
2.33368	-13.81	1.87916
2.33927	-13.35	0.814406
2.34486	-13.65	1.50881
2.35045	-13.25	0.582938
2.35602	-14.09	2.52726
2.36158	-13.8	1.85601
2.36714	-13.7	1.62454
2.37269	-12.97	-0.06517
2.37823	-13.84	1.9486
2.38376	-13.43	0.99958
2.38928	-13.95	2.20321
2.39479	-13.79	1.83286
2.4003	-14.1	2.55041
2.4058	-13.27	0.629232
2.41128	-13.78	1.80972
2.41676	-13.37	0.860699
2.42223	-13.82	1.9023
2.4277	-13.93	2.15692
2.43315	-13.87	2.01804
2.43859	-13.5	1.16161
2.44403	-13.94	2.18006
2.44946	-13.77	1.78657
2.45488	-13.87	2.01804
2.46029	-13.02	0.0505637
2.46569	-14.11	2.57356
2.47108	-13.79	1.83286
2.47647	-13.99	2.2958
2.48184	-13.66	1.53195
2.48721	-13.81	1.87916
2.49257	-13.28	0.652379
2.49792	-13.89	2.06433
2.50326	-13.21	0.490352
2.50859	-13.46	1.06902
2.51392	-13.37	0.860699
2.51923	-13.87	2.01804
2.52454	-13.22	0.513498
2.52984	-13.17	0.397765
2.53513	-13.22	0.513498
2.54041	-13.38	0.883846
2.54568	-13.13	0.305178
2.55094	-12.95	-0.111463
2.5562	-13.4	0.930139
2.56144	-12.97	-0.06517
2.56668	-11.88	-2.58816
2.57191	-13.26	0.606085
2.57713	-13.25	0.582938
2.58234	-12.95	-0.111463
2.58754	-11.99	-2.33355
2.59273	-13.42	0.976433
2.59792	-13.28	0.652379
2.60309	-13.27	0.629232
2.60826	-13.31	0.721819
2.61342	-12.91	-0.20405
2.61857	-13.2	0.467205
2.62371	-13.34	0.791259
2.62884	-13.45	1.04587
2.63397	-13.33	0.768112
2.63908	-13.23	0.536645
2.64419	-13.39	0.906993
2.64929	-13.41	0.953286
2.65438	-13.34	0.791259
2.65946	-13.21	0.490352
2.66453	-12.04	-2.21782
2.66959	-13.06	0.143151
2.67465	-12.63	-0.852159
2.67969	-13.09	0.212591
2.68473	-12.56	-1.01419
2.68976	-13.17	0.397765
2.69478	-12.71	-0.666985
2.69979	-13.28	0.652379
2.7048	-13.05	0.120004
2.70979	-13.14	0.328324
2.71478	-13.46	1.06902
2.71975	-13.46	1.06902
2.72472	-13.36	0.837552
2.72968	-13.3	0.698672
2.73464	-13.53	1.23105
2.73958	-13.05	0.120004
2.74451	-13.03	0.0737104
2.74944	-12.74	-0.597545
2.75436	-13.54	1.25419
2.75927	-13.29	0.675525
2.76417	-13.55	1.27734
2.76906	-13.5	1.16161
2.77394	-13.65	1.50881
2.77882	-13.28	0.652379
2.78369	-13.67	1.5551
2.78855	-13.5	1.16161
2.7934	-13.43	0.99958
2.79824	-13.73	1.69398
2.80307	-13.51	1.18475
2.8079	-12.95	-0.111463
2.81271	-13.38	0.883846
2.81752	-13.75	1.74027
2.82232	-13.72	1.67083
2.82711	-13.61	1.41622
2.8319	-13.89	2.06433
2.83667	-13.46	1.06902
2.84144	-13.64	1.48566
2.8462	-13.32	0.744966
2.85095	-13.22	0.513498
2.85569	-13.28	0.652379
2.86043	-13.7	1.62454
2.86515	-13.2	0.467205
2.86987	-13.5	1.16161
2.87458	-13.15	0.351471
2.87928	-13.39	0.906993
2.88397	-13.39	0.906993
2.88866	-13.37	0.860699
2.89334	-13.5	1.16161
2.89801	-13.41	0.953286
2.90267	-13.38	0.883846
2.90732	-13.37	0.860699
2.91196	-13.23	0.536645
2.9166	-13.46	1.06902
2.92123	-13.43	0.99958
2.92585	-13.41	0.953286
2.93046	-13.36	0.837552
2.93507	-13.26	0.606085
2.93967	-13.24	0.559792
2.94426	-13.22	0.513498
2.94884	-13.2	0.467205
2.95341	-13.4	0.930139
2.96254	-13.33	0.768112
2.96709	-13.15	0.351471
2.97163	-13.36	0.837552
2.97617	-13.33	0.768112
2.98521	-13.27	0.629232
2.98972	-13.18	0.420911
2.99423	-13.26	0.606085
3.00321	-13.37	0.860699
3.0077	-13.23	0.536645
3.01217	-13.4	0.930139
3.01664	-13.19	0.444058
3.0211	-13.2	0.467205
3.02555	-13.28	0.652379
3.02999	-13.42	0.976433
3.03443	-13.21	0.490352
3.03886	-13.36	0.837552
3.04328	-13.31	0.721819
3.04769	-13.59	1.36993
3.0521	-13.43	0.99958
3.0565	-13.33	0.768112
3.06089	-13.48	1.11531
3.06528	-13.86	1.99489
3.06966	-13.78	1.80972
3.07403	-13.66	1.53195
3.07839	-13	0.00427021
3.08275	-13.33	0.768112
3.0871	-13.04	0.0968571
3.09144	-13.31	0.721819
3.09578	-13.33	0.768112
3.10011	-13.81	1.87916
3.10443	-13.26	0.606085
3.10874	-13.31	0.721819
3.11305	-13.3	0.698672
3.11735	-13.52	1.2079
3.12164	-13.39	0.906993
3.12593	-13.37	0.860699
3.13021	-13.63	1.46251
3.13875	-13.48	1.11531
3.14301	-13.45	1.04587
3.14726	-13.37	0.860699
3.15151	-13.52	1.2079
3.15575	-13.25	0.582938
3.15998	-13.37	0.860699
3.16421	-13.11	0.258884
3.16843	-13.26	0.606085
3.17264	-13.38	0.883846
3.17685	-13.41	0.953286
3.18105	-13.35	0.814406
3.18524	-13.34	0.791259
3.18943	-13.37	0.860699
3.19361	-13.21	0.490352
3.19778	-13.55	1.27734
3.20195	-13.17	0.397765
3.20612	-13.27	0.629232
3.21027	-13.01	0.0274169
3.21856	-13.4	0.930139
3.2227	-13.52	1.2079
3.22683	-12.82	-0.412371
3.23096	-13.07	0.166297
3.23508	-13.18	0.420911
3.2433	-12.98	-0.0420232
3.25149	-13.47	1.09217
3.25966	-13.61	1.41622
3.26781	-13.68	1.57825
3.27594	-13.45	1.04587
3.28404	-13.49	1.13846
3.29212	-13.44	1.02273
3.30018	-13.37	0.860699
3.30822	-13.12	0.282031
3.31223	-13.29	0.675525
3.31623	-13.61	1.41622
3.32423	-13.71	1.64769
3.32822	-13.54	1.25419
3.3322	-13.55	1.27734
3.34015	-12.91	-0.20405
3.34412	-13.32	0.744966
3.34808	-13.56	1.30049
3.35204	-13.58	1.34678
3.35599	-13.7	1.62454
3.35994	-13.38	0.883846
3.36388	-13.65	1.50881
3.36782	-13.52	1.2079
3.37175	-12.95	-0.111463
3.37568	-13.31	0.721819
3.38352	-13.79	1.83286
3.38744	-13.31	0.721819
3.39135	-13.63	1.46251
3.39525	-13.44	1.02273
3.39915	-13.66	1.53195
3.40305	-13.55	1.27734
3.40694	-13.01	0.0274169
3.41083	-13.44	1.02273
3.41471	-13.42	0.976433
3.41859	-13.06	0.143151
3.42246	-13.09	0.212591
3.42633	-13.53	1.23105
3.43019	-13.56	1.30049
3.43405	-12.93	-0.157757
3.43791	-13.04	0.0968571
3.44176	-13.6	1.39307
3.44561	-13.46	1.06902
3.44945	-13.51	1.18475
3.45329	-13.04	0.0968571
3.45713	-13.75	1.74027
3.46479	-13.18	0.420911
3.47243	-13.1	0.235738
3.48006	-12.88	-0.273491
3.48767	-13.36	0.837552
3.49527	-13.44	1.02273
3.50286	-13.35	0.814406
3.51043	-12.99	-0.0188765
3.51798	-12.82	-0.412371
3.52553	-13.21	0.490352
3.53306	-13.53	1.23105
3.54057	-13.02	0.0505637
3.55557	-13.31	0.721819
3.57052	-13.66	1.53195
3.57798	-13.15	0.351471
3.58543	-13.46	1.06902
3.59287	-13.45	1.04587
3.6003	-12.97	-0.06517
3.60772	-12.9	-0.227197
3.61512	-13.43	0.99958
3.62992	-12.83	-0.389224
3.6373	-12.67	-0.759572
3.65204	-13.52	1.2079
3.6594	-13.28	0.652379
3.66675	-13.05	0.120004
3.6741	-13.56	1.30049
3.6961	-13.02	0.0505637
3.71074	-13.1	0.235738
3.72537	-12.6	-0.921599
3.75457	-12.44	-1.29195
3.76186	-13.14	0.328324
3.76915	-13.23	0.536645
3.77644	-12.73	-0.620691
3.78373	-12.55	-1.03733
3.79102	-12.86	-0.319784
3.7983	-12.91	-0.20405
3.80559	-12.92	-0.180904
3.81288	-13.34	0.791259
3.82016	-13.18	0.420911
3.82745	-13.21	0.490352
3.83474	-12.72	-0.643838
3.84203	-12.79	-0.481811
3.84932	-13.35	0.814406
3.85661	-13.19	0.444058
3.86391	-12.88	-0.273491
3.87121	-13.38	0.883846
3.88581	-12.83	-0.389224
3.90043	-13.27	0.629232
3.90775	-13.2	0.467205
3.91507	-12.87	-0.296637
3.9224	-12.96	-0.0883167
3.92973	-13.23	0.536645
3.94441	-12.94	-0.13461
3.95912	-13.07	0.166297
3.96649	-13.08	0.189444
3.97386	-13.28	0.652379
3.98863	-13.16	0.374618
3.99602	-12.73	-0.620691
4.00343	-12.8	-0.458664
4.01084	-12.79	-0.481811
4.0257	-12.55	-1.03733
4.03315	-13.17	0.397765
4.0406	-12.42	-1.33824
4.04807	-12.66	-0.782719
4.05554	-12.99	-0.0188765
4.07053	-12.68	-0.736425
4.07804	-12.5	-1.15307
4.08557	-12.68	-0.736425
4.0931	-12.84	-0.366077
4.10066	-12.5	-1.15307
4.10822	-12.9	-0.227197
4.1158	-12.72	-0.643838
4.12339	-13.28	0.652379
4.13099	-12.43	-1.31509
4.13861	-12.5	-1.15307
4.14625	-12.32	-1.56971
4.1539	-13.01	0.0274169
4.16156	-12.32	-1.56971
4.16925	-13.06	0.143151
4.17694	-12.79	-0.481811
4.19239	-12.51	-1.12992
4.20014	-13.39	0.906993
4.2079	-13.08	0.189444
4.21568	-13.03	0.0737104
4.22349	-12.85	-0.342931
4.2313	-12.65	-0.805865
4.23914	-12.68	-0.736425
4.26277	-12.61	-0.898452
4.28657	-12.75	-0.574398
4.29454	-12.85	-0.342931
4.30254	-12.87	-0.296637
4.31055	-13.37	0.860699
4.31859	-13.15	0.351471
4.32665	-12.83	-0.389224
4.33473	-13.05	0.120004
4.35096	-13.01	0.0274169
4.3591	-13.11	0.258884
4.36727	-12.76	-0.551251
4.37547	-12.33	-1.54656
4.38368	-13.01	0.0274169
4.40018	-12.69	-0.713278
4.40847	-13.34	0.791259
4.41678	-12.91	-0.20405
4.42512	-12.66	-0.782719
4.43347	-12.83	-0.389224
4.44186	-13.04	0.0968571
4.45027	-12.97	-0.06517
4.4587	-12.52	-1.10677
4.46716	-12.9	-0.227197
4.48416	-12.71	-0.666985
4.4927	-12.53	-1.08363
4.50126	-12.65	-0.805865
4.50985	-12.38	-1.43083
4.51847	-12.83	-0.389224
4.52712	-12.5	-1.15307
4.53579	-12.24	-1.75488
4.54449	-12.63	-0.852159
4.56196	-12.78	-0.504958
4.57075	-12.6	-0.921599
4.57956	-12.81	-0.435518
4.58839	-12.83	-0.389224
4.59726	-12.61	-0.898452
4.60615	-12.79	-0.481811
4.61507	-13.26	0.606085
4.62403	-13.07	0.166297
4.63301	-12.78	-0.504958
4.64201	-12.84	-0.366077
4.66012	-12.89	-0.250344
4.66922	-12.84	-0.366077
4.67834	-12.72	-0.643838
4.6875	-13.05	0.120004
4.69669	-12.89	-0.250344
4.7059	-12.92	-0.180904
4.71515	-12.73	-0.620691
4.73373	-12.53	-1.08363
4.74307	-13.07	0.166297
4.75244	-12.91	-0.20405
4.76184	-13.03	0.0737104
4.77127	-12.87	-0.296637
4.78073	-13.05	0.120004
4.79022	-12.87	-0.296637
4.79974	-12.72	-0.643838
4.80929	-12.84	-0.366077
4.81887	-13.01	0.0274169
4.82849	-12.67	-0.759572
4.83813	-12.83	-0.389224
4.84781	-12.59	-0.944746
4.85752	-12.74	-0.597545
4.86726	-12.53	-1.08363
4.88683	-12.61	-0.898452
4.89667	-12.63	-0.852159
4.90653	-12.55	-1.03733
4.91643	-12.66	-0.782719
4.92636	-12.61	-0.898452
4.93632	-13.05	0.120004
4.94631	-12.92	-0.180904
4.95634	-13.06	0.143151
4.96639	-13	0.00427021
4.9866	-12.99	-0.0188765
4.99674	-13.05	0.120004
5.00693	-13.07	0.166297
5.01714	-12.98	-0.0420232
5.02738	-13.09	0.212591
5.03766	-13.3	0.698672
5.04797	-12.41	-1.36139
5.0583	-12.65	-0.805865
5.06867	-12.3	-1.616
5.07908	-12.39	-1.40768
5.08951	-12.24	-1.75488
5.09997	-12.3	-1.616
5.11047	-12.5	-1.15307
5.12099	-12.65	-0.805865
5.13155	-12.92	-0.180904
5.14213	-12.41	-1.36139
5.15275	-12.06	-2.17152
5.1634	-12.34	-1.52341
5.17408	-12.23	-1.77803
5.18479	-12.38	-1.43083
5.2063	-12.57	-0.991039
5.2171	-12.69	-0.713278
5.22793	-12.59	-0.944746
5.23879	-12.75	-0.574398
5.24968	-12.49	-1.17621
5.2606	-12.81	-0.435518
5.27155	-12.75	-0.574398
5.29353	-12.77	-0.528105
5.30457	-12.72	-0.643838
5.31563	-12.86	-0.319784
5.32672	-12.59	-0.944746
5.33784	-12.69	-0.713278
5.34899	-12.79	-0.481811
5.36017	-12.59	-0.944746
5.37137	-12.58	-0.967892
5.38261	-12.26	-1.70859
5.39387	-12.29	-1.63915
5.40515	-12.71	-0.666985
5.41647	-12.67	-0.759572
5.42781	-12.27	-1.68544
5.43917	-12.74	-0.597545
5.45056	-12.24	-1.75488
5.46198	-12.73	-0.620691
5.47343	-12.45	-1.2688
5.4849	-12.65	-0.805865
5.49639	-12.09	-2.10208
5.50791	-11.96	-2.40299
5.51945	-12.15	-1.9632
5.53102	-12.38	-1.43083
5.54261	-12.54	-1.06048
5.55422	-12.39	-1.40768
5.56586	-12.38	-1.43083
5.57752	-12.39	-1.40768
5.58921	-12.52	-1.10677
5.60091	-12.28	-1.66229
5.61264	-12.35	-1.50027
5.62439	-12.68	-0.736425
5.63616	-12.45	-1.2688
5.64795	-12.42	-1.33824
5.65976	-12.46	-1.24565
5.67159	-12.39	-1.40768
5.68344	-12.27	-1.68544
5.69531	-12.3	-1.616
5.7072	-12.72	-0.643838
5.71911	-12.67	-0.759572
5.73104	-12.45	-1.2688
5.74298	-12.06	-2.17152
5.75494	-12.56	-1.01419
5.76692	-12.5	-1.15307
5.77891	-12.46	-1.24565
5.79092	-12	-2.3104
5.80294	-12.66	-0.782719
5.81498	-12.76	-0.551251
5.82704	-12.53	-1.08363
5.83911	-12.3	-1.616
5.85119	-12.47	-1.22251
5.86328	-12.6	-0.921599
5.87539	-12.42	-1.33824
5.88751	-12.67	-0.759572
5.89964	-12.05	-2.19467
5.91178	-12.65	-0.805865
5.92393	-12.59	-0.944746
5.9361	-12.32	-1.56971
5.94827	-12.52	-1.10677
5.96045	-12.59	-0.944746
5.97264	-12.47	-1.22251
5.98483	-12.5	-1.15307
5.99704	-12.28	-1.66229
6.00924	-12.16	-1.94006
6.02146	-12.36	-1.47712
6.03368	-12.53	-1.08363
6.04591	-12.61	-0.898452
6.05814	-13.32	0.744966
6.07037	-12.8	-0.458664
6.0826	-12.71	-0.666985
6.10708	-12.74	-0.597545
6.11932	-12.42	-1.33824
6.13156	-12.46	-1.24565
6.1438	-12.62	-0.875306
6.15604	-12.04	-2.21782
6.16827	-12.19	-1.87061
6.18051	-12.45	-1.2688
6.19274	-12.41	-1.36139
6.20497	-12.49	-1.17621
6.21719	-12.03	-2.24096
6.2294	-12.58	-0.967892
6.25382	-12.48	-1.19936
6.26601	-12.12	-2.03264
6.2782	-12.69	-0.713278
6.29037	-12.3	-1.616
6.30254	-12.5	-1.15307
6.3147	-11.93	-2.47243
6.32684	-12.63	-0.852159
6.33897	-12.43	-1.31509
6.35109	-12.49	-1.17621
6.3632	-12.37	-1.45397
6.37529	-12.04	-2.21782
6.38736	-12.34	-1.52341
6.39942	-11.86	-2.63446
6.41145	-12.37	-1.45397
6.42347	-11.57	-3.30571
6.43548	-12.48	-1.19936
6.44746	-11.51	-3.44459
6.45942	-12.08	-2.12523
6.47135	-11.89	-2.56502
6.48327	-12.33	-1.54656
6.49516	-12.42	-1.33824
6.50702	-12.25	-1.73173
6.51886	-12.1	-2.07894
6.53068	-12.3	-1.616
6.54246	-11.92	-2.49558
6.55422	-12.42	-1.33824
6.56594	-12.14	-1.98635
6.57764	-12.31	-1.59285
6.5893	-11.84	-2.68075
6.60093	-12.04	-2.21782
6.61253	-12.19	-1.87061
6.62409	-12.44	-1.29195
6.63562	-12.5	-1.15307
6.64711	-12.3	-1.616
6.65856	-12.2	-1.84747
6.66997	-12.12	-2.03264
6.68135	-12.27	-1.68544
6.70396	-12.43	-1.31509
6.71521	-12.2	-1.84747
6.72641	-12.26	-1.70859
6.73756	-12.25	-1.73173
6.74867	-12.09	-2.10208
6.75973	-12.18	-1.89376
6.77074	-12.23	-1.77803
6.7817	-12.47	-1.22251
6.79261	-12.26	-1.70859
6.80346	-12.73	-0.620691
6.81426	-12.8	-0.458664
6.82501	-12.54	-1.06048
6.8357	-12.43	-1.31509
6.84633	-12.32	-1.56971
6.8569	-12.46	-1.24565
6.86742	-12.5	-1.15307
6.87787	-12.28	-1.66229
6.88826	-12.64	-0.829012
6.89858	-12.28	-1.66229
6.90884	-12.28	-1.66229
6.91903	-12.06	-2.17152
6.92915	-12.6	-0.921599
6.93921	-12.37	-1.45397
6.94919	-12.12	-2.03264
6.9591	-12.2	-1.84747
6.96894	-12.38	-1.43083
6.97871	-12.25	-1.73173
6.98839	-12.66	-0.782719
6.998	-11.92	-2.49558
7.00753	-12.96	-0.0883167
7.01699	-12.67	-0.759572
7.02635	-13.01	0.0274169
7.03564	-12.61	-0.898452
7.04484	-12.91	-0.20405
7.05395	-12.42	-1.33824
7.06298	-12.81	-0.435518
7.07192	-12.58	-0.967892
7.08077	-12.73	-0.620691
7.08952	-12.5	-1.15307
7.09818	-12.35	-1.50027
7.10675	-12.52	-1.10677
7.11522	-12.41	-1.36139
7.12359	-12.31	-1.59285
7.13186	-12.52	-1.10677
7.14003	-12.07	-2.14838
7.15605	-12.44	-1.29195

## Sheet: 4.Cueva del Tigre Perdido
Age (cal ka BP)	d18O	z-score*
0.024	-7.19	0.65225
0.071	-7.39	0.970498
0.094	-6.87	0.143054
0.118	-6.74	-0.0638074
0.142	-6.62	-0.254756
0.165	-7.27	0.779549
0.189	-6.74	-0.0638074
0.212	-7.06	0.445389
0.236	-6.66	-0.191106
0.259	-7.08	0.477214
0.272	-6.91	0.206703
0.282	-6.26	-0.827602
0.288	-7.72	1.49561
0.292	-7.02	0.381739
0.296	-6.86	0.127141
0.3	-7.22	0.699987
0.304	-7.45	1.06597
0.309	-7.13	0.556776
0.314	-7.51	1.16145
0.321	-7.66	1.40013
0.364	-7.5	1.14553
0.411	-7.28	0.795461
0.452	-6.98	0.31809
0.494	-6.39	-0.620741
0.547	-7	0.349915
0.627	-6.81	0.0475793
0.673	-7.25	0.747724
0.711	-6.72	-0.0956322
0.755	-6.98	0.31809
0.792	-7.13	0.556776
0.828	-7.09	0.493126
0.87	-7.55	1.2251
0.907	-7.68	1.43196
0.951	-7.51	1.16145
0.988	-7.01	0.365827
1.026	-7.04	0.413564
1.075	-7.24	0.731812
1.116	-6.78	-0.000157861
1.159	-7.2	0.668162
1.21	-7.23	0.715899
1.251	-6.73	-0.0797198
1.293	-7.05	0.429476
1.316	-7.01	0.365827
1.332	-6.95	0.270353
1.349	-7.32	0.859111
1.362	-7.02	0.381739
1.376	-7.14	0.572688
1.388	-6.62	-0.254756
1.4	-8.03	1.98889
1.414	-7.6	1.30466
1.425	-7.74	1.52743
1.437	-7.5	1.14553
1.453	-7.53	1.19327
1.465	-7.84	1.68655
1.481	-6.94	0.25444
1.495	-7.58	1.27283
1.509	-7.48	1.11371
1.525	-6.4	-0.604828
1.539	-7.05	0.429476
1.554	-6.71	-0.111545
1.567	-7.18	0.636337
1.579	-6.77	-0.0160702
1.605	-6.84	0.0953164
1.615	-6.94	0.25444
1.629	-6.89	0.174878
1.653	-7.09	0.493126
1.664	-6.9	0.190791
1.674	-6.51	-0.429792
1.687	-8.46	2.67312
1.697	-7.24	0.731812
1.71	-6.97	0.302177
1.72	-6.63	-0.238844
1.731	-6.89	0.174878
1.743	-6.94	0.25444
1.753	-7.03	0.397652
1.763	-6.89	0.174878
1.775	-7.52	1.17736
1.785	-6.58	-0.318406
1.798	-6.66	-0.191106
1.809	-6.49	-0.461617
1.82	-6.94	0.25444
1.833	-7.23	0.715899
1.844	-6.92	0.222616
1.858	-6.85	0.111229
1.869	-6.66	-0.191106
1.88	-6.7	-0.127457
1.895	-7.19	0.65225
1.908	-7.67	1.41604
1.921	-7.02	0.381739
1.939	-6.97	0.302177
1.974	-7.23	0.715899
1.99	-7.28	0.795461
2.005	-7.04	0.413564
2.021	-7.32	0.859111
2.034	-7.36	0.92276
2.05	-7.3	0.827286
2.061	-7.44	1.05006
2.072	-7.34	0.890936
2.086	-7.12	0.540863
2.096	-7.29	0.811374
2.106	-7.24	0.731812
2.119	-7.24	0.731812
2.129	-7.57	1.25692
2.141	-7.44	1.05006
2.151	-6.92	0.222616
2.161	-6.67	-0.175194
2.173	-7	0.349915
2.183	-7.12	0.540863
2.195	-7.11	0.524951
2.204	-7.39	0.970498
2.213	-7.78	1.59108
2.225	-6.98	0.31809
2.234	-6.95	0.270353
2.243	-6.75	-0.047895
2.255	-6.76	-0.0319826
2.264	-6.5	-0.445705
2.275	-6.86	0.127141
2.285	-6.84	0.0953164
2.295	-7	0.349915
2.307	-6.77	-0.0160702
2.317	-7.32	0.859111
2.328	-6.89	0.174878
2.338	-7.13	0.556776
2.348	-7.29	0.811374
2.36	-7.45	1.06597
2.371	-7.53	1.19327
2.38	-7.55	1.2251
2.392	-7.28	0.795461
2.402	-7.45	1.06597
2.415	-7.57	1.25692
2.425	-7.73	1.51152
2.436	-7.36	0.92276
2.448	-7.8	1.62291
2.459	-8.31	2.43444
2.472	-7.58	1.27283
2.484	-7.49	1.12962
2.51	-7.6	1.30466
2.523	-7.33	0.875023
2.535	-7.18	0.636337
2.55	-7.11	0.524951
2.562	-7.25	0.747724
2.577	-6.98	0.31809
2.589	-7.91	1.79794
2.599	-7.98	1.90933
2.61	-6.99	0.334002
2.618	-7.37	0.938673
2.628	-7.02	0.381739
2.635	-7.83	1.67064
2.642	-7.01	0.365827
2.651	-7.25	0.747724
2.657	-7.37	0.938673
2.663	-7.37	0.938673
2.671	-7.17	0.620425
2.678	-7.03	0.397652
2.686	-7.11	0.524951
2.692	-7.21	0.684075
2.698	-7.29	0.811374
2.706	-7.47	1.0978
2.712	-7.52	1.17736
2.725	-7.07	0.461301
2.731	-7.5	1.14553
2.738	-7.27	0.779549
2.744	-7.2	0.668162
2.749	-7	0.349915
2.757	-7.17	0.620425
2.762	-7.01	0.365827
2.769	-7.03	0.397652
2.774	-7.29	0.811374
2.78	-7.07	0.461301
2.787	-6.6	-0.286581
2.793	-7.16	0.604513
2.8	-6.96	0.286265
2.806	-7.2	0.668162
2.812	-7.7	1.46378
2.819	-7.64	1.36831
2.824	-7.44	1.05006
2.83	-7.61	1.32057
2.837	-6.97	0.302177
2.842	-7.68	1.43196
2.849	-7.29	0.811374
2.855	-7.55	1.2251
2.861	-7.4	0.98641
2.868	-7.38	0.954585
2.873	-6.98	0.31809
2.88	-7.39	0.970498
2.886	-7.05	0.429476
2.891	-7.04	0.413564
2.898	-7.02	0.381739
2.904	-7.01	0.365827
2.91	-7.32	0.859111
2.917	-7.56	1.24101
2.923	-7.62	1.33648
2.93	-7.74	1.52743
2.936	-8.27	2.37079
2.942	-7.91	1.79794
2.95	-7.39	0.970498
2.956	-7.62	1.33648
2.964	-7.58	1.27283
2.97	-7.5	1.14553
2.977	-7.52	1.17736
2.985	-7.41	1.00232
2.992	-7.51	1.16145
2.999	-7.4	0.98641
3.007	-7.88	1.7502
3.015	-7.26	0.763637
3.025	-7.37	0.938673
3.033	-6.84	0.0953164
3.041	-6.92	0.222616
3.052	-7.3	0.827286
3.061	-7.18	0.636337
3.073	-7.11	0.524951
3.086	-7.19	0.65225
3.11	-7.06	0.445389
3.143	-7.01	0.365827
3.172	-7.16	0.604513
3.2	-7.56	1.24101
3.233	-7.47	1.0978
3.236	-6.29	-0.779865
3.26	-7.23	0.715899
3.276	-7.28	0.795461
3.293	-7.82	1.65473
3.315	-6.88	0.158966
3.32	-7.63	1.35239
3.346	-7.12	0.540863
3.355	-6.1	-1.0822
3.376	-7.12	0.540863
3.395	-7.15	0.5886
3.403	-7.08	0.477214
3.435	-6.945	0.262396
3.462	-7.21	0.684075
3.475	-6.52	-0.41388
3.492	-6.61	-0.270668
3.515	-7.41	1.00232
3.529	-7.37	0.938673
3.554	-7.81	1.63882
3.562	-7.36	0.92276
3.594	-7.035	0.405608
3.628	-6.87	0.143054
3.634	-6.98	0.31809
3.649	-7.21	0.684075
3.671	-7.32	0.859111
3.674	-7.02	0.381739
3.685	-7.24	0.731812
3.701	-7.82	1.65473
3.714	-6.7	-0.127457
3.716	-7.44	1.05006
3.728	-7.45	1.06597
3.742	-6.77	-0.0160702
3.753	-6.64	-0.222931
3.754	-7.09	0.493126
3.764	-7.17	0.620425
3.776	-6.64	-0.222931
3.786	-7.25	0.747724
3.797	-7.31	0.843198
3.798	-7.03	0.397652
3.809	-6.92	0.222616
3.818	-6.55	-0.366143
3.83	-6.81	0.0475793
3.837	-6.84	0.0953164
3.839	-7	0.349915
3.849	-7.27	0.779549
3.86	-7.51	1.16145
3.868	-7	0.349915
3.876	-6.78	-0.000157861
3.88	-7.2	0.668162
3.889	-7.42	1.01823
3.899	-8.11	2.11619
3.911	-7.62	1.33648
3.92	-7.37	0.938673
3.922	-6.59	-0.302493
3.929	-7.33	0.875023
3.941	-6.95	0.270353
3.95	-7.17	0.620425
3.959	-6.93	0.238528
3.96	-6.93	0.238528
3.968	-7.2	0.668162
3.976	-7.25	0.747724
3.986	-6.75	-0.047895
3.994	-6.78	-0.000157861
3.995	-6.5	-0.445705
4.006	-6.67	-0.175194
4.014	-7.11	0.524951
4.023	-6.94	0.25444
4.033	-6.81	0.0475793
4.035	-7	0.349915
4.042	-6.98	0.31809
4.05	-6.84	0.0953164
4.061	-7.39	0.970498
4.067	-6.8	0.0316669
4.07	-6.73	-0.0797198
4.08	-7.03	0.397652
4.089	-6.95	0.270353
4.098	-6.93	0.238528
4.105	-6.78	-0.000157861
4.109	-6.46	-0.509354
4.118	-7.13	0.556776
4.131	-6.87	0.143054
4.138	-6.99	0.334002
4.142	-6.79	0.0157545
4.153	-6.85	0.111229
4.167	-6.78	-0.000157861
4.17	-6.57	-0.334318
4.18	-7.02	0.381739
4.193	-6.89	0.174878
4.209	-6.45	-0.525267
4.21	-7.14	0.572688
4.225	-6.72	-0.0956322
4.24	-7.13	0.556776
4.241	-6.39	-0.620741
4.254	-6.93	0.238528
4.268	-6.48	-0.477529
4.273	-6.91	0.206703
4.287	-6.86	0.127141
4.302	-6.47	-0.493442
4.311	-6.82	0.0634917
4.345	-7.17	0.620425
4.381	-6.96	0.286265
4.428	-7.12	0.540863
4.469	-7.19	0.65225
4.519	-7.12	0.540863
4.564	-6.96	0.286265
4.612	-6.92	0.222616
4.667	-6.93	0.238528
4.71	-6.64	-0.222931
4.752	-6.75	-0.047895
4.803	-6.75	-0.047895
4.844	-7.06	0.445389
4.886	-6.74	-0.0638074
4.937	-6.55	-0.366143
4.98	-6.46	-0.509354
5.034	-6.64	-0.222931
5.081	-6.61	-0.270668
5.125	-6.42	-0.573004
5.173	-6.38	-0.636653
5.212	-6.91	0.206703
5.253	-6.97	0.302177
5.302	-6.88	0.158966
5.342	-6.44	-0.541179
5.38	-6.8	0.0316669
5.427	-6.64	-0.222931
5.464	-5.98	-1.27315
5.499	-6.71	-0.111545
5.541	-6.86	0.127141
5.574	-6.62	-0.254756
5.617	-6.97	0.302177
5.65	-6.89	0.174878
5.684	-6.92	0.222616
5.724	-7.12	0.540863
5.758	-6.99	0.334002
5.792	-6.85	0.111229
5.832	-6.91	0.206703
5.866	-6.64	-0.222931
5.9	-7.26	0.763637
5.942	-6.72	-0.0956322
5.979	-6.68	-0.159282
6.023	-6.21	-0.907164
6.059	-6.64	-0.222931
6.097	-6.59	-0.302493
6.141	-6.59	-0.302493
6.177	-6.42	-0.573004
6.216	-6.36	-0.668478
6.266	-6.56	-0.35023
6.31	-6.41	-0.588916
6.352	-6.47	-0.493442
6.4	-6.61	-0.270668
6.438	-6.4	-0.604828
6.476	-6.49	-0.461617
6.505	-6.62	-0.254756
6.534	-6.33	-0.716215
6.566	-6.17	-0.970813
6.593	-6.55	-0.366143
6.618	-6.01	-1.22541
6.649	-5.87	-1.44818
6.674	-6.13	-1.03446
6.699	-6.5	-0.445705
6.728	-6.47	-0.493442
6.753	-6.09	-1.09811
6.781	-6.02	-1.2095
6.804	-6.07	-1.12994
6.828	-5.96	-1.30497
6.857	-6.23	-0.875339
6.879	-6.49	-0.461617
6.902	-6.05	-1.16176
6.929	-6.36	-0.668478
6.951	-6.17	-0.970813
6.974	-6.27	-0.811689
7.001	-6.49	-0.461617
7.023	-6.19	-0.938988
7.043	-6.35	-0.68439
7.069	-6.34	-0.700303
7.091	-6.34	-0.700303
7.116	-6.38	-0.636653
7.137	-6.3	-0.763952
7.159	-6.18	-0.954901
7.185	-5.86	-1.4641
7.205	-6.38	-0.636653
7.226	-5.89	-1.41636
7.255	-6.26	-0.827602
7.277	-5.78	-1.5914
7.298	-5.99	-1.25724
7.324	-6.23	-0.875339
7.344	-6.19	-0.938988
7.369	-5.91	-1.38454
7.392	-6.01	-1.22541
7.414	-6.24	-0.859427
7.442	-5.94	-1.3368
7.463	-5.8	-1.55957
7.485	-6.1	-1.0822
7.51	-5.74	-1.65505
7.531	-6.05	-1.16176
7.552	-6.23	-0.875339
7.576	-6.06	-1.14585
7.597	-5.73	-1.67096
7.622	-6.3	-0.763952
7.643	-5.73	-1.67096
7.666	-6.13	-1.03446
7.692	-6.09	-1.09811
7.714	-6.06	-1.14585
7.736	-6.35	-0.68439
7.763	-6.41	-0.588916
7.785	-6.04	-1.17767
7.808	-5.86	-1.4641
7.837	-6.09	-1.09811
7.862	-6.16	-0.986726
7.891	-6.02	-1.2095
7.914	-6.21	-0.907164
7.938	-5.16	-2.57796
7.969	-6.98	0.31809
7.994	-6.47	-0.493442
8.019	-6.07	-1.12994
8.05	-6.17	-0.970813
8.076	-6.36	-0.668478
8.103	-6.44	-0.541179
8.135	-6.91	0.206703
8.161	-6.15	-1.00264
8.188	-5.69	-1.73461
8.221	-5.98	-1.27315
8.248	-6.19	-0.938988
8.283	-5.9	-1.40045
8.31	-6.07	-1.12994
8.338	-6.23	-0.875339
8.375	-5.93	-1.35271
8.404	-5.89	-1.41636
8.433	-5.74	-1.65505
8.47	-6.34	-0.700303
8.5	-6.06	-1.14585
8.532	-5.81	-1.54366
8.568	-5.77	-1.60731
8.628	-6.21	-0.907164
8.68	-5.76	-1.62322
8.712	-6.15	-1.00264
8.737	-5.9	-1.40045
8.763	-6.24	-0.859427
8.795	-6.01	-1.22541
8.819	-5.5	-2.03694
8.844	-5.62	-1.84599
8.873	-5.72	-1.68687
8.898	-6.07	-1.12994
8.927	-6.15	-1.00264
8.952	-5.95	-1.32089
8.977	-6.08	-1.11402
9.009	-5.71	-1.70278
9.034	-5.77	-1.60731
9.059	-5.78	-1.5914
9.091	-5.39	-2.21198
9.118	-5.49	-2.05286
9.146	-5.71	-1.70278
9.18	-5.37	-2.2438
9.209	-5.49	-2.05286
9.244	-5.52	-2.00512
9.276	-5.74	-1.65505
9.308	-5.61	-1.86191
9.345	-4.27	-3.99417
9.376	-5.73	-1.67096
9.404	-5.4	-2.19607
9.434	-5.49	-2.05286
9.457	-5.53	-1.98921
9.48	-5.46	-2.10059
9.506	-5.89	-1.41636
9.527	-5.31	-2.33928
9.55	-5.52	-2.00512
9.577	-5.46	-2.10059
9.599	-5.58	-1.90964
9.625	-5.59	-1.89373
9.645	-5.63	-1.83008
9.665	-5.53	-1.98921
9.689	-5.5	-2.03694
9.71	-5.62	-1.84599
9.731	-5.56	-1.94147
9.756	-5.44	-2.13242
9.775	-5.63	-1.83008
9.795	-5.76	-1.62322
9.818	-5.86	-1.4641
9.838	-5.69	-1.73461
9.86	-5.93	-1.35271
9.879	-5.61	-1.86191
9.899	-5.66	-1.78234
9.922	-5.62	-1.84599
9.94	-5.61	-1.86191
9.96	-5.96	-1.30497
9.983	-5.81	-1.54366
10.002	-5.76	-1.62322
10.021	-5.89	-1.41636
10.044	-5.61	-1.86191
10.063	-5.55	-1.95738
10.086	-5.93	-1.35271
10.105	-5.85	-1.48001
10.125	-5.89	-1.41636
10.15	-5.88	-1.43227
10.17	-5.92	-1.36862
10.189	-5.1	-2.67344
10.215	-5.61	-1.86191
10.237	-5.46	-2.10059
10.259	-5.87	-1.44818
10.286	-5.9	-1.40045
10.31	-6.1	-1.0822
10.34	-5.95	-1.32089
10.371	-5.97	-1.28906
10.411	-5.75	-1.63913
10.491	-5.81	-1.54366
10.636	-5.61	-1.86191
10.791	-5.52	-2.00512
10.928	-5.69	-1.73461
10.981	-5.76	-1.62322
11.027	-5.68	-1.75052
11.081	-6.19	-0.938988
11.126	-5.81	-1.54366
11.17	-5.53	-1.98921
11.224	-5.24	-2.45066
11.269	-5.44	-2.13242
11.322	-5.91	-1.38454
11.366	-5.93	-1.35271
11.407	-5.95	-1.32089
11.459	-5.88	-1.43227
11.5	-5.75	-1.63913
11.539	-5.83	-1.51183
11.586	-5.87	-1.44818
11.625	-5.83	-1.51183
11.661	-5.94	-1.3368
11.706	-5.82	-1.52775
11.742	-5.84	-1.49592
11.787	-5.86	-1.4641
11.824	-6	-1.24132
11.86	-5.92	-1.36862
11.909	-6.16	-0.986726
11.945	-5.86	-1.4641
11.981	-5.76	-1.62322
12.025	-5.89	-1.41636
12.06	-5.79	-1.57548
12.096	-6.61	-0.270668
12.143	-6.01	-1.22541
12.182	-5.98	-1.27315
12.228	-6.16	-0.986726
12.262	-6.03	-1.19359
12.299	-6.44	-0.541179
12.346	-5.71	-1.70278
12.386	-5.76	-1.62322
12.423	-5.85	-1.48001
12.468	-6	-1.24132
12.506	-6.32	-0.732127
12.542	-5.98	-1.27315
12.588	-6.72	-0.0956322
12.628	-6.53	-0.397967
12.676	-6.05	-1.16176
12.713	-6.24	-0.859427
12.755	-6.2	-0.923076
12.805	-6.65	-0.207019
12.846	-6.61	-0.270668
12.887	-6.67	-0.175194
12.939	-6.8	0.0316669
12.984	-6.99	0.334002
13.03	-7.41	1.00232
13.086	-7.01	0.365827
13.13	-7.22	0.699987
13.175	-6.79	0.0157545
13.229	-6.6	-0.286581
13.27	-6.19	-0.938988
13.307	-6.41	-0.588916
13.321	-6.38	-0.636653
13.332	-6.43	-0.557091
13.341	-6.78	-0.000157861
13.348	-6.51	-0.429792
13.355	-6.79	0.0157545
13.363	-6.51	-0.429792
13.372	-6.43	-0.557091
13.38	-6.58	-0.318406
13.388	-6.67	-0.175194
13.394	-6.01	-1.22541

## Sheet: 5.Shatuca cave
Age (cal ka BP)	d18O	z-score*
0.01553	-6.29116	1.0669
0.02402	-6.40056	1.22558
0.03251	-5.66183	0.15411
0.041	-5.52554	-0.0435682
0.04949	-5.96217	0.58973
0.05798	-6.04481	0.709593
0.06647	-5.92907	0.541721
0.07496	-5.84941	0.42618
0.08345	-6.1924	0.92366
0.09194	-6.10398	0.795414
0.10043	-5.90803	0.511204
0.10892	-5.42028	-0.19624
0.11741	-5.42993	-0.182243
0.1259	-5.32898	-0.328663
0.13439	-5.36773	-0.272459
0.14288	-5.54686	-0.0126452
0.15137	-6.00891	0.657522
0.15986	-5.84996	0.426978
0.16835	-6.07293	0.750378
0.17684	-5.98576	0.623945
0.18533	-5.96279	0.590629
0.19382	-5.92324	0.533265
0.20231	-5.85711	0.437348
0.2108	-5.53769	-0.0259456
0.21929	-5.64997	0.136908
0.22778	-5.71568	0.232215
0.23627	-5.35265	-0.294332
0.24476	-5.47424	-0.117975
0.25325	-5.77738	0.321706
0.26174	-5.67067	0.166932
0.27023	-5.35671	-0.288443
0.27872	-5.27781	-0.402881
0.28721	-5.63771	0.119126
0.2957	-6.04025	0.702979
0.30419	-5.83156	0.40029
0.31268	-6.06343	0.736599
0.32117	-6.28921	1.06408
0.32967	-6.5082	1.3817
0.33816	-6.17055	0.891969
0.34665	-5.76255	0.300196
0.35514	-5.80489	0.361607
0.36364	-5.74246	0.271057
0.37213	-6.00883	0.657406
0.38062	-6.35791	1.16372
0.38912	-5.94641	0.566871
0.39761	-5.98937	0.629181
0.4061	-5.70858	0.221917
0.41459	-5.77306	0.31544
0.42309	-6.22679	0.97354
0.43158	-5.93591	0.551642
0.44007	-6.06363	0.736889
0.44857	-6.52797	1.41038
H
1.32639	-6.65	1.58737
1.33418	-6.38	1.19576
1.34197	-6.82	1.83395
1.34975	-6.34	1.13774
1.35754	-6.76	1.74692
1.36533	-6.53	1.41332
1.37312	-6.52	1.39882
1.3809	-6.8	1.80494
1.38869	-6.65	1.58737
1.39648	-6.22	0.963692
1.41205	-6.62	1.54386
1.41984	-6.24	0.9927
1.42763	-6.04	0.702616
1.43541	-6.13	0.833154
1.4432	-6.01	0.659103
1.45099	-5.87	0.456044
1.45878	-6.44	1.28278
1.46656	-6.56	1.45684
1.47435	-6.99	2.08052
1.48214	-6.57	1.47134
1.49771	-6.8	1.80494
1.5055	-6.58	1.48584
1.51329	-6.88	1.92097
1.52108	-6.85	1.87746
1.52886	-6.74	1.71791
1.53665	-7.19	2.3706
1.54446	-7.27	2.48664
1.55228	-6.85	1.87746
1.56009	-6.98	2.06601
1.56791	-6.87	1.90647
1.57572	-6.57	1.47134
1.58354	-6.83	1.84845
1.59135	-6.79	1.79043
1.59917	-6.13	0.833154
1.62261	-6.99	2.08052
1.63043	-6.03	0.688112
1.63824	-5.7	0.209472
1.64606	-5.62	0.0934387
1.65387	-6.25	1.0072
1.66169	-6.33	1.12324
1.6695	-6.74	1.71791
1.67732	-6.49	1.35531
1.68513	-6.2	0.934684
1.69295	-5.78	0.325506
1.70076	-6.29	1.06522
1.71749	-6.78	1.77593
1.73422	-6.44	1.28278
1.75095	-6.88	1.92097
1.75931	-6.28	1.05072
1.76768	-6.15	0.862162
1.77604	-6.68	1.63089
1.78441	-6.56	1.45684
1.79277	-6.87	1.90647
1.80114	-6.72	1.6889
1.8095	-6.92	1.97899
1.81787	-6.64	1.57287
1.95934	-6.42066	1.25473
1.96282	-6.08118	0.762344
1.96629	-5.99945	0.643801
1.96976	-6.48884	1.35362
1.97324	-6.49221	1.35851
1.97671	-6.21184	0.951857
1.98019	-6.12552	0.826656
1.98366	-6.46402	1.31762
1.98713	-6.22068	0.964678
1.99061	-5.86294	0.445804
1.99408	-6.32067	1.10971
1.99755	-6.44163	1.28515
2.00103	-6.37701	1.19142
2.0045	-6.64123	1.57465
2.00797	-6.42394	1.25949
2.01145	-6.38044	1.1964
2.01492	-6.21811	0.960951
2.01839	-5.98549	0.623554
2.02187	-5.55698	0.00203307
2.02534	-5.59649	0.0593393
2.02882	-5.93041	0.543664
2.03229	-5.93212	0.546144
2.03576	-6.07747	0.756963
2.03924	-6.06635	0.740835
2.04271	-6.28915	1.06399
2.04618	-6.59956	1.51421
2.04966	-7.2608	2.47329
2.0566	-5.79744	0.350802
2.06008	-6.11325	0.808859
2.06355	-6.21509	0.95657
2.06703	-6.10491	0.796763
2.0705	-6.2674	1.03244
2.07397	-6.24156	0.994963
2.07745	-6.14353	0.852778
2.08092	-6.19584	0.92865
2.08439	-6.41053	1.24004
2.08787	-6.3815	1.19794
2.09134	-6.58723	1.49633
2.09481	-6.32043	1.10936
2.09829	-6.38994	1.21018
2.10176	-6.34947	1.15148
2.10523	-6.41877	1.25199
2.10871	-6.20407	0.940587
2.11218	-5.9013	0.501442
2.11566	-5.65451	0.143493
2.11913	-5.6991	0.208167
2.1226	-5.69642	0.20428
2.12608	-5.97805	0.612762
2.12955	-6.33372	1.12863
2.13302	-6.26833	1.03379
2.1365	-6.13241	0.83665
2.13997	-5.9694	0.600216
2.14344	-5.76016	0.29673
2.14692	-6.01986	0.673405
2.15039	-5.95645	0.581433
2.15387	-5.74214	0.270593
2.15734	-5.90072	0.500601
2.16081	-5.94119	0.5593
2.16429	-5.37556	-0.261103
2.16776	-5.17734	-0.548605
2.17123	-5.49974	-0.0809891
2.17471	-5.6298	0.107653
2.17818	-5.93408	0.548987
2.18165	-5.96302	0.590963
2.18513	-5.40346	-0.220636
2.1886	-5.28404	-0.393845
2.19208	-5.85963	0.441003
2.19555	-5.56657	0.0159426
2.19902	-5.3492	-0.299336
2.2025	-5.49319	-0.0904894
2.20597	-5.55998	0.00638434
2.20944	-5.6056	0.0725526
2.21292	-5.74925	0.280906
2.21639	-5.61095	0.0803124
2.21986	-5.2626	-0.424942
2.22334	-5.33705	-0.316958
2.22681	-5.79227	0.343303
2.23028	-5.58624	0.0444724
2.23376	-5.77522	0.318573
2.23723	-5.46436	-0.132305
2.24071	-5.564	0.012215
2.24418	-5.20411	-0.509777
2.24765	-5.12894	-0.618806
2.25113	-5.17734	-0.548605
2.2546	-4.88418	-0.973811
2.25807	-4.83462	-1.04569
2.26155	-5.29685	-0.375265
2.26502	-5.37577	-0.260798
2.26849	-5.68278	0.184496
2.27197	-6.07861	0.758617
2.27544	-5.72369	0.243833
2.27892	-5.66169	0.153907
2.28239	-5.67833	0.178042
2.28586	-5.78651	0.334948
2.28934	-5.56741	0.017161
2.29281	-5.68966	0.194475
2.29628	-5.9268	0.538428
2.29976	-5.68415	0.186483
2.30323	-5.87565	0.464239
2.3067	-6.09136	0.77711
2.31018	-6.18235	0.909084
2.31365	-5.58203	0.0383661
2.31713	-5.73541	0.260832
2.3206	-5.63034	0.108436
2.32407	-5.84255	0.41623
2.32755	-5.7092	0.222816
2.33102	-5.77469	0.317804
2.33449	-5.34657	-0.30315
2.33797	-5.57646	0.0302873
2.34144	-5.53544	-0.029209
2.34491	-5.81592	0.377605
2.34839	-5.65614	0.145857
2.35186	-5.54737	-0.0119055
2.35533	-5.60073	0.065489
2.35881	-6.1222	0.821841
2.36228	-6.07511	0.75354
2.36576	-6.09331	0.779938
2.36923	-6.37278	1.18529
2.3727	-6.4219	1.25653
2.37618	-6.14441	0.854055
2.37965	-6.2974	1.07595
2.38312	-5.89724	0.495554
2.3866	-5.79093	0.341359
2.39007	-5.97127	0.602928
2.39354	-6.09177	0.777704
2.39702	-6.38983	1.21002
2.40049	-6.44689	1.29278
2.40397	-6.42406	1.25967
2.40744	-5.92901	0.541634
2.41091	-5.84779	0.42383
2.41439	-5.9724	0.604567
2.41786	-6.11912	0.817373
2.42133	-6.01179	0.6617
2.42481	-6.0819	0.763389
2.42828	-5.77613	0.319893
2.43175	-6.03604	0.696872
2.43523	-5.78528	0.333164
2.4387	-5.91894	0.527028
2.44217	-6.06959	0.745534
2.44565	-6.25874	1.01988
2.44912	-6.21139	0.951204
2.4526	-6.16271	0.880597
2.45607	-5.9357	0.551337
2.45954	-5.68308	0.184931
2.46302	-5.87092	0.457379
2.46649	-5.70894	0.222439
2.46996	-6.15541	0.870009
2.47344	-6.97957	2.06539
2.47691	-6.44927	1.29623
2.4777	-6.60865	1.5274
2.47849	-6.48179	1.3434
2.47928	-6.45052	1.29804
2.48008	-6.68415	1.63691
2.48087	-6.73945	1.71711
2.48166	-7.10405	2.24594
2.48245	-6.88386	1.92657
2.48324	-6.91233	1.96786
2.48403	-6.4627	1.31571
2.48483	-6.53507	1.42068
2.48562	-6.61671	1.53909
2.48641	-6.95117	2.0242
2.4872	-7.04114	2.15469
2.48799	-6.83469	1.85525
2.48878	-6.58389	1.49149
2.48958	-5.91511	0.521473
2.49037	-6.06288	0.735802
2.49116	-6.06141	0.73367
2.49195	-6.34621	1.14675
2.49274	-6.84838	1.87511
2.49353	-7.15808	2.3243
2.49432	-6.29977	1.07939
2.49512	-6.24907	1.00586
2.49591	-5.75537	0.289782
2.4967	-6.2112	0.950928
2.49749	-5.88986	0.48485
2.49828	-5.59891	0.0628493
2.49907	-5.22389	-0.481088
2.49987	-5.01405	-0.785445
2.50066	-5.55761	0.00294684
2.50145	-6.03812	0.699889
2.50224	-5.79085	0.341243
2.50303	-5.64681	0.132324
2.50382	-5.97103	0.60258
2.50462	-5.78289	0.329698
2.50541	-5.42778	-0.185361
2.5062	-5.36766	-0.272561
2.50699	-5.14945	-0.589058
2.50778	-5.45023	-0.1528
2.50857	-5.43194	-0.179328
2.50936	-5.60711	0.0747427
2.51016	-5.94349	0.562636
2.51095	-5.51501	-0.0588412
2.51174	-5.33124	-0.325385
2.51253	-5.18261	-0.540962
2.51332	-5.39132	-0.238244
2.51411	-5.87113	0.457683
2.51491	-5.73145	0.255088
2.5157	-6.0417	0.705082
2.51649	-5.83136	0.4
2.51728	-5.84676	0.422336
2.51807	-5.93546	0.550989
2.51886	-5.58243	0.0389463
2.51966	-5.8099	0.368874
2.52045	-5.51589	-0.0575648
2.52124	-5.95956	0.585944
2.52203	-5.77961	0.324941
2.52282	-5.95762	0.58313
2.52361	-6.98633	2.07519
2.5244	-6.2381	0.989945
2.5252	-6.32837	1.12087
2.52599	-6.18188	0.908402
2.52678	-6.06792	0.743112
2.52757	-6.0217	0.676073
2.52836	-5.72301	0.242847
2.52915	-5.7969	0.350018
2.52995	-7.08022	2.21137
2.53074	-6.4134	1.2442
2.53153	-6.19585	0.928664
2.53232	-7.02645	2.13339
2.53311	-7.22384	2.41968
2.5339	-6.65946	1.60109
2.5347	-6.00669	0.654302
2.53549	-6.74096	1.7193
2.53628	-6.79537	1.79822
2.53707	-6.95746	2.03332
2.53786	-7.18763	2.36716
2.53865	-6.0582	0.729014
2.53944	-5.84595	0.421162
2.54024	-6.31953	1.10805
2.54103	-6.05394	0.722835
2.54182	-6.16134	0.87861
2.54261	-7.12742	2.27983
2.5434	-6.44691	1.29281
2.54419	-6.58042	1.48645
2.54499	-5.63515	0.115413
2.54578	-5.83655	0.407528
2.54657	-6.22952	0.9775
2.54736	-6.27759	1.04722
2.54815	-5.83456	0.404641
2.54894	-6.02773	0.684819
2.55791	-6.06807	0.743329
2.56688	-5.93009	0.5432
2.57585	-6.16321	0.881323
2.58481	-5.00267	-0.80195
2.59378	-6.18386	0.911274
2.60275	-6.2517	1.00967
2.61172	-6.44553	1.29081
2.62069	-6.49947	1.36904
2.62966	-6.36642	1.17606
2.63862	-6.32995	1.12317
2.64759	-6.63642	1.56768
2.65656	-6.37814	1.19306
2.66553	-6.65964	1.60136
2.6745	-6.65337	1.59226
2.68347	-6.55176	1.44488
2.69243	-6.57724	1.48184
2.7014	-6.02204	0.676566
2.71037	-6.4029	1.22897
2.71934	-6.35307	1.1567
2.72831	-6.15447	0.868646
2.73728	-6.09653	0.784608
2.74625	-5.54233	-0.0192156
2.75521	-6.0242	0.679699
2.76418	-5.7804	0.326086
2.77315	-6.16688	0.886646
2.78212	-6.36653	1.17622
2.79109	-6.45181	1.29991
2.80006	-6.87555	1.91452
2.80902	-6.63366	1.56367
2.81799	-6.68553	1.63891
2.82696	-6.48745	1.35161
2.83593	-6.87405	1.91234
2.85387	-6.64669	1.58257
2.86283	-6.70125	1.66171
2.8718	-6.52423	1.40495
2.88077	-6.47286	1.33045
2.88974	-6.47286	1.33045
2.89871	-6.22208	0.966709
2.90768	-6.24745	1.00351
2.91664	-6.19906	0.93332
2.92561	-6.77481	1.7684
2.93458	-6.5418	1.43044
2.94355	-6.28362	1.05597
2.95252	-5.8413	0.414417
2.96149	-5.80167	0.356937
2.97046	-6.25136	1.00918
2.97942	-5.94622	0.566595
2.98839	-6.36617	1.1757
2.99736	-6.69215	1.64851
3.00633	-6.87827	1.91846
3.0153	-7.03088	2.13981
3.02427	-6.79752	1.80134
3.03323	-6.90876	1.96268
3.0422	-6.98185	2.0687
3.05117	-6.85483	1.88446
3.06014	-7.11459	2.26123
3.06911	-6.8537	1.88282
3.07808	-6.89918	1.94879
3.08704	-6.92321	1.98364
3.09601	-7.04733	2.16367
3.10498	-7.02458	2.13067
3.11395	-6.86118	1.89367
3.13061	-6.62016	1.54409
3.13895	-6.21264	0.953017
3.14728	-6.2942	1.07131
3.15561	-6.45013	1.29748
3.16394	-6.205	0.941936
3.17227	-6.36663	1.17637
3.18061	-6.42749	1.26464
3.18894	-6.68209	1.63392
3.19727	-6.20204	0.937642
3.2056	-5.98731	0.626193
3.21394	-6.02828	0.685617
3.22227	-6.44468	1.28957
3.2306	-6.096	0.78384
3.23893	-6.06333	0.736454
3.24726	-6.11863	0.816663
3.2556	-6.45799	1.30888
3.26393	-6.21078	0.950319
3.27226	-6.37428	1.18746
3.28059	-6.63875	1.57106
3.28892	-6.77225	1.76469
3.29726	-6.54522	1.4354
3.30559	-6.63886	1.57122
3.31392	-6.72948	1.70265
3.32225	-6.59965	1.51434
3.33059	-6.62096	1.54525
3.33892	-6.50039	1.37038
3.34725	-6.41494	1.24644
3.35558	-6.83335	1.85331
3.36391	-6.54837	1.43997
3.37225	-6.61545	1.53726
3.38058	-6.30655	1.08923
3.38891	-6.55799	1.45392
3.39724	-6.79652	1.79989
3.40557	-6.69975	1.65953
3.41391	-6.56155	1.45908
3.42282	-6.54806	1.43952
3.43173	-6.84976	1.87711
3.44064	-6.85685	1.88739
3.44954	-7.11132	2.25648
3.45845	-6.83837	1.86059
3.46736	-6.69939	1.65901
3.47627	-6.57903	1.48444
3.48518	-6.81806	1.83113
3.49409	-6.573	1.47569
3.503	-6.43737	1.27897
3.5119	-6.4861	1.34965
3.52081	-6.39601	1.21898
3.52972	-6.60775	1.52609
3.53863	-6.4375	1.27916
3.54754	-6.35614	1.16115
3.55645	-6.59806	1.51204
3.56536	-6.63142	1.56042
3.57426	-6.2572	1.01765
3.58317	-6.29702	1.0754
3.59208	-6.18579	0.914073
3.60099	-6.33856	1.13565
3.6099	-6.52239	1.40229
3.61881	-6.50875	1.3825
3.62772	-6.2558	1.01562
3.63663	-6.19004	0.920237
3.64553	-6.68133	1.63282
3.65444	-6.12286	0.822798
3.66335	-6.11467	0.810919
3.67226	-6.07538	0.753932
3.68117	-6.35239	1.15571
3.69008	-6.13483	0.84016
3.69899	-6.31705	1.10446
3.70789	-6.26695	1.03179
3.7168	-6.34591	1.14631
3.72571	-6.48376	1.34626
3.73462	-6.50785	1.3812
3.74353	-6.33112	1.12486
3.75244	-6.09247	0.77872
3.76135	-6.10012	0.789815
3.77025	-6.09872	0.787785
3.77916	-6.04555	0.710666
3.78807	-5.83031	0.398477
3.79698	-5.56334	0.0112578
3.80589	-5.48969	-0.0955658
3.8148	-5.77796	0.322547
3.82371	-5.81451	0.37556
3.83261	-5.72081	0.239656
3.84152	-5.44482	-0.160646
3.85043	-5.60934	0.0779772
3.85934	-5.77807	0.322707
3.86825	-5.98637	0.62483
3.87716	-5.9138	0.519573
3.88607	-5.91215	0.51718
3.89497	-6.078	0.757732
3.90388	-5.887	0.480701
3.91279	-6.35892	1.16518
3.9217	-6.63575	1.56671
3.93061	-6.29349	1.07028
3.93952	-5.89311	0.489563
3.94843	-6.34212	1.14082
3.95734	-6.36257	1.17048
3.96624	-6.55004	1.44239
3.97515	-6.33814	1.13504
3.98406	-6.04212	0.705691
3.99297	-6.37649	1.19067
4.00188	-5.58401	0.041238
4.01079	-6.26698	1.03183
4.0197	-6.15623	0.871199
4.0286	-6.17919	0.9045
4.03751	-6.56513	1.46428
4.04642	-6.59597	1.50901
4.05533	-7.14794	2.3096
4.06424	-7.07169	2.199
4.07315	-6.44418	1.28885
4.08206	-6.62062	1.54476
4.09096	-6.81682	1.82933
4.09987	-6.53529	1.421
4.10878	-6.23112	0.979821
4.11769	-6.03218	0.691274
4.1266	-6.24135	0.994659
4.13551	-6.05036	0.717642
4.14442	-5.87765	0.46714
4.15332	-6.28345	1.05572
4.16223	-5.99744	0.640886
4.17114	-5.96225	0.589846
4.18005	-5.92353	0.533685
4.18896	-5.88304	0.474958
4.19787	-6.00826	0.65658
4.20678	-6.03218	0.691274
4.22459	-5.99913	0.643337
4.2335	-6.35913	1.16549
4.24241	-6.11479	0.811093
4.25132	-6.05761	0.728158
4.26023	-6.0204	0.674188
4.26914	-6.26485	1.02874
4.27805	-6.04739	0.713335
4.28695	-5.82439	0.38989
4.29586	-6.27768	1.04735
4.30477	-6.20704	0.944895
4.31368	-6.23818	0.990061
4.32259	-6.15082	0.863352
4.3315	-6.25116	1.00889
4.34041	-5.88717	0.480948
4.34931	-6.07803	0.757776
4.35822	-5.55114	-0.0064374
4.36713	-5.67933	0.179492
4.37604	-5.69515	0.202438
4.38495	-6.21209	0.952219
4.39386	-5.43349	-0.17708
4.40277	-5.47687	-0.11416
4.41167	-5.64494	0.129612
4.42058	-5.69746	0.205788
4.42949	-5.59222	0.0531459
4.4384	-5.57439	0.0272849
4.44731	-5.6545	0.143478
4.45622	-5.47041	-0.12353
4.46513	-5.47519	-0.116597
4.47403	-5.71158	0.226268
4.48294	-6.03622	0.697133
4.49185	-5.75771	0.293176
4.50076	-5.7113	0.225862
4.50967	-5.51384	-0.0605381
4.51858	-5.32799	-0.330099
4.52749	-5.20673	-0.505977
4.53639	-4.9462	-0.883856
4.5453	-5.53182	-0.0344596
4.55421	-5.12819	-0.619893
4.56312	-5.67971	0.180043
4.57203	-5.3111	-0.354597
4.58094	-5.18771	-0.533564
4.58985	-5.57997	0.0353783
4.59876	-5.69714	0.205324
4.60766	-5.46482	-0.131638
4.61657	-5.43234	-0.178748
4.62548	-5.71463	0.230692
4.63439	-5.8104	0.369599
4.6433	-5.76475	0.303387
4.65221	-6.25182	1.00984
4.66112	-5.88544	0.478439
4.67002	-5.77612	0.319879
4.67893	-5.94996	0.57202
4.68784	-5.73306	0.257423
4.69675	-5.74766	0.2786
4.70566	-5.83517	0.405526
4.71457	-5.72111	0.240091
4.72348	-5.86568	0.449778
4.73238	-5.90333	0.504387
4.74129	-5.71551	0.231969
4.7502	-5.66048	0.152152
4.75911	-5.6725	0.169586
4.76802	-5.58732	0.0460389
4.77693	-5.55061	-0.00720612
4.78584	-5.49918	-0.0818013
4.79474	-5.42192	-0.193861
4.80365	-5.5793	0.0344065
4.81256	-5.45856	-0.140717
4.82147	-5.86599	0.450228
4.83038	-5.41733	-0.200518
4.83259	-5.34785	-0.301294
4.8348	-5.66465	0.1582
4.83701	-5.81703	0.379215
4.83921	-5.73652	0.262442
4.84142	-5.69562	0.20312
4.84363	-5.9815	0.617766
4.84584	-5.54814	-0.0107887
4.84805	-5.51612	-0.0572312
4.85026	-5.88011	0.470708
4.85247	-5.40214	-0.22255
4.85468	-5.37545	-0.261262
4.85688	-5.15588	-0.579731
4.85909	-5.23159	-0.46992
4.8613	-5.71506	0.231316
4.86351	-5.31735	-0.345532
4.86572	-5.50234	-0.077218
4.86793	-5.422	-0.193745
4.87014	-5.47527	-0.116481
4.87235	-5.37592	-0.26058
4.87455	-5.20484	-0.508719
4.87676	-5.0352	-0.754768
4.87897	-5.27652	-0.404752
4.88118	-5.05889	-0.720408
4.88339	-5.45021	-0.152829
4.8856	-4.97744	-0.838545
4.88781	-5.79722	0.350483
4.89001	-4.80159	-1.0936
4.89222	-4.96472	-0.856994
4.89443	-5.13047	-0.616587
4.89664	-5.02247	-0.773232
4.89885	-4.95925	-0.864928
4.90106	-5.00042	-0.805214
4.90327	-5.03983	-0.748053
4.90548	-4.97741	-0.838588
4.90768	-5.01528	-0.783661
4.90989	-4.80118	-1.0942
4.9121	-4.84855	-1.02549
4.91431	-5.01012	-0.791145
4.91652	-4.7205	-1.21122
4.91873	-4.63744	-1.33169
4.92094	-4.86082	-1.00769
4.92315	-5.2547	-0.436401
4.92535	-5.06672	-0.709051
4.92756	-4.78374	-1.11949
4.92977	-5.17024	-0.558903
4.93198	-5.22412	-0.480754
4.93419	-5.2433	-0.452935
4.9364	-5.42807	-0.184941
4.93861	-5.29014	-0.384998
4.94081	-5.71988	0.238307
4.94302	-5.62496	0.100633
4.94523	-5.35427	-0.291982
4.94744	-5.15602	-0.579528
4.94965	-5.11557	-0.638198
4.95186	-5.50176	-0.0780592
4.95407	-5.47875	-0.111433
4.95628	-5.24402	-0.451891
4.95848	-4.92231	-0.918506
4.96069	-5.13981	-0.60304
4.9629	-5.45987	-0.138817
4.96511	-5.95348	0.577125
4.96732	-6.0419	0.705372
4.96953	-6.37187	1.18397
4.97174	-5.97962	0.61504
4.97395	-5.54314	-0.0180408
4.97615	-5.90467	0.50633
4.97836	-6.36867	1.17933
4.98057	-6.1752	0.898713
4.98278	-6.12527	0.826294
4.98499	-6.06594	0.74024
4.9872	-5.61987	0.0932501
4.98941	-5.6392	0.121287
4.99161	-5.50626	-0.0715323
4.99382	-5.77097	0.312409
4.99603	-5.4509	-0.151828
4.99824	-5.28447	-0.393221
5.00045	-6.17067	0.892143
5.00266	-6.12867	0.831225
5.00487	-6.14983	0.861916
5.00708	-6.11276	0.808149
5.00928	-6.13186	0.835852
5.01149	-6.25414	1.01321
5.0137	-6.20905	0.94781
5.01591	-6.29665	1.07487
5.01812	-5.617	0.0890874
5.02033	-6.0255	0.681585
5.02254	-6.71638	1.68365
5.02475	-5.90323	0.504242
5.02695	-5.89487	0.492116
5.02916	-5.4064	-0.216372
5.03137	-5.09798	-0.663711
5.03358	-5.15049	-0.587549
5.03579	-5.0004	-0.805243
5.038	-4.9547	-0.871527
5.04021	-5.04	-0.747806
5.04242	-5.80249	0.358126
5.04462	-6.00293	0.648849
5.04683	-6.02568	0.681846
5.04904	-6.21857	0.961618
5.05125	-6.65069	1.58837
5.05346	-6.30741	1.09047
5.05567	-6.51832	1.39638
5.05788	-6.7151	1.6818
5.06008	-6.30556	1.08779
5.06229	-6.30087	1.08099
5.0645	-5.75812	0.293771
5.06671	-5.84884	0.425353
5.06892	-5.4772	-0.113682
5.07113	-5.4652	-0.131087
5.07334	-5.28412	-0.393729
5.07555	-4.94915	-0.879577
5.07775	-5.66378	0.156938
5.07996	-5.92046	0.529233
5.08217	-6.18123	0.907459
5.08438	-5.80783	0.365871
5.08659	-6.0426	0.706387
5.0888	-5.23365	-0.466932
5.09101	-5.23344	-0.467237
5.09322	-5.45532	-0.145417
5.09542	-5.03394	-0.756596
5.09984	-5.38544	-0.246772
5.10205	-5.0399	-0.747951
5.10426	-5.45006	-0.153046
5.10647	-5.13583	-0.608812
5.10868	-4.78497	-1.11771
5.11088	-5.0162	-0.782326
5.11309	-5.2847	-0.392888
5.1153	-5.20651	-0.506296
5.11751	-5.23161	-0.469891
5.11972	-5.52647	-0.0422193
5.12193	-4.86879	-0.996133
5.12414	-5.01401	-0.785503
5.12635	-4.84404	-1.03203
5.12855	-5.25223	-0.439983
5.13076	-4.90596	-0.942221
5.13297	-4.80334	-1.09106
5.13518	-4.70458	-1.23431
5.13739	-4.76221	-1.15072
5.1396	-4.77491	-1.1323
5.14181	-4.73517	-1.18994
5.14402	-5.01067	-0.790347
5.14622	-4.8619	-1.00613
5.14843	-4.90043	-0.950242
5.15064	-4.78601	-1.1162
5.15285	-5.05743	-0.722525
5.15506	-5.47098	-0.122703
5.15727	-5.1302	-0.616978
5.15948	-5.24774	-0.446496
5.16168	-6.00856	0.657015
5.16389	-5.40482	-0.218663
5.1661	-5.26347	-0.42368
5.16831	-5.38984	-0.240391
5.17052	-5.29135	-0.383243
5.17273	-5.66523	0.159041
5.17494	-5.60519	0.0719579
5.17715	-5.3692	-0.270327
5.17935	-5.19593	-0.521642
5.18156	-5.23321	-0.46757
5.19593	-5.00925	-0.792407
5.2103	-5.15429	-0.582037
5.22468	-5.61233	0.0823139
5.23905	-5.86009	0.441671
5.25342	-6.29934	1.07877
5.26779	-6.07585	0.754614
5.28216	-5.73528	0.260643
5.29654	-5.31265	-0.352349
5.31091	-5.61842	0.091147
5.32528	-5.49083	-0.0939124
5.33965	-5.34217	-0.309532
5.35403	-6.13975	0.847296
5.3684	-6.04498	0.709839
5.38277	-6.04126	0.704444
5.39714	-5.6625	0.155082
5.41151	-6.22811	0.975455
5.42589	-6.27645	1.04557
5.44026	-6.25458	1.01385
5.45463	-5.77026	0.311379
5.469	-5.76911	0.309711
5.48337	-6.05277	0.721138
5.49775	-5.92643	0.537892
5.51212	-6.18738	0.916379
5.52649	-5.92643	0.537892
5.54086	-6.18738	0.916379
5.55524	-6.15671	0.871895
5.56961	-5.61597	0.0875935
5.58398	-5.63806	0.119633
5.59835	-6.20957	0.948564
5.61272	-5.98044	0.616229
5.6271	-5.5292	-0.0382597
5.64147	-6.14069	0.848659
5.65584	-5.90351	0.504648
5.67021	-6.11484	0.811166
5.68458	-6.03665	0.697757
5.69896	-5.97688	0.611065
5.71333	-5.46799	-0.12704
5.7277	-5.64154	0.124681
5.74207	-5.3212	-0.339947
5.75644	-5.43072	-0.181097
5.77082	-5.60198	0.0673021
5.78519	-5.61352	0.0840399
5.79956	-5.73295	0.257264
H
6.05826	-5.57252	0.0245726
6.07263	-5.8735	0.461121
6.08107	-5.70744	0.220264
6.08951	-5.31724	-0.345691
6.09795	-5.47195	-0.121296
6.10639	-5.42135	-0.194688
6.11483	-5.54139	-0.020579
6.12327	-5.76168	0.298935
6.13172	-5.92506	0.535904
6.14016	-5.50235	-0.0772035
6.1486	-5.24811	-0.445959
6.15704	-5.35191	-0.295405
6.16548	-5.62582	0.10188
6.17392	-5.64675	0.132237
6.18236	-5.53556	-0.029035
6.1908	-5.62041	0.0940334
6.19924	-6.25349	1.01227
6.20768	-5.77865	0.323548
6.21612	-5.59553	0.0579468
6.22456	-5.49683	-0.0852098
6.233	-5.84101	0.413996
6.24145	-6.0813	0.762518
6.24989	-5.97969	0.615141
6.25833	-6.23132	0.980111
6.26677	-6.21383	0.954743
6.27521	-6.06089	0.732915
6.28365	-5.76762	0.30755
6.29209	-5.75148	0.28414
6.30053	-5.67152	0.168164
6.30897	-5.5898	0.0496359
6.31741	-5.80791	0.365988
6.32585	-5.76751	0.30739
6.33429	-5.81218	0.372181
6.34273	-5.43811	-0.170379
6.35118	-5.21834	-0.489138
6.35962	-5.01439	-0.784952
6.36806	-5.33921	-0.313825
6.3765	-5.70671	0.219205
6.38494	-5.61281	0.0830101
6.39338	-5.34087	-0.311418
6.40182	-5.03698	-0.752186
6.41026	-4.79545	-1.10251
6.4187	-5.0477	-0.736638
6.42714	-5.00294	-0.801559
6.43558	-5.14588	-0.594236
6.44402	-5.37179	-0.266571
6.45246	-5.32161	-0.339353
6.46091	-5.55107	-0.00653893
6.46935	-5.28996	-0.385259
6.47779	-4.25408	-1.88772
6.48623	-4.14529	-2.04551
6.49467	-4.81981	-1.06717
6.50311	-5.27372	-0.408814
6.51155	-5.23562	-0.464075
6.51999	-5.37638	-0.259913
6.52843	-5.28892	-0.386767
6.53687	-5.44228	-0.16433
6.54084	-5.23562	-0.464075
6.5448	-5.37638	-0.259913
6.54877	-5.28892	-0.386767
6.55273	-5.44228	-0.16433
6.5567	-5.56043	0.00703703
6.56066	-5.65123	0.138735
6.56463	-5.35619	-0.289197
6.56859	-5.6086	0.0769039
6.57256	-5.61229	0.0822559
6.57653	-5.98778	0.626875
6.58049	-6.20494	0.941849
6.58446	-5.94463	0.564289
6.58842	-5.74402	0.27332
6.59239	-5.90026	0.499934
6.59635	-5.54643	-0.0132689
6.60032	-6.05112	0.718745
6.60429	-5.68105	0.181987
6.60825	-5.96298	0.590904
6.61222	-5.72341	0.243427
6.61618	-5.54188	-0.0198683
6.62015	-5.10101	-0.659316
6.62411	-5.0951	-0.667888
6.62808	-5.25853	-0.430845
6.63204	-5.68454	0.187049
6.63601	-5.20095	-0.514361
6.63998	-5.4807	-0.108605
6.64394	-5.48542	-0.101759
6.64791	-5.4558	-0.144721
6.65187	-5.29777	-0.373931
6.65584	-5.35485	-0.291141
6.6598	-5.22815	-0.474909
6.66377	-5.44186	-0.16494
6.66774	-5.39995	-0.225727
6.6717	-5.14159	-0.600458
6.67567	-5.24694	-0.447656
6.67963	-5.158	-0.576656
6.70739	-5.09619	-0.666307
6.71136	-4.89873	-0.952707
6.71532	-4.70022	-1.24063
6.71929	-4.86938	-0.995277
6.72325	-5.32052	-0.340934
6.72722	-4.97656	-0.839821
6.73515	-5.1419	-0.600008
6.73912	-5.02633	-0.767633
6.74308	-5.22885	-0.473894
6.74705	-5.20411	-0.509777
6.75101	-5.20188	-0.513012
6.75498	-5.21871	-0.488601
6.75894	-4.81681	-1.07153
6.76291	-4.96123	-0.862056
6.76688	-5.24001	-0.457707
6.77084	-5.05666	-0.723642
6.77481	-5.09073	-0.674226
6.77877	-5.04185	-0.745123
6.78274	-5.2032	-0.511097
6.7867	-5.26009	-0.428583
6.79067	-5.41571	-0.202868
6.79464	-5.59983	0.0641837
6.7986	-5.98864	0.628122
6.80257	-5.67994	0.180377
6.80653	-6.19806	0.93187
6.8105	-5.61706	0.0891744
6.81446	-6.11398	0.809918
6.81843	-6.07717	0.756528
6.82239	-5.48772	-0.0984232
6.82636	-5.71107	0.225529
6.83033	-5.36607	-0.274867
6.83429	-6.12159	0.820956
6.83826	-5.29396	-0.379457
6.84222	-5.35491	-0.291054
6.84619	-5.26033	-0.428235
6.85015	-5.46687	-0.128664
6.85412	-5.47721	-0.113667
6.85809	-5.51014	-0.0659047
6.86205	-5.60783	0.075787
6.86602	-5.59272	0.0538712
6.86998	-5.5051	-0.0732148
6.87395	-5.38949	-0.240898
6.87791	-5.6201	0.0935837
6.88188	-5.50622	-0.0715904
6.88584	-5.73809	0.264719
6.88981	-5.43685	-0.172206
6.89378	-5.59455	0.0565254
6.89774	-5.41048	-0.210454
6.90171	-5.32307	-0.337235
6.90567	-5.31881	-0.343414
6.90964	-5.37022	-0.268848
6.9136	-5.03627	-0.753216
6.91757	-4.90717	-0.940466
6.92154	-4.72747	-1.20111
6.9255	-5.05737	-0.722612
6.92947	-5.75194	0.284807
6.93343	-5.90101	0.501022
6.9374	-5.37621	-0.26016
6.94136	-5.50176	-0.0780592
6.94533	-5.6629	0.155662
6.94929	-5.36201	-0.280756
6.95326	-5.27814	-0.402403
6.95723	-5.09032	-0.674821
6.96119	-5.25954	-0.429381
6.96516	-5.30529	-0.363024
6.96912	-5.32651	-0.332246
6.97309	-5.42559	-0.188538
6.97705	-5.2325	-0.4686
6.98102	-5.42762	-0.185594
6.98499	-5.59536	0.0577003
6.98895	-5.49676	-0.0853114
6.99688	-5.23652	-0.462769
7.00085	-5.47428	-0.117917
7.00481	-5.46424	-0.132479
7.00878	-5.45777	-0.141863
7.01671	-5.47173	-0.121615
7.02068	-5.42917	-0.183345
7.02464	-5.5875	0.0463
7.02861	-5.30011	-0.370537
7.03257	-5.75197	0.284851
7.03654	-5.75367	0.287317
7.0405	-5.45666	-0.143473
7.04447	-4.81863	-1.06889
7.04844	-5.18366	-0.539439
7.0524	-4.72091	-1.21062
7.05637	-4.52886	-1.48918
7.06033	-4.73266	-1.19358
7.0643	-5.42474	-0.189771
7.07223	-5.31365	-0.350898
7.07619	-5.10373	-0.655371
7.08016	-5.39026	-0.239781
7.08413	-5.17779	-0.547953
7.08809	-5.17889	-0.546357
7.09206	-5.00081	-0.804648
7.09602	-4.71342	-1.22149
7.09999	-5.16119	-0.57203
7.10395	-5.14561	-0.594627
7.10792	-4.96352	-0.858735
7.11189	-5.04371	-0.742425
7.11585	-4.65213	-1.31038
7.11982	-4.82383	-1.06134
7.12378	-5.3311	-0.325588
7.12775	-5.37809	-0.257433
7.13171	-5.81701	0.379186
7.13568	-5.16357	-0.568578
7.13964	-5.61134	0.080878
7.14361	-5.57337	0.0258055
7.14758	-5.18238	-0.541295
7.15154	-5.53736	-0.0264242
7.15551	-5.01	-0.791319
7.15947	-5.55039	-0.00752521
7.16344	-5.41384	-0.20558
7.1674	-5.28105	-0.398182
7.17137	-5.12543	-0.623897
7.17534	-5.61449	0.0854469
7.1793	-5.27866	-0.401648
7.18327	-5.1594	-0.574626
7.18723	-5.24776	-0.446466
7.1912	-4.93407	-0.901449
7.19516	-5.26266	-0.424855
7.19913	-5.13131	-0.615368
7.20309	-5.06133	-0.716869
7.20706	-5.32616	-0.332753
7.21103	-4.59152	-1.39829
7.21499	-4.70252	-1.23729
7.21896	-4.6048	-1.37903
7.22292	-5.2487	-0.445103
7.22689	-5.24291	-0.453501
7.23085	-5.24801	-0.446104
7.23482	-4.9665	-0.854412
7.23879	-5.14966	-0.588753
7.24672	-5.05762	-0.72225
7.25465	-5.47637	-0.114885
7.25861	-5.12767	-0.620648
7.26258	-5.2195	-0.487455
7.26614	-4.95	-0.878344
7.27241	-5.23	-0.472226
7.27869	-5.44	-0.167637
7.28496	-5.61	0.0789345
7.29123	-5.2	-0.515739
7.2975	-5.23	-0.472226
7.30378	-5.62	0.0934387
7.31005	-5.74	0.267489
7.31632	-5.4	-0.225654
7.32887	-5.38	-0.254663
7.33514	-4.98	-0.834832
7.34141	-5.08	-0.689789
7.34769	-5.01	-0.791319
7.35396	-4.81	-1.0814
7.36023	-5.25	-0.443218
7.36651	-5.4	-0.225654
7.37075	-5.38	-0.254663
7.37499	-5.23	-0.472226
7.37922	-5.15	-0.58826
7.38346	-5	-0.805823
7.3877	-4.97	-0.849336
7.39194	-5.02	-0.776815
7.39618	-5.57	0.0209176
7.40041	-5.29	-0.385201
7.40889	-5.54	-0.0225951
7.41313	-5.6	0.0644302
7.41737	-5.45	-0.153133
7.4216	-5.37	-0.269167
7.42584	-5.24	-0.457722
7.43008	-4.98	-0.834832
7.43432	-5.37	-0.269167
7.43856	-5.32	-0.341688
7.44279	-5.28	-0.399705
7.44703	-5.85	0.427036
7.45127	-5.51	-0.0661078
7.45551	-5.44	-0.167637
7.46398	-5.43	-0.182142
7.46822	-5.52	-0.0516035
7.47246	-5.77	0.311002
7.4767	-5.95	0.572078
7.48093	-5.58	0.0354218
7.48517	-5.69	0.194968
7.48941	-6.1	0.789641
7.49365	-5.35	-0.298175
7.49789	-6.03	0.688112
7.50212	-5.38	-0.254663
7.50636	-5.47	-0.124125
7.5106	-5.49	-0.0951162
7.51484	-5.52	-0.0516035
7.51908	-5.67	0.16596
7.52331	-5.53	-0.0370993
7.52755	-5.59	0.049926
7.53179	-5.42	-0.196646
7.53603	-5.44	-0.167637
7.54027	-5.51	-0.0661078
7.5445	-4.74	-1.18293
7.54874	-5.24	-0.457722
7.55298	-5.6	0.0644302
7.55722	-5.47	-0.124125
7.56146	-5.43496	-0.174947
7.56527	-5.64386	0.128046
7.56908	-5.55001	-0.00807637
7.57289	-5.19927	-0.516797
7.5767	-5.8579	0.438494
7.58052	-5.62877	0.106159
7.58433	-5.57687	0.030882
7.58814	-5.29684	-0.37528
7.59195	-5.39074	-0.239085
7.59576	-5.48805	-0.0979445
7.59957	-5.49781	-0.0837884
7.60338	-5.57787	0.0323324
7.60719	-5.29895	-0.372219
7.611	-5.38149	-0.252502
7.61481	-5.49932	-0.0815983
7.61863	-5.34452	-0.306124
7.62244	-4.96325	-0.859126
7.62625	-5.67202	0.16889
7.63006	-5.57536	0.0286918
7.63387	-5.62605	0.102214
7.63768	-5.59668	0.0596148
7.64149	-5.25299	-0.438881
7.6453	-5.27431	-0.407958
7.64911	-5.41221	-0.207945
7.65292	-5.43987	-0.167826
7.65674	-4.86111	-1.00727
7.66055	-5.52547	-0.0436697
7.66436	-5.34338	-0.307777
7.66817	-5.41714	-0.200794
7.67198	-5.57808	0.032637
7.67579	-5.6854	0.188296
7.6796	-5.37009	-0.269036
7.68341	-5.42507	-0.189292
7.68722	-5.27356	-0.409046
7.69103	-5.41684	-0.201229
7.69485	-5.13823	-0.605331
7.69866	-5.23086	-0.470979
7.70247	-5.10483	-0.653775
7.70628	-5.59618	0.0588896
7.71009	-5.26667	-0.419039
7.7139	-5.34824	-0.300728
7.71771	-5.28065	-0.398762
7.72152	-5.18932	-0.531229
7.72533	-5.24725	-0.447206
7.72914	-5.35749	-0.287312
7.73296	-5.40451	-0.219113
7.73677	-5.49884	-0.0822945
7.74058	-5.41432	-0.204884
7.74439	-5.47235	-0.120716
7.7482	-5.28125	-0.397892
7.75201	-5.58813	0.0472137
7.75582	-5.36363	-0.278406
7.75963	-5.57506	0.0282567
7.76344	-5.86655	0.45104
7.76725	-5.79141	0.342056
7.77107	-5.43122	-0.180372
7.77488	-5.43072	-0.181097
7.77869	-5.64517	0.129946
7.7825	-5.5138	-0.0605962
7.78631	-5.74645	0.276845
7.79012	-5.35689	-0.288182
7.79393	-5.54595	-0.0139651
7.79774	-5.30306	-0.366258
7.80155	-5.44735	-0.156977
7.80536	-5.46595	-0.129999
7.80918	-5.3199	-0.341833
7.81299	-5.39401	-0.234342
7.8168	-5.1138	-0.640765
7.82061	-5.38595	-0.246033
7.82442	-5.25654	-0.433732
7.82823	-5.70545	0.217377
7.83204	-5.65562	0.145103
7.83585	-5.64528	0.130105
7.83966	-5.54637	-0.0133559
7.84347	-5.61303	0.0833292
7.84729	-5.44921	-0.154279
7.8511	-5.22781	-0.475402
7.85491	-5.14843	-0.590537
7.85872	-4.97182	-0.846696
7.86253	-5.10986	-0.64648
7.86634	-4.89706	-0.95513
7.87015	-5.138	-0.605665
7.87396	-5.02119	-0.775089
7.87777	-5.28063	-0.398791
7.88158	-5.33582	-0.318742
7.88921	-5.63597	0.116602
7.89302	-5.06491	-0.711676
7.89683	-5.03521	-0.754754
7.90064	-5.26543	-0.420838
7.90445	-5.12145	-0.629669
7.90826	-5.04538	-0.740003
7.91207	-5.08693	-0.679738
7.91588	-4.95142	-0.876285
7.91969	-4.97251	-0.845695
7.92351	-4.75442	-1.16202
7.92732	-5.04538	-0.740003
7.93113	-4.93416	-0.901319
7.93494	-5.07049	-0.703583
7.93875	-5.13913	-0.604026
7.94256	-5.19232	-0.526878
7.94637	-5.25086	-0.44197
7.95018	-5.26812	-0.416936
7.95399	-5.50585	-0.072127
7.9578	-5.48094	-0.108257
7.96162	-5.1876	-0.533724
7.96543	-5.59484	0.0569461
7.96924	-5.08879	-0.67704
7.97305	-4.97602	-0.840604
7.97686	-5.61965	0.092931
7.98067	-5.23908	-0.459056
7.98448	-5.27029	-0.413788
7.98829	-5.48962	-0.0956674
7.9921	-5.39339	-0.235242
7.99591	-5.45696	-0.143038
7.99973	-5.30233	-0.367317
8.00354	-5.06128	-0.716941
8.00735	-5.30264	-0.366867
8.01116	-5.49407	-0.089213
8.01497	-5.3474	-0.301946
8.01878	-5.59612	0.0588026
8.02259	-5.56765	0.0175091
8.0264	-5.20008	-0.515623
8.03021	-5.09295	-0.671006
8.03402	-5.93519	0.550597
8.03784	-5.23796	-0.460681
8.04165	-5.18451	-0.538206
8.04546	-5.36974	-0.269544
8.04927	-5.57016	0.0211496
8.05308	-5.86732	0.452157
8.05689	-5.15603	-0.579514
8.0607	-5.37418	-0.263104
8.06451	-6.0994	0.788771
8.06832	-5.23694	-0.46216
8.07213	-5.33681	-0.317306
8.07595	-6.11203	0.80709
8.07976	-5.87613	0.464935
8.08357	-5.53406	-0.0312106
8.08738	-5.50067	-0.0796402
8.09119	-5.31557	-0.348113
8.095	-4.62313	-1.35244
8.09881	-4.59665	-1.39085
8.10262	-4.69998	-1.24098
8.10643	-4.64803	-1.31633
8.11024	-4.88782	-0.968531
8.11406	-5.00692	-0.795786
8.11787	-4.6724	-1.28098
8.12168	-5.02137	-0.774828
8.12549	-4.91905	-0.923235
8.1293	-4.58856	-1.40258
8.13311	-4.66387	-1.29335
8.13692	-4.70745	-1.23014
8.14073	-4.90523	-0.94328
8.14454	-4.811	-1.07995
8.14835	-5.14508	-0.595396
8.15217	-5.0863	-0.680652
8.15598	-5.52351	-0.0465126
8.15979	-5.28599	-0.391017
8.1636	-5.56519	0.013941
8.16741	-5.72978	0.252666
8.17122	-5.35608	-0.289357
8.17503	-5.37327	-0.264424
8.17884	-5.64877	0.135167
8.18265	-5.24217	-0.454574
8.18646	-5.2558	-0.434805
8.19028	-5.16843	-0.561528
8.19409	-5.17265	-0.555408
8.20059	-4.99034	-0.819834
8.20709	-5.02393	-0.771115
8.21359	-4.76277	-1.14991
8.22009	-4.83991	-1.03802
8.22659	-4.99412	-0.814352
8.23308	-4.99033	-0.819849
8.23958	-4.87952	-0.98057
8.24608	-4.30579	-1.81272
8.25258	-5.18615	-0.535827
8.25908	-4.81705	-1.07118
8.26558	-4.90973	-0.936753
8.27208	-5.11569	-0.638024
8.27858	-5.07677	-0.694474
8.28508	-5.21682	-0.491343
8.29158	-5.2993	-0.371712
8.29807	-5.30287	-0.366534
8.30457	-5.1737	-0.553885
8.31107	-5.1898	-0.530533
8.31757	-5.12272	-0.627827
8.32407	-5.18664	-0.535116
8.33057	-4.96797	-0.85228
8.33707	-5.04514	-0.740351
8.34357	-5.0221	-0.773769
8.35007	-5.09091	-0.673965
8.35657	-5.45406	-0.147244
8.36306	-5.50105	-0.079089
8.36956	-5.09326	-0.670557
8.37606	-5.03413	-0.75632
8.38256	-5.18645	-0.535392
8.38906	-5.2679	-0.417255
8.39556	-5.1426	-0.598993
8.40206	-5.25782	-0.431875
8.40856	-5.37566	-0.260957
8.41506	-5.494	-0.0893145
8.42156	-5.87785	0.46743
8.42806	-5.42633	-0.187465
8.43455	-5.16414	-0.567751
8.44105	-5.26555	-0.420663
8.44889	-5.39222	-0.236938
8.45673	-4.93363	-0.902088
8.46457	-5.2887	-0.387086
8.47241	-5.34048	-0.311983
8.48025	-5.33465	-0.320439
8.48809	-5.08143	-0.687715
8.49593	-4.85048	-1.02269
8.50377	-4.53872	-1.47487
8.51161	-4.78883	-1.11211
8.51945	-4.92256	-0.918144
8.52729	-4.82893	-1.05395
8.53512	-4.82893	-1.05395
8.54296	-5.10908	-0.647611
8.5508	-4.70487	-1.23389
8.55864	-4.48878	-1.54731
8.56648	-4.52474	-1.49515
8.57432	-4.65314	-1.30892
8.58216	-4.82999	-1.05241
8.59	-5.24459	-0.451064
8.59784	-5.14837	-0.590624
8.60568	-5.12207	-0.62877
8.61352	-5.35949	-0.284411
8.62136	-5.2562	-0.434225
8.6292	-5.23401	-0.46641
8.63704	-5.1736	-0.55403
8.64488	-4.97385	-0.843752
8.65272	-4.94097	-0.891442
8.66056	-5.00026	-0.805446
8.6684	-5.16821	-0.561848
8.67624	-4.96721	-0.853382
8.68408	-5.39528	-0.2325
8.69192	-5.1229	-0.627566
8.69976	-4.80403	-1.09006
8.70759	-5.0823	-0.686453
8.71543	-4.76603	-1.14518
8.72327	-4.99421	-0.814221
8.73111	-4.59886	-1.38765
8.73895	-4.78438	-1.11856
8.74679	-4.787	-1.11476
8.75463	-4.63876	-1.32977
8.76247	-4.67493	-1.27731
8.77031	-5.01415	-0.7853
8.77815	-4.84233	-1.03451
8.78599	-4.92198	-0.918985
8.79383	-5.00633	-0.796642
8.80167	-5.15715	-0.577889
8.80878	-4.56847	-1.43172
8.81374	-4.83485	-1.04536
8.81869	-5.04627	-0.738712
8.82365	-4.91574	-0.928036
8.82861	-4.62313	-1.35244
8.83357	-4.50441	-1.52464
8.83853	-4.0218	-2.22463
8.84348	-4.17396	-2.00393
8.84844	-4.70757	-1.22997
8.8534	-5.03279	-0.758264
8.85836	-5.22382	-0.48119
8.86332	-5.20971	-0.501655
8.86827	-5.30324	-0.365997
8.87323	-5.58802	0.0470542
8.87819	-5.61697	0.0890439
8.88315	-5.57339	0.0258345
8.8881	-5.53242	-0.0335893
8.89306	-5.49627	-0.0860221
8.89802	-5.13813	-0.605476
8.90298	-4.51496	-1.50934
8.90794	-4.41077	-1.66046
8.91289	-4.59198	-1.39762
8.91785	-4.78689	-1.11492
8.92281	-4.43502	-1.62528
8.92777	-3.99934	-2.2572
8.93273	-4.37148	-1.71744
8.93768	-4.09276	-2.1217
8.94264	-4.06988	-2.15489
8.9476	-4.06068	-2.16823
8.95256	-4.22935	-1.92359
8.95751	-4.59334	-1.39565
8.96247	-4.78699	-1.11478
8.96743	-4.84614	-1.02899
8.97239	-4.46459	-1.58239
8.97735	-4.42718	-1.63665
8.9823	-4.49281	-1.54146
8.98726	-4.44233	-1.61468
8.99222	-4.65469	-1.30667
8.99718	-4.57955	-1.41565
9.00214	-5.03927	-0.748865
9.00709	-4.5854	-1.40717
9.01205	-5.10155	-0.658533
9.01701	-4.72491	-1.20482
9.02197	-5.13969	-0.603214
9.02692	-5.05661	-0.723715
9.03188	-4.90038	-0.950314
9.03684	-4.467	-1.5789
9.0418	-4.19863	-1.96815
9.04676	-4.65375	-1.30803
9.05171	-3.92879	-2.35953
9.05667	-4.40185	-1.67339
9.06163	-4.85513	-1.01595
9.06659	-5.16373	-0.568345
9.07155	-5.25883	-0.43041
9.0765	-5.40232	-0.222289
9.08146	-4.99077	-0.819211
9.08642	-4.29571	-1.82734
9.09466	-3.94832	-2.3312
9.10289	-5.03548	-0.754362
9.11113	-4.78462	-1.11822
9.11936	-4.97923	-0.835948
9.1276	-3.89175	-2.41325
9.13583	-3.90426	-2.39511
9.14407	-5.10446	-0.654312
9.1523	-5.06566	-0.710588
9.16054	-5.59831	0.061979
9.16877	-4.59221	-1.39729
9.17701	-5.37677	-0.259348
9.18524	-5.28351	-0.394614
9.19348	-4.6964	-1.24617
9.20171	-4.50315	-1.52647
9.20995	-5.48328	-0.104863
9.21819	-5.18678	-0.534913
9.22642	-4.27489	-1.85754
9.23466	-4.48265	-1.5562
9.24289	-4.19204	-1.97771
9.25113	-4.33198	-1.77473
9.25936	-4.97471	-0.842504
9.2676	-4.78136	-1.12294
9.27583	-4.78041	-1.12432
9.28407	-5.05725	-0.722786
9.2923	-3.89711	-2.40548
9.30054	-4.3979	-1.67912
9.30877	-4.19593	-1.97206
9.31701	-4.36657	-1.72456
9.32524	-4.59589	-1.39195
9.33348	-4.53816	-1.47569
9.34172	-3.65676	-2.75409
9.34995	-3.84707	-2.47806
9.35819	-4.15408	-2.03276
9.36642	-4.39159	-1.68827
9.37466	-4.10025	-2.11084
9.38289	-4.32199	-1.78922
9.39113	-3.92413	-2.36629
9.39936	-4.5573	-1.44793
9.4076	-4.55299	-1.45418
9.41583	-4.42366	-1.64176
9.42407	-3.94842	-2.33106
9.4323	-4.43144	-1.63048
9.44054	-4.29329	-1.83085
9.44877	-4.10603	-2.10246
9.45701	-5.41725	-0.200634
9.46525	-5.21128	-0.499378
9.47348	-6.095	0.782389
9.48172	-5.5982	0.0618195
9.48995	-4.79007	-1.11031
9.49819	-4.90605	-0.94209
9.50642	-4.48139	-1.55803
9.51466	-4.45142	-1.6015
9.52289	-4.72447	-1.20546
9.53113	-4.88965	-0.965877
9.53936	-4.76895	-1.14094
9.5476	-4.74256	-1.17922
9.55583	-4.38329	-1.70031
9.56407	-4.92561	-0.91372
9.5723	-4.55794	-1.447
9.58054	-4.85327	-1.01864
9.58878	-4.42903	-1.63397
9.59388	-4.49642	-1.53623
9.59897	-4.17067	-2.0087
9.60407	-4.46604	-1.58029
9.60916	-4.63069	-1.34148
9.61426	-4.07978	-2.14053
9.61935	-4.38245	-1.70153
9.62445	-4.42625	-1.638
9.62955	-4.38245	-1.70153
9.63464	-4.42739	-1.63635
9.63974	-4.10038	-2.11065
9.64483	-4.7282	-1.20005
9.64993	-4.8361	-1.04355
9.65502	-4.93783	-0.895996
9.66012	-4.34756	-1.75214
9.66521	-4.90672	-0.941118
9.67031	-5.28426	-0.393526
9.67541	-5.09445	-0.668831
9.6805	-5.05583	-0.724846
9.6856	-4.96502	-0.856559
9.69069	-5.03295	-0.758032
9.69579	-5.29006	-0.385114
9.70088	-5.40458	-0.219011
9.70598	-4.21776	-1.9404
9.71108	-4.11936	-2.08312
9.71617	-4.29676	-1.82582
9.72127	-4.30641	-1.81182
9.72636	-4.41509	-1.65419
9.73146	-4.53541	-1.47967
9.73655	-4.40648	-1.66668
9.74165	-4.3684	-1.72191
9.74674	-4.4497	-1.60399
9.75184	-4.3811	-1.70349
9.75694	-4.21671	-1.94192
9.76203	-3.94523	-2.33568
9.76713	-3.93106	-2.35624
9.77222	-3.86917	-2.446
9.77732	-3.95561	-2.32063
9.78241	-4.09982	-2.11146
9.78751	-3.97444	-2.29332
9.79261	-4.1854	-1.98734
9.7977	-3.9192	-2.37344
9.8028	-3.73102	-2.64638
9.80789	-3.39573	-3.13269
9.81299	-3.47333	-3.02014
9.81808	-3.93548	-2.34983
9.82318	-3.98819	-2.27337
9.82827	-4.20861	-1.95367
9.83337	-4.14959	-2.03928
9.83847	-4.10507	-2.10385
9.84356	-3.66266	-2.74553
9.84866	-3.7158	-2.66846
9.85375	-4.01329	-2.23697
9.85885	-4.07566	-2.14651
9.86394	-4.19474	-1.97379
9.86904	-3.98462	-2.27855
9.87414	-4.22751	-1.92626
9.87923	-4.15778	-2.0274
9.88433	-3.74835	-2.62124
9.88942	-3.80338	-2.54143
9.89452	-4.15558	-2.03059
9.89961	-4.17028	-2.00927
9.90471	-4.24053	-1.90738
9.9098	-3.82144	-2.51523
9.9149	-3.77219	-2.58667
9.92	-3.59168	-2.84848
9.92509	-3.75381	-2.61332
9.93019	-4.01497	-2.23453
9.93528	-4.25302	-1.88926
9.94038	-4.24714	-1.89779
9.95057	-4.65605	-1.3047
9.95567	-4.22845	-1.9249
9.96076	-4.29125	-1.83381
9.96586	-4.17374	-2.00425
9.97095	-4.5733	-1.42472
9.97605	-4.43206	-1.62958
9.98114	-4.27424	-1.85848
9.98624	-4.41295	-1.65729
9.99134	-4.17332	-2.00486
9.99643	-4.14161	-2.05085
10.0015	-3.89704	-2.40558
10.0066	-4.12533	-2.07446
10.0117	-3.62843	-2.79518
10.0168	-3.64786	-2.767
10.0219	-4.16072	-2.02313
10.027	-4.33294	-1.77334
10.0321	-4.41169	-1.65912
10.0372	-3.75098	-2.61743
10.0423	-3.7158	-2.66846
10.0474	-4.21848	-1.93936
10.0525	-4.44183	-1.61541
10.0576	-4.45401	-1.59774
10.0627	-4.42587	-1.63855
10.0678	-4.49738	-1.53483
10.0729	-4.84328	-1.03313
10.078	-4.58496	-1.40781
10.0831	-4.56511	-1.4366
10.0882	-4.61373	-1.36608
10.0932	-4.47606	-1.56576
10.0983	-5.08364	-0.68451
10.1034	-4.69889	-1.24256
10.1085	-4.54106	-1.47148
10.1136	-4.51666	-1.50687
10.1187	-4.26244	-1.8756
10.1238	-4.20527	-1.95852
10.1289	-4.58074	-1.41393
10.134	-4.96113	-0.862201
10.1391	-4.67372	-1.27907
10.1442	-4.94082	-0.891659
10.1493	-5.09327	-0.670542
10.1518	-4.45551	-1.59556
10.1543	-3.34156	-3.21126
10.1568	-3.66332	-2.74457
10.1593	-3.65714	-2.75354
10.1617	-3.77253	-2.58617
10.1642	-3.59987	-2.8366
10.1667	-3.49181	-2.99334
10.1692	-3.31999	-3.24255
10.1717	-3.88938	-2.41669
10.1742	-4.13365	-2.0624
10.1767	-3.93095	-2.3564
10.1792	-4.10329	-2.10643
10.1816	-4.43908	-1.61939
10.1841	-4.5063	-1.5219
10.1866	-4.88533	-0.972143
10.1891	-4.29155	-1.83337
10.1916	-3.99251	-2.26711
10.1941	-4.10622	-2.10218
10.1966	-4.06748	-2.15837
10.1991	-4.13166	-2.06528
10.2015	-4.19532	-1.97295
10.204	-4.48902	-1.54696
10.2065	-4.37364	-1.71431
10.209	-4.15198	-2.03581
10.2115	-4.18506	-1.98783
10.214	-4.58074	-1.41393
10.2165	-4.63508	-1.33511
10.219	-4.53174	-1.485
10.2215	-4.63016	-1.34225
10.2239	-4.86302	-1.0045
10.2264	-5.10479	-0.653833
10.2289	-4.84365	-1.0326
10.2314	-4.87622	-0.985356
10.2339	-4.91244	-0.932822
10.2364	-4.61163	-1.36912
10.2389	-4.45855	-1.59115
10.2414	-4.51289	-1.51234
10.2438	-4.61006	-1.3714
10.2463	-4.54671	-1.46329
10.2488	-4.67456	-1.27785
10.2513	-4.3262	-1.78312
10.2538	-4.38421	-1.69898
10.2563	-4.67518	-1.27695
10.2588	-4.79622	-1.10139
10.2613	-4.4241	-1.64112
10.2637	-4.57142	-1.42745
10.2662	-4.57446	-1.42304
10.2687	-4.45855	-1.59115
10.2712	-4.50179	-1.52844
10.2737	-4.58859	-1.40254
10.2762	-4.6332	-1.33784
10.2787	-4.85266	-1.01953
10.2812	-4.75748	-1.15758
10.2836	-4.61362	-1.36624
10.2861	-4.59718	-1.39008
10.2886	-4.79945	-1.09671
10.2911	-4.62905	-1.34386
10.2936	-4.46777	-1.57778
10.2961	-4.33728	-1.76705
10.2986	-4.17549	-2.00171
10.3011	-4.25623	-1.8846
10.3035	-4.30404	-1.81526
10.306	-4.53579	-1.47912
10.3085	-4.66496	-1.29177
10.311	-4.5716	-1.42718
10.3135	-4.55046	-1.45785
10.316	-4.57416	-1.42347
10.3185	-4.69645	-1.2461
10.321	-4.75585	-1.15994
10.3235	-4.70271	-1.23702
10.3259	-4.60925	-1.37258
10.3284	-4.53035	-1.48701
10.3309	-4.26885	-1.8663
10.3334	-4.35595	-1.73997
10.3359	-4.00672	-2.2465
10.3384	-3.9819	-2.2825
10.3409	-4.01955	-2.22789
10.3434	-4.15261	-2.0349
10.3459	-4.13117	-2.06599
10.3483	-3.88136	-2.42832
10.3508	-3.80431	-2.54008
10.3533	-3.8239	-2.51166
10.3558	-4.20052	-1.96541
10.3583	-4.05125	-2.18191
10.3608	-4.09372	-2.12031
10.3633	-4.42284	-1.64295
10.3658	-4.37606	-1.7108
10.3682	-4.10347	-2.10617
10.3707	-4.22012	-1.93698
10.3732	-4.02929	-2.21376
10.3757	-4.19529	-1.97299
10.3782	-4.63449	-1.33597
10.3807	-4.77247	-1.13584
10.3832	-4.82408	-1.06098
10.3857	-4.98894	-0.821865
10.3881	-4.82592	-1.05831
10.3906	-4.36036	-1.73357
10.3931	-4.58524	-1.4074
10.3956	-4.55405	-1.45264
10.3981	-4.62453	-1.35041
10.4006	-4.23355	-1.9175
10.4031	-4.2749	-1.85752
10.4056	-4.50491	-1.52391
10.408	-4.42161	-1.64473
10.4105	-4.69204	-1.2525
10.413	-4.8091	-1.08271
10.4155	-4.83167	-1.04997
10.418	-4.62905	-1.34386
10.4205	-4.67716	-1.27408
10.423	-4.36426	-1.72791
10.4255	-4.42971	-1.63298
10.4279	-4.50717	-1.52063
10.4304	-4.552	-1.45561
10.4329	-4.48573	-1.55173
10.4354	-4.37595	-1.71096
10.4379	-3.94312	-2.33875
10.4404	-4.3897	-1.69102
10.4429	-4.3582	-1.7367
10.4454	-4.35626	-1.73952
10.4479	-4.11854	-2.08431
10.4503	-3.72362	-2.65711
10.4528	-3.70957	-2.67749
10.4553	-3.95155	-2.32652
10.4578	-3.99951	-2.25696
10.4603	-3.71105	-2.67534
10.4628	-3.65306	-2.75945
10.4653	-3.94648	-2.33387
10.4678	-4.02074	-2.22616
10.4702	-4.00098	-2.25482
10.4727	-3.97437	-2.29342
10.4752	-4.1685	-2.01185
10.4777	-3.83949	-2.48905
10.4802	-3.84952	-2.4745
10.4827	-4.12499	-2.07496
10.4852	-4.27614	-1.85573
10.4877	-3.88564	-2.42212
10.4901	-3.943	-2.33892
10.4926	-3.94342	-2.33831
10.4951	-4.40056	-1.67526
10.4976	-4.73919	-1.18411
10.5001	-4.47439	-1.56818
10.5026	-3.97479	-2.29281
10.5051	-3.97405	-2.29388
10.5076	-3.7196	-2.66294
10.51	-3.804	-2.54053
10.5125	-3.76766	-2.59324
10.515	-3.73566	-2.63965
10.5175	-3.90223	-2.39805
10.52	-3.98673	-2.27549
10.5225	-4.31173	-1.80411
10.525	-4.37046	-1.71892
10.5275	-4.29103	-1.83413
10.5299	-4.10777	-2.09993
10.5324	-4.00616	-2.24731
10.5349	-4.14632	-2.04402
10.5374	-4.57727	-1.41896
10.5399	-4.39792	-1.67909
10.5424	-4.44123	-1.61628
10.5449	-4.17347	-2.00464
10.5474	-3.96655	-2.30476
10.5499	-4.77753	-1.1285
10.5524	-4.63895	-1.3295
10.5548	-4.80985	-1.08162
10.5573	-4.93723	-0.896866
10.5598	-4.57178	-1.42692
10.5623	-4.66874	-1.28629
10.5648	-4.70687	-1.23099
10.5673	-4.28004	-1.85007
10.5698	-4.30803	-1.80947
10.5723	-4.31722	-1.79614
10.5747	-4.26494	-1.87197
10.5772	-4.32937	-1.77852
10.5797	-4.30296	-1.81683
10.5822	-4.114	-2.0909
10.5847	-4.15087	-2.03742
10.5872	-4.01292	-2.23751
10.5897	-4.22607	-1.92835
10.5922	-4.44175	-1.61552
10.5946	-4.73655	-1.18794
10.5971	-4.23156	-1.92039
10.5996	-4.36148	-1.73195
10.6021	-4.1647	-2.01736
10.6046	-4.02517	-2.21974
10.6071	-3.9557	-2.3205
10.6096	-4.10877	-2.09848
10.6121	-4.1548	-2.03172
10.6145	-4.33607	-1.7688
10.617	-3.7728	-2.58578
10.6195	-3.92788	-2.36085
10.622	-3.50014	-2.98125
10.6245	-3.73325	-2.64315
10.627	-4.07036	-2.15419
10.6295	-4.33379	-1.77211
10.632	-3.89626	-2.40671
10.6344	-3.88115	-2.42863
10.6369	-4.04993	-2.18383
10.6394	-3.83225	-2.49955
10.6419	-4.42366	-1.64176
10.6444	-4.85412	-1.01741
10.6469	-4.26695	-1.86906
10.6494	-4.56755	-1.43306
10.6519	-4.68187	-1.26725

## Sheet: 6.Paraiso cave
Age (cal ka BP)	d18O	z-score*
-0.0480458	-5.93	-1.41409
-0.0422782	-6.18	-1.09282
-0.0365105	-6.25	-1.00286
-0.0307428	-5.58	-1.86388
-0.0249752	-6.08	-1.22133
-0.0192075	-6.24	-1.01571
-0.0134398	-6.01	-1.31128
-0.00767217	-6.17	-1.10567
-0.0019045	-5.58	-1.86388
0.00386316	-6.12	-1.16992
0.00893591	-5.85	-1.5169
0.0140087	-5.81	-1.56831
0.0190814	-5.51	-1.95384
0.0241542	-5.58	-1.86388
0.0292269	-5.69	-1.72252
0.0342997	-5.84	-1.52975
0.0393724	-6.03	-1.28558
0.0444452	-5.38	-2.1209
0.0495179	-5.1	-2.48073
0.0545907	-5.33	-2.18516
0.0619774	-5.8	-1.58116
0.0693641	-6.2	-1.06711
0.0767509	-5.44	-2.0438
0.0841376	-5.32	-2.19801
0.0915243	-5.59	-1.85103
0.098911	-5.37	-2.13376
0.106298	-5.46	-2.0181
0.113684	-5.17	-2.39078
0.121071	-5.44	-2.0438
0.128458	-5.51	-1.95384
0.135845	-5.31	-2.21086
0.143231	-5.63	-1.79963
0.150618	-5.73	-1.67112
0.158005	-5.74	-1.65826
0.165392	-6.18	-1.09282
0.172778	-6.27	-0.977156
0.180165	-5.77	-1.61971
0.187552	-5.75	-1.64541
0.194938	-5.53	-1.92814
0.202325	-4.73	-2.95623
0.210369	-5.65	-1.77392
0.218412	-5.63	-1.79963
0.226456	-5.06	-2.53214
0.234499	-5.47	-2.00524
0.242543	-5.5	-1.96669
0.250586	-5.55	-1.90244
0.25863	-6.03	-1.28558
0.266673	-4.97	-2.6478
0.274717	-5.26	-2.27512
0.28276	-5.41	-2.08235
0.290804	-4.92	-2.71205
0.298847	-4.86	-2.78916
0.306891	-5.19	-2.36507
0.314934	-5.35	-2.15946
0.322978	-5.12	-2.45503
0.331021	-4.91	-2.72491
0.339065	-5.19	-2.36507
0.347108	-5.2	-2.35222
0.355152	-5.22	-2.32652
0.363195	-5	-2.60925
0.371239	-5.29	-2.23656
0.379282	-5.06	-2.53214
0.387326	-5.02	-2.58354
0.395369	-5.5	-1.96669
0.403413	-6.2	-1.06711
0.407093	-5.31	-2.21086
0.410772	-5.26	-2.27512
0.414452	-5.28	-2.24941
0.418132	-4.98	-2.63495
0.421812	-5.66	-1.76107
0.425491	-5.49	-1.97954
0.429171	-5.26	-2.27512
0.432851	-5.6	-1.83818
0.436531	-5.67	-1.74822
0.44021	-5.87	-1.4912
0.44389	-5.84	-1.52975
0.44757	-5.69	-1.72252
0.45125	-5.74	-1.65826
0.454929	-5.6	-1.83818
0.458609	-6.05	-1.25988
0.462289	-6.17	-1.10567
0.465969	-5.95	-1.38839
0.469648	-6.15	-1.13137
0.473328	-5.73	-1.67112
0.477008	-5.94	-1.40124
0.480687	-5.86	-1.50405
0.484367	-5.63	-1.79963
0.488047	-5.83	-1.5426
0.491727	-5.61	-1.82533
0.495406	-5.93	-1.41409
0.499086	-5.91	-1.4398
0.502766	-5.89	-1.4655
0.506446	-6.37	-0.848645
0.510125	-5.78	-1.60686
0.513805	-5.6	-1.83818
0.517485	-5.8	-1.58116
0.521165	-5.58	-1.86388
0.524844	-5.83	-1.5426
0.528524	-5.93	-1.41409
0.532204	-6.29	-0.951454
0.535519	-6.36	-0.861496
0.538835	-6.16	-1.11852
0.542151	-5.38	-2.1209
0.545466	-5.58	-1.86388
0.548782	-5.73	-1.67112
0.552097	-5.39	-2.10805
0.555413	-5.43	-2.05665
0.558729	-5.59	-1.85103
0.562044	-5.86	-1.50405
0.56536	-5.86	-1.50405
0.568675	-5.94	-1.40124
0.571991	-6.3	-0.938603
0.575307	-6.2	-1.06711
0.578622	-6.17	-1.10567
0.581938	-6.03	-1.28558
0.585254	-5.75	-1.64541
0.588569	-6.02	-1.29843
0.591885	-5.83	-1.5426
0.5952	-5.99	-1.33699
0.598516	-6.22	-1.04141
0.605314	-5.98	-1.34984
0.612113	-5.82	-1.55546
0.618911	-5.67	-1.74822
0.625709	-5.66	-1.76107
0.632508	-5.82	-1.55546
0.639306	-6.19	-1.07997
0.646104	-6.3	-0.938603
0.652903	-5.72	-1.68397
0.659701	-5.65	-1.77392
0.666499	-5.8	-1.58116
0.673298	-5.99	-1.33699
0.680096	-5.67	-1.74822
0.686894	-5.78	-1.60686
0.693693	-6.15	-1.13137
0.700491	-5.85	-1.5169
0.707289	-5.86	-1.50405
0.714088	-5.84	-1.52975
0.714408	-5.626	-1.80477
0.718266	-6.184	-1.08768
0.720886	-5.86	-1.50405
0.722125	-6.019	-1.29972
0.725983	-5.568	-1.8793
0.727684	-6.24	-1.01571
0.729841	-6.091	-1.20719
0.7337	-6.222	-1.03884
0.734483	-6.62	-0.527368
0.737558	-6.604	-0.54793
0.741281	-6.74	-0.373155
0.741416	-6.299	-0.939888
0.745275	-6.322	-0.910331
0.748079	-6.82	-0.270346
0.749133	-6.477	-0.711138
0.752991	-5.957	-1.3794
0.754878	-6.43	-0.771539
0.75685	-6.45	-0.745836
0.760708	-6.168	-1.10824
0.761676	-6.25	-1.00286
0.764566	-6.578	-0.581342
0.768425	-6.286	-0.956594
0.768474	-5.99	-1.33699
0.772283	-6.357	-0.865352
0.776141	-6.513	-0.664875
0.78	-5.997	-1.32799
0.783858	-5.898	-1.45522
0.787716	-6.231	-1.02728
0.788754	-6.173	-1.10181
0.789791	-6.368	-0.851215
0.790829	-5.917	-1.4308
0.791867	-6.244	-1.01057
0.792904	-6.599	-0.554355
0.793942	-6.697	-0.428414
0.794979	-6.614	-0.535078
0.796017	-7.029	-0.00175784
0.797054	-7.128	0.125468
0.798092	-6.765	-0.341027
0.79913	-6.892	-0.177818
0.800167	-6.869	-0.207375
0.801205	-6.879	-0.194524
0.802242	-6.881	-0.191954
0.80328	-6.722	-0.396287
0.804317	-6.868	-0.208661
0.805355	-6.492	-0.691862
0.806393	-6.289	-0.952739
0.80743	-6.457	-0.736841
0.819886	-7.19	0.205145
0.832341	-7.29	0.333656
0.844797	-7.339	0.396626
0.857253	-7.432	0.516141
0.869709	-6.858	-0.221512
0.882164	-6.961	-0.0891453
0.89462	-6.703	-0.420704
0.907076	-6.723	-0.395001
0.919531	-6.915	-0.14826
0.931987	-6.709	-0.412993
0.944443	-6.803	-0.292193
0.956898	-6.839	-0.245929
0.969354	-6.713	-0.407853
0.98181	-7.082	0.066353
0.994265	-6.489	-0.695717
1.00672	-7.059	0.0367955
1.01918	-6.817	-0.274201
1.03163	-7.061	0.0393657
1.04409	-6.679	-0.451546
1.05654	-6.532	-0.640457
1.069	-6.385	-0.829369
1.08195	-6.481	-0.705998
1.0949	-6.253	-0.999003
1.10785	-6.649	-0.4901
1.1208	-6.914	-0.149545
1.13375	-6.53	-0.643028
1.1467	-6.943	-0.112277
1.15965	-6.603	-0.549215
1.1726	-7.035	0.00595282
1.18555	-6.48	-0.707283
1.1985	-6.572	-0.589053
1.21145	-6.482	-0.704713
1.2244	-6.513	-0.664875
1.23735	-6.791	-0.307614
1.2503	-6.879	-0.194524
1.26326	-6.727	-0.389861
1.27621	-6.595	-0.559496
1.28916	-6.588	-0.568491
1.30211	-6.479	-0.708568
1.31506	-6.348	-0.876918
1.32801	-6.366	-0.853786
1.34096	-6.402	-0.807522
1.35391	-6.575	-0.585198
1.36686	-6.547	-0.621181
1.37981	-6.501	-0.680296
1.39276	-6.552	-0.614755
1.40571	-6.411	-0.795956
1.41866	-6.408	-0.799811
1.43161	-6.243	-1.01185
1.44456	-6.542	-0.627606
1.45751	-6.582	-0.576202
1.47046	-6.626	-0.519657
1.48341	-6.465	-0.72656
1.49636	-6.747	-0.364159
1.50931	-6.623	-0.523512
1.52226	-6.514	-0.663589
1.53521	-6.438	-0.761258
1.54816	-6.137	-1.14808
1.56111	-6.228	-1.03113
1.57406	-6.359	-0.862781
1.58701	-6.424	-0.779249
1.59972	-6.197	-1.07097
1.61243	-6.113	-1.17892
1.62513	-6.358	-0.864067
1.63784	-6.572	-0.589053
1.65055	-6.675	-0.456687
1.66325	-6.584	-0.573632
1.67596	-6.453	-0.741981
1.68867	-6.626	-0.519657
1.70137	-6.59	-0.565921
1.71408	-6.555	-0.6109
1.72678	-6.679	-0.451546
1.73949	-6.485	-0.700858
1.7522	-6.573	-0.587768
1.7649	-6.855	-0.225367
1.77761	-6.631	-0.513232
1.79032	-6.791	-0.307614
1.80302	-7.07	0.0509317
1.81573	-6.84	-0.244644
1.82843	-6.39	-0.822943
1.84114	-6.509	-0.670015
1.85385	-6.609	-0.541504
1.86655	-6.659	-0.477248
1.87926	-6.911	-0.153401
1.89197	-6.878	-0.195809
1.90467	-6.971	-0.0762942
1.91738	-6.838	-0.247214
1.93009	-6.912	-0.152116
1.94279	-6.835	-0.251069
1.9555	-6.772	-0.332031
1.9682	-6.877	-0.197095
1.98091	-6.964	-0.08529
1.99362	-6.958	-0.0930006
2.00632	-6.982	-0.062158
2.01903	-6.99	-0.0518771
2.03174	-6.868	-0.208661
2.04444	-6.497	-0.685436
2.05715	-6.748	-0.362874
2.06986	-6.779	-0.323035
2.08256	-6.694	-0.43227
2.09527	-6.899	-0.168822
2.10797	-6.776	-0.326891
2.12068	-7.27	0.307954
2.13339	-6.906	-0.159826
2.14609	-6.939	-0.117418
2.1588	-6.986	-0.0570176
2.17151	-6.971	-0.0762942
2.18421	-7.311	0.360643
2.19692	-7.129	0.126753
2.20962	-7.021	-0.0120387
2.22233	-7.067	0.0470763
2.23504	-7.242	0.271971
2.24774	-7.156	0.161451
2.26045	-7.076	0.0586423
2.27316	-7.354	0.415903
2.28586	-6.994	-0.0467367
2.29857	-7.13	0.128038
2.31128	-7.092	0.0792041
2.32398	-7.062	0.0406508
2.33669	-6.782	-0.31918
2.34939	-6.685	-0.443836
2.35674	-6.515	-0.662304
2.36409	-6.809	-0.284482
2.37144	-6.75	-0.360303
2.37878	-6.934	-0.123843
2.38613	-6.903	-0.163682
2.39348	-6.935	-0.122558
2.40083	-7.1	0.089485
2.40817	-6.855	-0.225367
2.41552	-7.077	0.0599274
2.42287	-6.881	-0.191954
2.43022	-7.187	0.20129
2.43756	-7.186	0.200004
2.44491	-7.327	0.381205
2.45226	-7.009	-0.02746
2.45961	-7.301	0.347792
2.46695	-7.37	0.436465
2.4743	-7.262	0.297673
2.48165	-7.297	0.342652
2.48899	-7.128	0.125468
2.49634	-7.28	0.320805
2.50369	-7.119	0.113902
2.51104	-7.089	0.0753487
2.51838	-6.995	-0.0454516
2.52573	-7.622	0.760312
2.53308	-7.347	0.406907
2.54043	-7.065	0.0445061
2.54777	-7.431	0.514856
2.55512	-7.046	0.020089
2.56247	-6.884	-0.188099
2.56982	-6.924	-0.136694
2.57716	-6.9	-0.167537
2.58451	-7.03	-0.000472732
2.59186	-7.074	0.0560721
2.59921	-7.369	0.43518
2.60655	-7.212	0.233417
2.6139	-6.784	-0.31661
2.62125	-6.866	-0.211231
2.6286	-6.86	-0.218941
2.63594	-6.801	-0.294763
2.64329	-6.989	-0.0531622
2.65064	-6.995	-0.0454516
2.66326	-7.233	0.260405
2.67589	-7.088	0.0740636
2.68851	-7.155	0.160166
2.70114	-7.135	0.134464
2.71376	-7.341	0.399196
2.72639	-6.997	-0.0428814
2.73902	-7.123	0.119042
2.75164	-7.67	0.821998
2.76427	-7.536	0.649793
2.77689	-7.362	0.426184
2.78952	-7.161	0.167877
2.80214	-7.145	0.147315
2.81477	-6.842	-0.242073
2.82739	-7.111	0.103621
2.84002	-7.138	0.138319
2.85265	-6.93	-0.128984
2.86527	-7.277	0.316949
2.8779	-6.829	-0.25878
2.89052	-7.13	0.128038
2.90315	-7.316	0.367069
2.91577	-7.029	-0.00175784
2.9284	-6.997	-0.0428814
2.94102	-7.49	0.590678
2.95365	-6.738	-0.375725
2.96627	-6.863	-0.215086
2.9789	-6.788	-0.311469
2.99153	-6.747	-0.364159
3.00415	-6.913	-0.150831
3.01678	-6.886	-0.185529
3.02264	-7.027	-0.00432806
3.0285	-7.063	0.0419359
3.03436	-7.298	0.343937
3.04022	-7.476	0.572686
3.04608	-6.944	-0.110992
3.05194	-7.165	0.173017
3.0578	-7.123	0.119042
3.06366	-6.984	-0.0595878
3.06952	-7.114	0.107476
3.07539	-7.316	0.367069
3.08125	-7.121	0.116472
3.08711	-7.513	0.620235
3.09297	-7.385	0.455741
3.09883	-7.259	0.293817
3.10469	-6.784	-0.31661
3.11055	-6.977	-0.0685836
3.11641	-7.03	-0.000472732
3.12227	-6.916	-0.146975
3.12813	-7.129	0.126753
3.13399	-7.073	0.054787
3.13986	-7.179	0.191009
3.14572	-7.207	0.226992
3.15158	-7.368	0.433894
3.15744	-6.971	-0.0762942
3.1633	-6.991	-0.050592
3.16916	-7.074	0.0560721
3.17502	-7.108	0.0997658
3.18088	-6.906	-0.159826
3.18674	-7.08	0.0637828
3.1926	-6.951	-0.101996
3.19846	-7.257	0.291247
3.20432	-7.149	0.152455
3.21019	-7.54	0.654933
3.21605	-7.201	0.219281
3.22191	-7.265	0.301528
3.22777	-7.415	0.494295
3.23363	-7.418	0.49815
3.23949	-7.479	0.576542
3.24535	-7.17	0.179443
3.25121	-7.171	0.180728
3.25925	-7.273	0.311809
3.26729	-7.253	0.286107
3.27533	-7.208	0.228277
3.28337	-7.317	0.368354
3.2914	-7.235	0.262975
3.29944	-7.27	0.307954
3.30748	-7.208	0.228277
3.31552	-7.386	0.457026
3.3316	-7.045	0.0188039
3.33963	-7.481	0.579112
3.34767	-7.329	0.383775
3.35571	-7.303	0.350362
3.36375	-7.306	0.354218
3.37179	-7.333	0.388916
3.37983	-7.369	0.43518
3.38786	-7.225	0.250124
3.3959	-7.057	0.0342252
3.40394	-7.031	0.000812378
3.41198	-6.965	-0.0840049
3.42002	-6.939	-0.117418
3.42806	-7.602	0.73461
3.43609	-7.532	0.644652
3.44413	-7.598	0.72947
3.45217	-7.387	0.458311
3.46021	-7.502	0.606099
3.46825	-7.41	0.487869
3.47629	-7.769	0.949223
3.48433	-7.428	0.511001
3.49236	-7.513	0.620235
3.5013	-7.603	0.735895
3.51023	-7.643	0.7873
3.51917	-7.367	0.432609
3.5281	-6.769	-0.335886
3.53704	-7.393	0.466022
3.54597	-7.438	0.523852
3.5549	-7.348	0.408192
3.56384	-7.459	0.550839
3.57277	-7.379	0.448031
3.58171	-7.106	0.0971956
3.59064	-7.53	0.642082
3.59957	-7.88	1.09187
3.60851	-7.822	1.01733
3.61744	-7.65	0.796295
3.62638	-8.121	1.40158
3.63531	-7.544	0.660074
3.64425	-7.481	0.579112
3.65318	-7.474	0.570116
3.66211	-7.377	0.44546
3.67105	-7.367	0.432609
3.67998	-7.566	0.688346
3.68892	-7.406	0.482729
3.69785	-7.75	0.924806
3.70679	-7.574	0.698627
3.71572	-7.388	0.459597
3.72465	-7.615	0.751317
3.73359	-7.42	0.50072
3.74252	-7.179	0.191009
3.75146	-7.427	0.509716
3.76039	-7.655	0.802721
3.76933	-7.575	0.699912
3.77826	-7.217	0.239843
3.78719	-7.366	0.431324
3.79613	-7.622	0.760312
3.80506	-7.369	0.43518
3.814	-7.003	-0.0351707
3.82293	-7.565	0.687061
3.83187	-7.42	0.50072
3.8408	-7.388	0.459597
3.84973	-7.512	0.61895
3.85929	-7.173	0.183298
3.86884	-7.428	0.511001
3.87839	-7.709	0.872117
3.88794	-7.573	0.697342
3.89749	-7.733	0.902959
3.90704	-7.536	0.649793
3.91659	-7.502	0.606099
3.92614	-7.592	0.721759
3.93569	-7.679	0.833564
3.94524	-7.551	0.66907
3.9548	-7.696	0.85541
3.96435	-7.844	1.04561
3.9739	-7.643	0.7873
3.98345	-7.666	0.816857
3.993	-7.676	0.829708
4.00255	-7.764	0.942798
4.0121	-7.735	0.90553
4.02165	-7.598	0.72947
4.0312	-7.66	0.809146
4.04076	-8.033	1.28849
4.05031	-7.924	1.14842
4.05986	-7.961	1.19596
4.06941	-8.021	1.27307
4.07896	-7.87	1.07902
4.08851	-7.944	1.17412
4.09806	-7.792	0.978781
4.10761	-7.853	1.05717
4.11716	-7.99	1.23323
4.12671	-7.905	1.124
4.13627	-7.834	1.03276
4.14582	-7.887	1.10087
4.15537	-7.942	1.17155
4.16492	-8.177	1.47355
4.17447	-8.233	1.54551
4.18402	-7.945	1.1754
4.19357	-7.978	1.21781
4.20312	-7.92	1.14328
4.21267	-7.996	1.24094
4.22223	-8.074	1.34118
4.23178	-7.873	1.08287
4.24133	-7.677	0.830993
4.25088	-7.999	1.2448
4.26043	-8.318	1.65475
4.26998	-8.471	1.85137
4.27953	-8.429	1.7974
4.28908	-8.112	1.39002
4.29863	-8.106	1.38231
4.30818	-7.92	1.14328
4.31774	-8.094	1.36688
4.32729	-7.819	1.01348
4.33684	-8.007	1.25508
4.34639	-7.961	1.19596
4.35594	-7.96	1.19468
4.36549	-8.086	1.3566
4.37504	-8.145	1.43242
4.38459	-8.108	1.38488
4.39414	-8.214	1.5211
4.40369	-8.383	1.73828
4.41325	-7.915	1.13685
4.4228	-7.827	1.02376
4.43274	-7.661	0.810432
4.43978	-8.08	1.34889
4.44268	-7.648	0.793725
4.45263	-7.894	1.10986
4.46257	-7.731	0.900389
4.47251	-8.024	1.27693
4.47438	-7.64	0.783444
4.48246	-8.064	1.32833
4.4924	-7.672	0.824568
4.50234	-7.803	0.992917
4.50897	-7.66	0.809146
4.51229	-8.133	1.417
4.52223	-8.077	1.34504
4.53217	-8.131	1.41443
4.54212	-8.249	1.56608
4.54356	-7.99	1.23323
4.55206	-8.241	1.5558
4.562	-8.124	1.40544
4.57195	-8.034	1.28978
4.57816	-7.49	0.590678
4.58189	-8.021	1.27307
4.59183	-7.943	1.17283
4.60178	-7.836	1.03533
4.61172	-7.808	0.999343
4.61275	-7.59	0.719189
4.62166	-7.88	1.09187
4.63161	-8.027	1.28078
4.64155	-7.942	1.17155
4.64735	-7.67	0.821998
4.65149	-8.12	1.4003
4.66144	-7.914	1.13556
4.67138	-8.095	1.36817
4.68132	-8.305	1.63804
4.68194	-7.74	0.911955
4.69127	-7.663	0.813002
4.70121	-7.536	0.649793
4.71115	-7.693	0.851555
4.71654	-8.25	1.56736
4.7211	-7.856	1.06103
4.72562	-7.695	0.854125
4.73014	-7.555	0.67421
4.73466	-7.575	0.699912
4.73918	-7.572	0.696057
4.7437	-7.898	1.115
4.74822	-8.043	1.30134
4.75113	-8.13	1.41315
4.75274	-7.948	1.17926
4.75726	-7.976	1.21524
4.76178	-7.915	1.13685
4.7663	-7.926	1.15099
4.77083	-7.817	1.01091
4.77535	-8.081	1.35018
4.77987	-8.122	1.40287
4.78439	-7.744	0.917096
4.78572	-8.01	1.25893
4.78891	-7.816	1.00962
4.79343	-7.922	1.14585
4.79795	-8.072	1.33861
4.80247	-8.186	1.48511
4.80699	-8.117	1.39644
4.81151	-7.917	1.13942
4.82032	-7.88	1.09187
4.85491	-8.03	1.28464
4.88951	-8.02	1.27179
4.9241	-8.28	1.60591
4.92752	-8.68	2.11996
4.93094	-8.53	1.92719
4.93436	-8.64	2.06855
4.93778	-8.3	1.63162
4.9412	-8.02	1.27179
4.94462	-8.02	1.27179
4.94804	-8.24	1.55451
4.95146	-7.98	1.22038
4.95488	-7.73	0.899104
4.9583	-7.89	1.10472
4.96172	-8.21	1.51596
4.96515	-8.11	1.38745
4.96857	-7.67	0.821998
4.97199	-7.78	0.96336
4.97541	-7.67	0.821998
4.97883	-7.76	0.937657
4.98225	-8.02	1.27179
4.98567	-8.52	1.91434
4.98909	-8.46	1.83723
4.99251	-8.17	1.46455
5.0029	-7.62	0.757742
5.0133	-8.28	1.60591
5.0237	-8.42	1.78583
5.03409	-8.24	1.55451
5.04449	-7.5	0.603529
5.05488	-8.3	1.63162
5.06528	-8.23	1.54166
5.07567	-7.62	0.757742
5.08607	-7.75	0.924806
5.09647	-7.82	1.01476
5.10686	-8.18	1.4774
5.11726	-8.04	1.29749
5.12765	-8.05	1.31034
5.13805	-8.48	1.86294
5.14845	-8	1.24608
5.15884	-8.25	1.56736
5.16924	-8.49	1.87579
5.17963	-8.06	1.32319
5.19003	-8.16	1.4517
5.20042	-8.01	1.25893
5.21082	-7.62	0.757742
5.22122	-8.2	1.50311
5.23161	-8.4	1.76013
5.24201	-8.27	1.59306
5.2524	-8.38	1.73443
5.2628	-7.85	1.05332
5.2732	-8.19	1.49025
5.28359	-8.28	1.60591
5.29399	-7.9	1.11757
5.30438	-7.61	0.744891
5.30601	-7.43	0.513571
5.30763	-7.62	0.757742
5.30926	-7.74	0.911955
5.31088	-7.69	0.8477
5.31251	-7.76	0.937657
5.31413	-8.04	1.29749
5.31576	-8.23	1.54166
5.31738	-7.84	1.04047
5.319	-7.91	1.13042
5.32063	-8.1	1.37459
5.32225	-8.1	1.37459
5.32388	-7.91	1.13042
5.3255	-8.04	1.29749
5.32713	-8.18	1.4774
5.32875	-8.6	2.01715
5.33683	-8.59	2.0043
5.3449	-8.43	1.79868
5.35297	-8.14	1.426
5.36105	-7.97	1.20753
5.36912	-7.52	0.629231
5.37719	-7.69	0.8477
5.38527	-8	1.24608
5.39334	-8.08	1.34889
5.40141	-7.95	1.18183
5.40949	-7.93	1.15613
5.41756	-8.12	1.4003
5.42563	-8.18	1.4774
5.43371	-7.85	1.05332
5.44178	-7.33	0.38506
5.44985	-7.72	0.886253
5.45793	-7.9	1.11757
5.466	-7.42	0.50072
5.47407	-8.52	1.91434
5.48215	-8.42	1.78583
5.49022	-7.47	0.564976
5.49829	-8.18	1.4774
5.50637	-8.55	1.95289
5.51444	-8.18	1.4774
5.52251	-8.13	1.41315
5.53059	-7.73	0.899104
5.53866	-7.52	0.629231
5.54673	-8.21	1.51596
5.55481	-8.14	1.426
5.60662	-7.84	1.04047
5.65843	-7.57	0.693487
5.71024	-7.84	1.04047
5.76206	-7.94	1.16898
5.81387	-8.32	1.65732
5.86568	-8.09	1.36174
5.9175	-8.13	1.41315
5.96931	-7.85	1.05332
6.02112	-7.96	1.19468
6.07293	-7.7	0.860551
6.12475	-8.24	1.55451
6.17656	-8.07	1.33604
6.22837	-7.82	1.01476
6.28018	-7.99	1.23323
H
7.6424	-7.1	0.089485
7.74863	-7.17	0.179443
7.85487	-7.2	0.217996
7.96111	-6.93	-0.128984
8.06734	-7.08	0.0637828
8.17358	-7.22	0.243698
8.27982	-7.05	0.0252295
8.38605	-6.88	-0.193239
8.49229	-7	-0.039026
8.51254	-7.04	0.0123784
8.53279	-7.15	0.15374
8.54292	-7.11	0.102336
8.55304	-7.23	0.256549
8.56317	-7.15	0.15374
8.57329	-7.1	0.089485
8.58342	-7.08	0.0637828
8.59354	-7.3	0.346507
8.60367	-7.47	0.564976
8.61379	-7.29	0.333656
8.62392	-6.8	-0.296048
8.63404	-6.92	-0.141835
8.64417	-7.01	-0.0261749
8.65429	-7.03	-0.000472732
8.66442	-6.9	-0.167537
8.67454	-7.26	0.295103
8.68467	-7.48	0.577827
8.6948	-7.41	0.487869
8.70492	-7.04	0.0123784
8.71505	-7.39	0.462167
8.72517	-7.55	0.667784
8.7353	-7.28	0.320805
8.74542	-7.17	0.179443
8.75555	-7.04	0.0123784
8.76567	-7.18	0.192294
8.7758	-7.11	0.102336
8.78592	-7.45	0.539273
8.79605	-7.39	0.462167
8.80617	-6.7	-0.424559
8.8163	-7.4	0.475018
8.82642	-7.47	0.564976
8.83655	-7.6	0.73204
8.84667	-7.56	0.680635
8.8568	-7.54	0.654933
8.86693	-7.36	0.423614
8.87705	-7.28	0.320805
8.88718	-7.38	0.449316
8.8973	-6.91	-0.154686
8.90743	-7.06	0.0380806
8.91755	-7.42	0.50072
8.92768	-7.53	0.642082
8.9378	-7.19	0.205145
8.94793	-7.22	0.243698
8.95805	-7.21	0.230847
8.96818	-7.19	0.205145
8.9783	-7.1	0.089485
8.98843	-6.78	-0.32175
8.99463	-6.93	-0.128984
9.00084	-7.27	0.307954
9.00704	-7.54	0.654933
9.01324	-7.26	0.295103
9.01945	-7.09	0.0766339
9.02565	-7.06	0.0380806
9.03185	-7.12	0.115187
9.03806	-6.95	-0.103282
9.04426	-6.97	-0.0775793
9.05047	-7.14	0.140889
9.05667	-7.22	0.243698
9.06287	-7.59	0.719189
9.06908	-7.03	-0.000472732
9.07528	-7.07	0.0509317
9.08148	-6.86	-0.218941
9.08769	-6.84	-0.244644
9.09389	-7.17	0.179443
9.10009	-6.99	-0.0518771
9.1063	-7.67	0.821998
9.1125	-7.18	0.192294
9.11871	-6.95	-0.103282
9.12491	-6.8	-0.296048
9.13111	-7.03	-0.000472732
9.13732	-6.92	-0.141835
9.14352	-6.88	-0.193239
9.14972	-6.74	-0.373155
9.15593	-7.02	-0.0133238
9.16213	-7.1	0.089485
9.16834	-7.16	0.166592
9.17454	-7.06	0.0380806
9.18074	-7.09	0.0766339
9.18695	-7.07	0.0509317
9.19315	-7	-0.039026
9.19935	-7.58	0.706338
9.20556	-7.38	0.449316
9.21176	-6.93	-0.128984
9.21796	-7.2	0.217996
9.22417	-7.44	0.526422
9.23037	-7.01	-0.0261749
9.23658	-7.06	0.0380806
9.24278	-7.16	0.166592
9.24898	-7.05	0.0252295
9.25519	-7.19	0.205145
9.26139	-7.1	0.089485
9.26759	-7.18	0.192294
9.2738	-7.14	0.140889
9.28	-6.94	-0.116133
9.2862	-6.82	-0.270346
9.29241	-7.13	0.128038
9.29861	-7.19	0.205145
9.30482	-6.84	-0.244644
9.31102	-6.94	-0.116133
9.31722	-7.06	0.0380806
9.32343	-7	-0.039026
9.32963	-7.02	-0.0133238
9.33583	-6.62	-0.527368
9.34204	-6.78	-0.32175
9.34824	-6.73	-0.386006
9.35445	-6.85	-0.231793
9.36065	-7.04	0.0123784
9.36685	-7.12	0.115187
9.37306	-7.12	0.115187
9.37926	-7.3	0.346507
9.38546	-7.31	0.359358
9.39167	-6.84	-0.244644
9.39787	-7	-0.039026
9.40407	-7.32	0.372209
9.41028	-7.02	-0.0133238
9.41648	-6.92	-0.141835
9.42269	-7.01	-0.0261749
9.42889	-6.9	-0.167537
9.43509	-6.87	-0.20609
9.4413	-6.88	-0.193239
9.4475	-6.96	-0.0904304
9.4537	-7.21	0.230847
9.45991	-6.87	-0.20609
9.46611	-6.8	-0.296048
9.47231	-6.71	-0.411708
9.47567	-6.802	-0.293478
9.47852	-6.79	-0.308899
9.48472	-7.2	0.217996
9.49093	-6.92	-0.141835
9.49713	-7.16	0.166592
9.50333	-7.24	0.2694
9.50954	-7.1	0.089485
9.51574	-6.92	-0.141835
9.52194	-6.98	-0.0647282
9.52815	-7.02	-0.0133238
9.53435	-6.88	-0.193239
9.54056	-6.82	-0.270346
9.54676	-6.63	-0.514517
9.55296	-6.84	-0.244644
9.55917	-7.26	0.295103
9.56537	-7.21	0.230847
9.57157	-7	-0.039026
9.57778	-6.61	-0.540219
9.58398	-7	-0.039026
9.59018	-6.91	-0.154686
9.59639	-7.57	0.693487
9.60259	-7.37	0.436465
9.6088	-6.91	-0.154686
9.615	-6.88	-0.193239
9.6212	-6.65	-0.488814
9.62741	-6.89	-0.180388
9.63361	-7.14	0.140889
9.63981	-7.02	-0.0133238
9.64602	-6.74	-0.373155
9.65222	-6.92	-0.141835
9.65842	-6.84	-0.244644
9.66463	-6.89	-0.180388
9.67083	-6.98	-0.0647282
9.67704	-6.64	-0.501666
9.68324	-6.95	-0.103282
9.68944	-6.88	-0.193239
9.69565	-6.82	-0.270346
9.70185	-6.7	-0.424559
9.70805	-6.5	-0.681581
9.71426	-6.66	-0.475963
9.72046	-6.59	-0.565921
9.72667	-6.51	-0.66873
9.73287	-6.66	-0.475963
9.73907	-6.79	-0.308899
9.74528	-6.84	-0.244644
9.75148	-7	-0.039026
9.75768	-7.03	-0.000472732
9.76389	-7.01	-0.0261749
9.77009	-6.7	-0.424559
9.77629	-6.55	-0.617325
9.7825	-6.8	-0.296048
9.7887	-6.91	-0.154686
9.79491	-6.84	-0.244644
9.80111	-6.78	-0.32175
9.805	-6.282	-0.961735
9.80731	-6.9	-0.167537
9.81352	-6.79	-0.308899
9.81972	-6.87	-0.20609
9.82592	-6.61	-0.540219
9.83213	-6.74	-0.373155
9.83833	-6.39	-0.822943
9.84453	-6.62	-0.527368
9.85074	-6.58	-0.578772
9.85694	-6.57	-0.591623
9.86315	-6.78	-0.32175
9.86935	-6.61	-0.540219
9.87555	-6.43	-0.771539
9.88176	-7.33	0.38506
9.88796	-7.24	0.2694
9.90396	-7.01	-0.0261749
9.91997	-7.22	0.243698
9.93597	-7.01	-0.0261749
9.95198	-6.76	-0.347452
9.96798	-6.83	-0.257495
9.98398	-6.85	-0.231793
9.99999	-6.93	-0.128984
10.016	-6.97	-0.0775793
10.032	-7.05	0.0252295
10.048	-6.75	-0.360303
10.064	-6.81	-0.283197
10.08	-6.88	-0.193239
10.096	-6.55	-0.617325
10.112	-6.69	-0.43741
10.128	-6.53	-0.643028
10.144	-6.54	-0.630177
10.16	-6.57	-0.591623
10.176	-6.3	-0.938603
10.192	-6.57	-0.591623
10.208	-6.42	-0.78439
10.224	-6.34	-0.887199
10.24	-6.65	-0.488814
10.256	-6.91	-0.154686
10.2721	-6.68	-0.450261
10.2881	-6.31	-0.925752
10.3041	-6.31	-0.925752
10.3201	-6.57	-0.591623
10.3361	-6.13	-1.15707
10.3521	-6.48	-0.707283
10.3681	-6.45	-0.745836
10.3841	-6.41	-0.797241
10.4001	-6.76	-0.347452
10.4161	-6.58	-0.578772
10.4321	-6.62	-0.527368
10.4481	-6.16	-1.11852
10.4641	-5.98	-1.34984
10.4801	-6.64	-0.501666
10.4961	-6.22	-1.04141
10.5121	-6.57	-0.591623
10.5281	-6.05	-1.25988
10.5441	-6.67	-0.463112
10.5601	-6.28	-0.964305
10.5761	-6.26	-0.990007
10.5921	-6.3	-0.938603
10.6081	-6.27	-0.977156
10.6241	-6.48	-0.707283
10.6561	-6.15	-1.13137
10.6721	-6.38	-0.835794
10.6881	-6.24	-1.01571
10.7042	-6.28	-0.964305
10.7202	-6.5	-0.681581
10.7362	-6.07	-1.23418
10.7682	-6.21	-1.05426
10.7842	-6.34	-0.887199
10.8002	-6.37	-0.848645
10.8162	-6.01	-1.31128
10.8322	-6.01	-1.31128
10.8482	-6.24	-1.01571
10.8642	-6.24	-1.01571
10.8802	-6.19	-1.07997
10.9122	-6.16	-1.11852
10.913	-6.29	-0.951454
10.9139	-5.98	-1.34984
10.9147	-5.76	-1.63256
10.9156	-6.2	-1.06711
10.9164	-6.1	-1.19562
10.9173	-6.08	-1.22133
10.9181	-6.32	-0.912901
10.919	-6.03	-1.28558
10.9198	-5.88	-1.47835
10.9206	-5.79	-1.59401
10.9215	-5.87	-1.4912
10.9223	-5.42	-2.0695
10.9232	-5.52	-1.94099
10.924	-5.94	-1.40124
10.9249	-5.82	-1.55546
10.9257	-6.01	-1.31128
10.9266	-6.24	-1.01571

## Sheet: 7.Lapa Grande cave
Age (cal ka BP)	d18O	z-score*
1.2845	-6.14	0.212658
1.2951	-6.48	0.807664
1.3057	-6.05	0.0551569
1.3163	-6.18	0.282659
1.3269	-5.83	-0.329846
1.3375	-5.91	-0.189845
1.3587	-5.99	-0.049844
1.3693	-5.83	-0.329846
1.3799	-5.4	-1.08235
1.4011	-5.82	-0.347347
1.4116	-5.83	-0.329846
1.4223	-5.2	-1.43236
1.4329	-5.28	-1.29235
1.4435	-5.48	-0.942352
1.4541	-5.98	-0.0673441
1.4647	-6.28	0.45766
1.4753	-6.46	0.772663
1.4859	-6.06	0.0726571
1.4965	-6.09	0.125158
1.5071	-6.2	0.317659
1.5177	-6.06	0.0726571
1.5283	-5.92	-0.172345
1.5389	-6.42	0.702663
1.5495	-6.11	0.160158
1.5601	-6.19	0.300159
1.5707	-5.85	-0.294846
1.5813	-6.42	0.702663
1.5919	-6.28	0.45766
1.6025	-5.97	-0.0848443
1.6131	-5.88	-0.242346
1.6237	-6.43	0.720163
1.6343	-6.47	0.790163
1.6449	-6.67	1.14017
1.6555	-6.37	0.615162
1.6661	-6.18	0.282659
1.6767	-6.32	0.527661
1.6873	-6.49	0.825164
1.6979	-6.65	1.10517
1.7085	-6.44	0.737663
1.7191	-6.39	0.650162
1.7297	-6.34	0.562661
1.7403	-6.08	0.107657
1.7509	-6.12	0.177658
1.7615	-6.27	0.44016
1.7721	-6.36	0.597662
1.7827	-6.16	0.247659
1.7933	-6.44	0.737663
1.8039	-5.87	-0.259846
1.8141	-6.34	0.562661
1.8181	-6.35	0.580162
1.8211	-6.05	0.0551569
1.8241	-5.29	-1.27485
1.8271	-4.96	-1.85236
1.8301	-4.9	-1.95736
1.8331	-4.89	-1.97486
1.8361	-5.01	-1.76486
1.8391	-5.25	-1.34486
1.8421	-5.63	-0.679849
1.8451	-6.06	0.0726571
1.8481	-5.76	-0.452348
1.8511	-6.15	0.230158
1.8541	-6.1	0.142658
1.8571	-7.04	1.78767
1.8601	-6.94	1.61267
1.8631	-7.07	1.84017
1.8691	-7.28	2.20768
1.8721	-7.09	1.87517
1.8751	-7.11	1.91017
1.8781	-7.09	1.87517
1.8811	-6.95	1.63017
1.8841	-6.64	1.08767
1.8871	-6.75	1.28017
1.8901	-6.68	1.15767
1.8931	-7.27	2.19018
1.8961	-6.86	1.47267
1.8991	-6.83	1.42017
1.9021	-6.55	0.930165
1.9051	-6.51	0.860164
1.9081	-6.29	0.475161
1.9111	-6.54	0.912664
1.9141	-6.6	1.01767
1.9171	-6.38	0.632662
1.9201	-6.26	0.42266
1.9213	-6.65	1.10517
1.9217	-6.53	0.895164
1.9235	-6.6	1.01767
1.9253	-6.59	1.00017
1.9271	-6.6	1.01767
1.9289	-6.7	1.19267
1.9307	-6.79	1.35017
1.9325	-7.06	1.82267
1.9343	-6.68	1.15767
1.9361	-6.82	1.40267
1.9379	-6.68	1.15767
1.9397	-6.69	1.17517
1.9415	-7.48	2.55768
1.9433	-6.71	1.21017
1.9451	-6.56	0.947665
1.9469	-6.75	1.28017
1.9487	-6.5	0.842664
1.9505	-6.38	0.632662
1.9523	-6.35	0.580162
1.9541	-6.21	0.335159
1.9559	-6.11	0.160158
1.9577	-6.66	1.12267
1.9595	-6.61	1.03517
1.9613	-5.99	-0.049844
1.9631	-6.39	0.650162
1.9649	-6.26	0.42266
1.9667	-6.68	1.15767
1.9685	-6.18	0.282659
1.9703	-6.35	0.580162
1.9721	-7.06	1.82267
1.9739	-6.96	1.64767
1.9757	-6.48	0.807664
1.9775	-6.45	0.755163
1.9793	-6.13	0.195158
1.9811	-6.46	0.772663
1.9829	-6.49	0.825164
1.9847	-6.42	0.702663
1.9865	-6.28	0.45766
1.9883	-6.23	0.37016
1.9901	-6.32	0.527661
1.9919	-6.41	0.685162
1.9937	-6.35	0.580162
1.9955	-6.43	0.720163
1.9973	-6.7	1.19267
1.9991	-6.53	0.895164
2.0009	-6.42	0.702663
2.0027	-6.46	0.772663
2.0045	-6.61	1.03517
2.0063	-6.24	0.38766
2.0081	-6.05	0.0551569
2.0099	-6.14	0.212658
2.0117	-6.19	0.300159
2.0159	-6.35	0.580162
2.0231	-6.35	0.580162
2.0281	-6.12	0.177658
2.0331	-6.17	0.265159
2.0381	-6.29	0.475161
2.0431	-6.3	0.492661
2.0481	-6.93	1.59517
2.0531	-6.51	0.860164
2.0581	-6.98	1.68267
2.0631	-6.35	0.580162
2.0681	-6.12	0.177658
2.0731	-5.92	-0.172345
2.0781	-5.86	-0.277346
2.0831	-5.96	-0.102344
2.0881	-5.81	-0.364847
2.0931	-5.92	-0.172345
2.0981	-5.77	-0.434847
2.1031	-5.92	-0.172345
2.1081	-5.83	-0.329846
2.1131	-6.56	0.947665
2.1181	-5.83	-0.329846
2.1231	-5.87	-0.259846
2.1281	-6.21	0.335159
2.1331	-5.85	-0.294846
2.1381	-6.25	0.40516
2.1431	-6.2	0.317659
2.1481	-6.05	0.0551569
2.1614	-6.25	0.40516
2.1634	-7.86	3.22268
2.1649	-7.28	2.20768
2.1665	-7.06	1.82267
2.1681	-6.24	0.38766
2.1696	-6.54	0.912664
2.1712	-6.58	0.982665
2.1727	-7.31	2.26018
2.1743	-6.52	0.877664
2.1758	-6.53	0.895164
2.1773	-6.2	0.317659
2.1789	-6.38	0.632662
2.1804	-6.25	0.40516
2.182	-5.75	-0.469848
2.1836	-6.23	0.37016
2.1851	-6.01	-0.0148437
2.1867	-6.1	0.142658
2.1882	-6.53	0.895164
2.1898	-6.48	0.807664
2.1913	-6.39	0.650162
2.1928	-5.66	-0.627349
2.1944	-6.22	0.35266
2.1959	-6.52	0.877664
2.1975	-5.61	-0.71485
2.1991	-6.25	0.40516
2.2006	-6.29	0.475161
2.2022	-5.39	-1.09985
2.2037	-5.94	-0.137345
2.2053	-5.68	-0.592349
2.2068	-6.07	0.0901572
2.2083	-6.2	0.317659
2.2099	-6.02	0.00265648
2.2114	-5.93	-0.154845
2.213	-6.12	0.177658
2.2146	-5.66	-0.627349
2.2161	-5.84	-0.312346
2.2177	-5.84	-0.312346
2.2192	-5.74	-0.487348
2.2208	-5.72	-0.522348
2.2223	-5.98	-0.0673441
2.2238	-5.81	-0.364847
2.2254	-5.88	-0.242346
2.2269	-6.03	0.0201566
2.2285	-6.03	0.0201566
2.2301	-5.82	-0.347347
2.2316	-6.2	0.317659
2.2332	-5.85	-0.294846
2.2347	-5.99	-0.049844
2.2363	-6.04	0.0376568
2.2378	-5.99	-0.049844
2.2393	-6.03	0.0201566
2.2409	-5.4	-1.08235
2.2424	-5.99	-0.049844
2.244	-7.1	1.89267
2.2456	-7.12	1.92767
2.2471	-6.56	0.947665
2.2487	-6.89	1.52517
2.2502	-6.77	1.31517
2.2518	-6.75	1.28017
2.2533	-6.9	1.54267
2.2548	-6.89	1.52517
2.2564	-6.74	1.26267
2.2579	-6.8	1.36767
2.2595	-6.76	1.29767
2.2611	-6.55	0.930165
2.2626	-7.54	2.66268
2.2642	-6.65	1.10517
2.2651	-6.39	0.650162
2.2717	-6.32	0.527661
2.2757	-6.21	0.335159
2.2797	-6.33	0.545161
2.2837	-6.33	0.545161
2.2877	-6.22	0.35266
2.2917	-6.42	0.702663
2.2957	-6.37	0.615162
2.2997	-6.46	0.772663
2.3037	-6.27	0.44016
2.3077	-6.64	1.08767
2.3117	-6.49	0.825164
2.3157	-6.64	1.08767
2.3197	-6.39	0.650162
2.3237	-6.21	0.335159
2.3277	-5.89	-0.224846
2.3317	-6.04	0.0376568
2.3357	-6.35	0.580162
2.3397	-6.06	0.0726571
2.3437	-5.81	-0.364847
2.3477	-5.99	-0.049844
2.3517	-6.07	0.0901572
2.3557	-5.85	-0.294846
2.3597	-6.06	0.0726571
2.3637	-6.24	0.38766
2.3677	-6.21	0.335159
2.3717	-6.09	0.125158
2.3757	-6.11	0.160158
2.3768	-5.82	-0.347347
2.3898	-5.85	-0.294846
2.4035	-5.86	-0.277346
2.4172	-5.86	-0.277346
2.4309	-6	-0.0323438
2.4446	-5.87	-0.259846
2.4583	-5.75	-0.469848
2.472	-5.35	-1.16985
2.4857	-5.22	-1.39736
2.4994	-5.41	-1.06485
2.5131	-5.77	-0.434847
2.5268	-6.2	0.317659
2.5405	-6.1	0.142658
2.5542	-6.26	0.42266
2.5679	-5.56	-0.802351
2.5816	-6.32	0.527661
2.5953	-6.16	0.247659
2.609	-6.9	1.54267
2.6227	-6.77	1.31517
2.6364	-7.17	2.01517
2.6501	-7.31	2.26018
2.6638	-7.05	1.80517
2.6783	-7.54	2.66268
2.6947	-7.25	2.15518
2.7128	-7.12	1.92767
2.7309	-6.37	0.615162
2.749	-5.82	-0.347347
2.7671	-5.97	-0.0848443
2.7852	-6.31	0.510161
2.8033	-6.3	0.492661
2.8214	-5.96	-0.102344
2.8395	-5.9	-0.207345
2.8576	-5.84	-0.312346
2.8757	-6.24	0.38766
2.8938	-6.28	0.45766
2.9119	-5.97	-0.0848443
2.93	-5.67	-0.609849
2.9481	-5.84	-0.312346
2.9662	-6.3	0.492661
2.9843	-5.66	-0.627349
3.0024	-5.96	-0.102344
3.0205	-6.41	0.685162
3.0386	-6.86	1.47267
3.0567	-5.41	-1.06485
3.0748	-5.47	-0.959852
3.0929	-5.52	-0.872351
3.111	-5.75	-0.469848
3.1291	-5.43	-1.02985
3.1472	-5.52	-0.872351
3.1653	-5.49	-0.924852
3.1834	-6.42	0.702663
3.2015	-7.73	2.99518
3.2196	-7.71	2.96018
3.2377	-5.53	-0.854851
3.2558	-5.16	-1.50236
3.2739	-5.79	-0.399847
3.292	-5.41	-1.06485
3.3101	-5.3	-1.25735
3.3282	-5.74	-0.487348
3.3463	-5.59	-0.74985
3.3644	-6.02	0.00265648
3.3825	-6.27	0.44016
3.4006	-5.79	-0.399847
3.4187	-5.8	-0.382347
3.4368	-6.05	0.0551569
3.4549	-6.02	0.00265648
3.473	-5.42	-1.04735
3.4911	-6.22	0.35266
3.5092	-6.2	0.317659
3.5273	-5.88	-0.242346
3.5454	-5.71	-0.539848
3.5635	-5.7	-0.557348
3.5816	-5.87	-0.259846
3.6017	-5.14	-1.53736
3.6433	-5.76	-0.452348
3.6788	-5.75	-0.469848
3.7144	-5.62	-0.69735
3.7499	-6.29	0.475161
3.7855	-5.51	-0.889851
3.8211	-6	-0.0323438
3.8566	-6.18	0.282659
3.8922	-5.71	-0.539848
3.9277	-6.16	0.247659
3.9633	-7.09	1.87517
3.9988	-5.88	-0.242346
4.0343	-6.46	0.772663
4.0699	-6.01	-0.0148437
4.1054	-5.85	-0.294846
4.141	-6.11	0.160158
4.1766	-6.03	0.0201566
4.2121	-5.96	-0.102344
4.2476	-5.21	-1.41486
4.2832	-5.8	-0.382347
4.3188	-5.7	-0.557348
4.3543	-6.1	0.142658
4.3899	-5.32	-1.22235
4.4254	-5.06	-1.67736
4.4609	-5.33	-1.20485
4.4965	-5.32	-1.22235
4.5321	-6.05	0.0551569
4.5676	-5.14	-1.53736
4.6031	-5.7	-0.557348
4.6387	-5.4	-1.08235
4.6743	-4.74	-2.23736
4.7098	-5.47	-0.959852
4.7454	-5.25	-1.34486
4.7809	-5.26	-1.32736
4.8164	-7.4	2.41768
4.852	-6.68	1.15767
4.8876	-5.19	-1.44986
4.9164	-5.71	-0.539848
4.9376	-5.95	-0.119845
4.9611	-6.11	0.160158
4.9846	-6.1	0.142658
5.0081	-8.34	4.06269
5.0316	-7.39	2.40018
5.0551	-5.75	-0.469848
5.0786	-5.33	-1.20485
5.1021	-6.2	0.317659
5.1256	-6.62	1.05267
5.1491	-7.25	2.15518
5.1726	-6.93	1.59517
5.1961	-6.06	0.0726571
5.2196	-5.44	-1.01235
5.2431	-5.83	-0.329846
5.2666	-5.67	-0.609849
5.2901	-6.47	0.790163
5.3136	-5.73	-0.504848
5.3371	-6.39	0.650162
5.3606	-5.17	-1.48486
5.3841	-5.44	-1.01235
5.4076	-5.13	-1.55486
5.4311	-6.84	1.43767
5.4546	-7.57	2.71518
5.4805	-6.09	0.125158
5.4965	-5.17	-1.48486
5.5086	-4.87	-2.00986
5.5207	-4.62	-2.44736
5.5328	-5.04	-1.71236
5.5449	-5.08	-1.64236
5.557	-6.05	0.0551569
5.5691	-6.57	0.965165
5.5812	-5.83	-0.329846
5.5933	-5.64	-0.662349
5.6054	-5.48	-0.942352
5.6175	-6.25	0.40516
5.6296	-5.82	-0.347347
5.6417	-5.63	-0.679849
5.6538	-5.69	-0.574849
5.6659	-5.92	-0.172345
5.678	-6.55	0.930165
5.6901	-6.7	1.19267
5.7022	-5.72	-0.522348
5.7143	-5.69	-0.574849
5.7223	-5.72	-0.522348
5.7385	-6.04	0.0376568
5.7506	-6.24	0.38766
5.7627	-6.15	0.230158
5.7748	-6.17	0.265159
5.7869	-6.39	0.650162
5.799	-6.28	0.45766
5.8111	-6.23	0.37016
5.8232	-6.01	-0.0148437
5.8353	-5.38	-1.11735
5.8474	-5.69	-0.574849
5.8595	-6.03	0.0201566
H
6.209	-5.16	-1.50236
6.2146	-4.45	-2.74487
6.2201	-4.88	-1.99236
6.2255	-5.25	-1.34486
6.2309	-4.9	-1.95736
6.2364	-5.3	-1.25735
6.2419	-5.69	-0.574849
6.2473	-5.62	-0.69735
6.2528	-5.64	-0.662349
6.2582	-5.43	-1.02985
6.2636	-4.78	-2.16736
6.2691	-5.3	-1.25735
6.2746	-5.29	-1.27485
6.28	-5.36	-1.15235
6.2854	-5.39	-1.09985
6.2909	-4.99	-1.79986
6.2964	-5.17	-1.48486
6.3018	-5.43	-1.02985
6.3073	-4.68	-2.34236
6.3127	-5.21	-1.41486
6.3176	-5.23	-1.37986
6.3249	-5.36	-1.15235
6.332	-5.64	-0.662349
6.3391	-5.37	-1.13485
6.3462	-5.13	-1.55486
6.3533	-5.48	-0.942352
6.3604	-5.82	-0.347347
6.3675	-6.12	0.177658
6.3746	-5.41	-1.06485
6.3817	-5.97	-0.0848443
6.3888	-5.49	-0.924852
6.3959	-5.39	-1.09985
6.403	-4.85	-2.04486
6.4101	-5.25	-1.34486
6.4172	-4.96	-1.85236
6.4243	-4.83	-2.07986
6.4314	-5.45	-0.994852
6.4385	-5.13	-1.55486
6.4456	-5.37	-1.13485
6.4527	-4.74	-2.23736
6.4598	-5.2	-1.43236
6.4669	-5.24	-1.36236
6.474	-5.42	-1.04735
6.4811	-5.91	-0.189845
6.4882	-5.85	-0.294846
6.4953	-6.91	1.56017
6.5024	-6.39	0.650162
6.5095	-6.31	0.510161
6.5166	-6.01	-0.0148437
6.5237	-6.39	0.650162
6.5308	-6.15	0.230158
6.5379	-5.46	-0.977352
6.545	-6.08	0.107657
6.5521	-6.01	-0.0148437
6.5592	-6.25	0.40516
6.5663	-6.18	0.282659
6.5734	-6.23	0.37016
6.5805	-6.25	0.40516
6.5876	-5.74	-0.487348
6.5947	-5.74	-0.487348
6.6018	-5.78	-0.417347
6.6089	-6.2	0.317659
6.616	-5.67	-0.609849
6.6231	-5.87	-0.259846
6.6302	-6.27	0.44016
6.6373	-5.98	-0.0673441
6.6444	-6.09	0.125158
6.6515	-6.43	0.720163
6.6586	-6.46	0.772663
6.6657	-6.06	0.0726571
6.6728	-6.5	0.842664
6.6799	-6.34	0.562661
6.687	-6.11	0.160158
6.6941	-6.01	-0.0148437
6.7012	-5.7	-0.557348
6.7083	-5.7	-0.557348
6.7154	-5.45	-0.994852
6.7225	-5.41	-1.06485
6.7296	-5.3	-1.25735
6.7367	-5.29	-1.27485
6.7438	-5.74	-0.487348
6.7509	-5.75	-0.469848
6.758	-5.64	-0.662349
6.7651	-4.97	-1.83486
6.7722	-5.71	-0.539848
6.7793	-5.18	-1.46736
6.7864	-5.31	-1.23985
6.7935	-5.86	-0.277346
6.8006	-5.5	-0.907351
6.8077	-5.07	-1.65986
6.8148	-5.34	-1.18735
6.8219	-5.71	-0.539848
6.829	-5.57	-0.78485
6.8361	-5.38	-1.11735
6.8432	-5.4	-1.08235
6.8503	-6.33	0.545161
6.8574	-6.54	0.912664
6.8645	-6.5	0.842664
6.8716	-6.73	1.24517
6.8787	-6.27	0.44016
6.8858	-5.97	-0.0848443
6.8929	-6.13	0.195158
6.8993	-6.09	0.125158
6.9105	-5.64	-0.662349
6.9199	-5.63	-0.679849
6.9293	-6.03	0.0201566
6.9387	-6.03	0.0201566
6.9481	-6.03	0.0201566
6.9575	-6	-0.0323438
6.9669	-6.03	0.0201566
6.9763	-6.01	-0.0148437
6.9857	-6.03	0.0201566
6.9951	-6.34	0.562661
7.0045	-6.13	0.195158
7.0139	-6.68	1.15767
7.0233	-6.81	1.38517
7.0327	-6.56	0.947665
7.0421	-6.44	0.737663
7.0515	-6.5	0.842664
7.0609	-6.03	0.0201566
7.0703	-6.15	0.230158
7.0797	-5.82	-0.347347
7.0891	-5.45	-0.994852
7.0985	-5.04	-1.71236
7.1079	-5.26	-1.32736
7.1173	-5.68	-0.592349
7.1267	-5.65	-0.644849
7.1361	-5.36	-1.15235
7.1455	-5.35	-1.16985
7.1549	-5.42	-1.04735
7.1643	-5.23	-1.37986
7.1714	-5.72	-0.522348
7.1928	-5.47	-0.959852
7.2126	-5.64	-0.662349
7.2324	-5.35	-1.16985
7.2522	-5.26	-1.32736
7.272	-5.19	-1.44986
7.2918	-5.39	-1.09985
7.3116	-5.67	-0.609849
7.3314	-5.54	-0.837351
7.3512	-5.82	-0.347347
7.371	-5.71	-0.539848
7.3908	-6.22	0.35266
7.4106	-6.5	0.842664
7.4304	-6.32	0.527661
7.4502	-6.49	0.825164
7.47	-6.36	0.597662
7.4898	-6.1	0.142658
7.5096	-6.09	0.125158
7.5294	-6.35	0.580162
7.5492	-6.21	0.335159
7.569	-6.35	0.580162
7.5888	-6.06	0.0726571
7.6086	-6.06	0.0726571
7.6284	-5.55	-0.819851
7.6482	-6.09	0.125158
7.668	-5.75	-0.469848
7.6878	-5.6	-0.73235
7.7076	-6.19	0.300159
7.7274	-5.78	-0.417347
7.7472	-5.64	-0.662349
7.767	-5.05	-1.69486
7.7868	-5.34	-1.18735
7.8066	-5.5	-0.907351
7.8264	-4.95	-1.86986
7.8442	-5.25	-1.34486
7.8564	-4.2	-3.18237
7.865	-5.2	-1.43236
7.8736	-5.36	-1.15235
7.8821	-4.32	-2.97237
7.8906	-4.6	-2.48237
7.8992	-4.6	-2.48237
7.9078	-4.89	-1.97486
7.9163	-4.22	-3.14737
7.9249	-4.85	-2.04486
7.9334	-5.22	-1.39736
7.9419	-5.41	-1.06485
7.9505	-5.77	-0.434847
7.9591	-5.07	-1.65986
7.9676	-5.85	-0.294846
7.9761	-5.99	-0.049844
7.9847	-6.01	-0.0148437
7.9933	-6.21	0.335159
7.9977	-4.83	-2.07986
8.0104	-5.22	-1.39736
8.0217	-5.54	-0.837351
8.0331	-5.45	-0.994852
8.0444	-5.53	-0.854851
8.0558	-5.25	-1.34486
8.0671	-6.06	0.0726571
8.0784	-6.05	0.0551569
8.0898	-6.08	0.107657
8.1011	-6.12	0.177658
8.1125	-5.87	-0.259846
8.1239	-5.83	-0.329846
8.1352	-6.55	0.930165
8.1466	-6.96	1.64767
8.1579	-6.05	0.0551569
8.1693	-6.51	0.860164
8.1806	-7.48	2.55768
8.1919	-7.32	2.27768
8.2033	-7.02	1.75267
8.2146	-6.73	1.24517
8.226	-5.65	-0.644849
8.2374	-5.66	-0.627349
8.2487	-5.21	-1.41486
8.26	-6.11	0.160158
8.2714	-7	1.71767
8.2813	-7.18	2.03267
8.308	-6.57	0.965165
8.3296	-6.92	1.57767
8.3513	-6.83	1.42017
8.373	-6.53	0.895164
8.3894	-5.95	-0.119845
8.3994	-5.6	-0.73235
8.4129	-5.9	-0.207345
8.4264	-6.21	0.335159
8.4399	-5.8	-0.382347
8.4534	-5.46	-0.977352
8.4669	-5.28	-1.29235
8.4804	-6.03	0.0201566
8.4939	-6.23	0.37016
8.5074	-6.01	-0.0148437
8.5209	-5.77	-0.434847
8.5344	-6.28	0.45766
8.5479	-5.95	-0.119845
8.5651	-5.73	-0.504848
8.5879	-5.8	-0.382347
8.6071	-5.95	-0.119845
8.6264	-5.57	-0.78485
8.6456	-6.44	0.737663
8.6649	-5.79	-0.399847
8.6841	-6.11	0.160158
8.7034	-6.37	0.615162
8.7226	-6.39	0.650162
8.7419	-5.58	-0.76735
8.7611	-5.37	-1.13485
8.7804	-5.66	-0.627349
8.7996	-5.25	-1.34486
8.8189	-5.09	-1.62486
8.8381	-6.28	0.45766
8.8574	-6.36	0.597662
8.8766	-6.01	-0.0148437
8.8959	-5.81	-0.364847
8.9151	-5.47	-0.959852
8.9344	-5.54	-0.837351
8.9536	-4.71	-2.28986
8.9729	-5.27	-1.30986
8.9921	-5.28	-1.29235
9.0114	-5.36	-1.15235
9.0306	-5.15	-1.51986
9.0499	-5.98	-0.0673441
9.0691	-6.37	0.615162
9.0884	-6.32	0.527661
9.1076	-6.63	1.07017
9.1269	-6.5	0.842664
9.1461	-6.48	0.807664
9.1654	-6.68	1.15767
9.1846	-6.98	1.68267
9.2039	-7.11	1.91017
9.2231	-7.26	2.17268
9.2424	-6.88	1.50767
9.2616	-6.98	1.68267
9.2809	-6.51	0.860164
9.3001	-6.28	0.45766
9.3194	-6.52	0.877664
9.3386	-5.34	-1.18735
9.3579	-6.32	0.527661
9.3771	-6.01	-0.0148437
9.3964	-6.17	0.265159
9.4156	-6.24	0.38766
9.4349	-5.84	-0.312346
9.4541	-6.22	0.35266
9.4734	-5.93	-0.154845
9.4926	-5.56	-0.802351
9.5119	-5.71	-0.539848
9.5311	-5.86	-0.277346
9.5504	-5.85	-0.294846
9.5696	-5.9	-0.207345
9.5889	-5.99	-0.049844
9.6081	-5.88	-0.242346
9.6231	-5.88	-0.242346
9.6288	-6.09	0.125158
9.6315	-6.17	0.265159
9.6342	-5.91	-0.189845
9.6369	-5.61	-0.71485
9.6396	-5.75	-0.469848
9.6423	-5.73	-0.504848
9.645	-5.43	-1.02985
9.6477	-5.73	-0.504848
9.6504	-5.71	-0.539848
9.6531	-5.78	-0.417347
9.6558	-5.79	-0.399847
9.6585	-5.99	-0.049844
9.6612	-5.88	-0.242346
9.6639	-5.76	-0.452348
9.6666	-5.93	-0.154845
9.6693	-6.01	-0.0148437
9.672	-6.01	-0.0148437
9.6747	-6.25	0.40516
9.6774	-6.13	0.195158
9.6801	-6.08	0.107657
9.6828	-6.08	0.107657
9.6855	-6.29	0.475161
9.6882	-6.1	0.142658
9.6909	-5.58	-0.76735
9.6936	-5.76	-0.452348
9.6963	-5.6	-0.73235
9.699	-5.87	-0.259846
9.7017	-6.12	0.177658
9.7044	-6.16	0.247659
9.7071	-6	-0.0323438
9.7301	-5.69	-0.574849
9.7505	-6.06	0.0726571
9.7708	-5.98	-0.0673441
9.7911	-6.02	0.00265648
9.8115	-5.82	-0.347347
9.8319	-5.97	-0.0848443
9.8522	-6.21	0.335159
9.8725	-6.37	0.615162
9.8929	-6.16	0.247659
9.9133	-6.33	0.545161
9.9336	-6.11	0.160158
9.954	-6.18	0.282659
9.9743	-6.27	0.44016
9.9946	-6.44	0.737663
10.015	-6.23	0.37016
10.035	-6.49	0.825164
10.056	-6.49	0.825164
10.096	-6.36	0.597662
10.117	-6.25	0.40516
10.137	-6.11	0.160158
10.157	-6.12	0.177658
10.178	-6.5	0.842664
10.195	-6.17	0.265159

[truncated: 5 more sheets: 8.Botuvera Cave, 9.Lake Umayo, 10.Laguna Pumacocha, 11.Lake Titicaca, 12.Cariaco Basin]
